# Supplementary material for: Targeting LIPA independent of its lipase activity is a therapeutic strategy in solid tumors via induction of endoplasmic reticulum stress
Source: Nat Cancer. 2022 Jun 2;3(7):866–84. doi: 10.1038/s43018-022-00389-8 (PMC9325671; doi:10.1038/s43018-022-00389-8)
Supplement: Supplementary file 3 — Supplementary Table 1, cell lines; Supplementary Table 2, antibodies; Supplementary Table 3, primers. [file 43018_2022_389_MOESM3_ESM.xlsx]

## Sheet: Supplementary Table 1
Cancer type	Cell line name	Source	Cat. #	obtained from	Culture condition
Breast Cancer	BT-20	ATCC	HTB-19	UTSW Core	RPMI1640 (Sigma) supplemented with 10%FBS, 0.2%Normocin and 1%penicillin-streptomycin
Breast Cancer	BT-549	ATCC	HTB-122	ATCC	RPMI1640 (Sigma) supplemented with 10%FBS, 0.2%Normocin and 1%penicillin-streptomycin
Breast Cancer	HCC1143	ATCC	CRL-2321	UTSW Core	RPMI1640 (Sigma) supplemented with 10%FBS, 0.2%Normocin and 1%penicillin-streptomycin
Breast Cancer	HCC1187	ATCC	CRL-2322	UTSW Core	RPMI1640 (Sigma) supplemented with 10%FBS, 0.2%Normocin and 1%penicillin-streptomycin
Breast Cancer	HCC1419	KCLB	9S1419	UTSW Core	RPMI1640 (Sigma) supplemented with 10%FBS, 0.2%Normocin and 1%penicillin-streptomycin
Breast Cancer	HCC1569	KCLB	71569	UTSW Core	RPMI1640 (Sigma) supplemented with 10%FBS, 0.2%Normocin and 1%penicillin-streptomycin
Breast Cancer	HCC1806	KCB	KCB 2014032YJ	UTSW Core	RPMI1640 (Sigma) supplemented with 10%FBS, 0.2%Normocin and 1%penicillin-streptomycin
Breast Cancer	HCC1937	ATCC	CRL-2336	UTSW Core	RPMI1640 (Sigma) supplemented with 10%FBS, 0.2%Normocin and 1%penicillin-streptomycin
Breast Cancer	HCC1954	ATCC	CRL-2338	UTSW Core	RPMI1640 (Sigma) supplemented with 10%FBS, 0.2%Normocin and 1%penicillin-streptomycin
Breast Cancer	HCC202	ATCC	CRL-2316	UTSW Core	RPMI1640 (Sigma) supplemented with 10%FBS, 0.2%Normocin and 1%penicillin-streptomycin
Breast Cancer	HCC2185	ATCC	CRL-2342	UTSW Core	RPMI1640 (Sigma) supplemented with 10%FBS, 0.2%Normocin and 1%penicillin-streptomycin
Breast Cancer	HCC2688	UTSW Core		UTSW Core	RPMI1640 (Sigma) supplemented with 10%FBS, 0.2%Normocin and 1%penicillin-streptomycin
Breast Cancer	HCC38	ATCC	CRL-2314	UTSW Core	RPMI1640 (Sigma) supplemented with 10%FBS, 0.2%Normocin and 1%penicillin-streptomycin
Breast Cancer	HCC70	BCRJ	386	UTSW Core	RPMI1640 (Sigma) supplemented with 10%FBS, 0.2%Normocin and 1%penicillin-streptomycin
Breast Cancer	MCF-7	ATCC	HTB-22	ATCC	RPMI1640 (Sigma) supplemented with 10%FBS, 0.2%Normocin and 1%penicillin-streptomycin
Breast Cancer	MCF-7/TamR	UT ObGyn Core		UT ObGyn Core	RPMI1640 (Sigma) supplemented with 10%FBS, 0.2%Normocin and 1%penicillin-streptomycin
Breast Cancer	MDA-MB-157	ATCC	HTB-157	UTSW Core	RPMI1640 (Sigma) supplemented with 10%FBS, 0.2%Normocin and 1%penicillin-streptomycin
Breast Cancer	MDA-MB-231	ATCC	CRM-HTB-26	ATCC	RPMI1640 (Sigma) supplemented with 10%FBS, 0.2%Normocin and 1%penicillin-streptomycin
Breast Cancer	MDA-MB-436	ATCC	HTB-130	UTSW Core	RPMI1640 (Sigma) supplemented with 10%FBS, 0.2%Normocin and 1%penicillin-streptomycin
Breast Cancer	MDA-MB-453	ATCC	HTB-131	UTSW Core	RPMI1640 (Sigma) supplemented with 10%FBS, 0.2%Normocin and 1%penicillin-streptomycin
Breast Cancer	MDA-MB-468	ATCC	HTB-132	ATCC	RPMI1640 (Sigma) supplemented with 10%FBS, 0.2%Normocin and 1%penicillin-streptomycin
Breast Cancer	SKBR3	ATCC	HTB-30	UTSW Core	RPMI1640 (Sigma) supplemented with 10%FBS, 0.2%Normocin and 1%penicillin-streptomycin
Breast Cancer	SUM-159	UTSW Core		UTSW Core	F-12 (Gibco) supplemented with 10%FBS, 0.2%Normocin and 1%penicillin-streptomycin.
Breast Cancer	UACC812	ATCC	CRL-1897	UTSW Core	RPMI1640 (Sigma) supplemented with 10%FBS, 0.2%Normocin and 1%penicillin-streptomycin
Breast Cancer	ZR-75	ATCC	CRL-1500	ATCC	RPMI1640 (Sigma) supplemented with 10%FBS, 0.2%Normocin and 1%penicillin-streptomycin
Gliblastoma	A172	ATCC	CRL-1620	UTSW Core	RPMI1640 (Sigma) supplemented with 10%FBS, 0.2%Normocin and 1%penicillin-streptomycin
Gliblastoma	Hs683	ATCC	HTB-138	UTSW Core	RPMI1640 (Sigma) supplemented with 10%FBS, 0.2%Normocin and 1%penicillin-streptomycin
Gliblastoma	NHAP-MP	UTSW Core		UTSW Core	RPMI1640 (Sigma) supplemented with 10%FBS, 0.2%Normocin and 1%penicillin-streptomycin
Gliblastoma	U251	UTSW Core		UTSW Core	RPMI1640 (Sigma) supplemented with 10%FBS, 0.2%Normocin and 1%penicillin-streptomycin
Gliblastoma	U87MG	ATCC	HTB-14	UTSW Core	RPMI1640 (Sigma) supplemented with 10%FBS, 0.2%Normocin and 1%penicillin-streptomycin
Pancreatic cancer	AsPC-1	ATCC	CRL-1682	UTSW Core	RPMI1640 (Sigma) supplemented with 10%FBS, 0.2%Normocin and 1%penicillin-streptomycin
Pancreatic cancer	BxPC-3	ATCC	CRL-1687	UTSW Core	RPMI1640 (Sigma) supplemented with 10%FBS, 0.2%Normocin and 1%penicillin-streptomycin
Pancreatic cancer	MIA Paca-2	ATCC	CRM-CRL-1420	UTSW Core	RPMI1640 (Sigma) supplemented with 10%FBS, 0.2%Normocin and 1%penicillin-streptomycin
Pancreatic cancer	PANC-1	ATCC	CRL-1469	UTSW Core	RPMI1640 (Sigma) supplemented with 10%FBS, 0.2%Normocin and 1%penicillin-streptomycin
Ovarian Cancer	ES2	ATCC	CRL-1978	ATCC	RPMI1640 (Sigma) supplemented with 10%FBS, 0.2%Normocin and 1%penicillin-streptomycin
Ovarian Cancer	OVCAR3	ATCC	ATCC HTB-161	UTSW Core	RPMI1640 (Sigma) supplemented with 10%FBS, 0.2%Normocin and 1%penicillin-streptomycin
Ovarian Cancer	OVCAR4	Sigma	SCC258	UTSW Core	RPMI1640 (Sigma) supplemented with 10%FBS, 0.2%Normocin and 1%penicillin-streptomycin
Ovarian Cancer	SKOV3	ATCC	HTB-77	ATCC	RPMI1640 (Sigma) supplemented with 10%FBS, 0.2%Normocin and 1%penicillin-streptomycin
Human Mammary Epithelial Cells	HMEC	ATCC	PCS-600-010	UTSW Core	HuMEC Ready media (Invitrogen) supplemented with 0.2%Normocin and 1%penicillin-streptomycin.
Human embryonic kidney cells	HEK293T	ATCC	CRL-3216	ATCC	DMEM (Sigma) supplemented with 10%FBS, 0.2%Normocin and 1%penicillin-streptomycin

## Sheet: Supplementary Table 2
Target	Supplier	Cat. #	Clone	Lot #	Application and dilution factor
ARID1A	Santa Cruz	sc-32761	PSG3	D2319	WB (1:1000)
ATF-4	Santa Cruz	sc-390063	B-3	C2921	WB (1:1000)
Calreticulin	Cell Signaling	12238	D3E6	5	WB (1:1000)
CHOP	Sigma	HPA068416	Polyclonal	R100284	WB (1:1000), IHC (1:2000)
DNAJC10	ABclonal	A12260	Polyclonal	0053040201	WB (1:1000)
eIF2a	Santa Cruz	sc133132	D-2	G2420	WB (1:1000)
ERalpha	Santa Cruz	sc-8002	F-10	E2814	IHC (1:200)
Histone H3	Abcam	ab8898	Polyclonal	GR148830-2	WB (1:1000)
IRE1a	Cell Signaling	3294	14C10	100000	WB (1:1000)
Ki67	GeneTex	GTX16667	SP6	822002798	IHC (1:1000)
LAL	Santa Cruz	sc-58374	9G7F12	L1813	IHC (1:200), WB (1:1000)
LAL	Invitrogen	PA5-84326	Polyclonal	VD2980319, VJ3111553B	WB (1:1000)
LAMP2	Santa Cruz	SC-18822	H4B4	G2517	WB (1:1000)
LIMP2	Novus	NB400-129SS	Polyclonal	B-8	IF (1:250)
MANF	Bethyl	A305-572A-T	Polyclonal	1	WB (1:1000)
Myc	Cell Signaling	2276	9B11	24	WB (1:1000), IF (1:1000)
P3H2	ABclonal	A8068	Polyclonal	0033870201	WB (1:1000)
PDIA3	ABclonal	A1085	Polyclonal	0056780201	WB (1:1000)
PDIA5	ABclonal	A14476	Polyclonal	0113680101	WB (1:1000)
p-eIF2a	Cell Signaling	9721	Polyclonal	21	IHC (1:50), WB (1:1000)
PERK	Cell Signaling	5683	D11A8	5, 6	WB (1:1000)
POGLUT2	Santa Cruz	sc-390065	K0921	C-3	WB (1:1000)
p-PERK	Abcam	ab192591	Polyclonal	GR18597-59	IHC (1:150), WB (1:1000)
SLC5A3	Proteintech	21628-1-AP	Polyclonal	14874	WB (1:1000)
SOAT1	Santa Cruz	sc-69836	ACAT-1	B2621	WB (1:1000)
TMEM208	Proteintech	23882-1-AP	Polyclonal	6	WB (1:1000)
Vinculin	Cell Signaling	13901	E1E9V	822002798	WB (1:2000)
⍺-moLy-6A/E (Sca-1)-PerCP	BioLegend	108121 (Clone D7)	D7	N/A	FC (1:500)
⍺-moCD3-APC-Cy7	BioLegend	100222 (Clone 17A2)	17A2	N/A	FC (1:500)
⍺-moCD138-PE-Cy7	BioLegend	142514 (Clone 281-2)	281-2	N/A	FC (1:1000)
⍺-moIgD-FITC	BioLegend	405704 (Clone 11-26c.2a)	11-26c.2a	N/A	FC (1:500)
⍺-moⲕappaLight Chain-PE	ThermoFisher	MKAPPA04 (Clone 187.1)	187.1	N/A	FC (1:1000)
⍺-moB220-BV421	BioLegend	103239 (Clone RA3-6B2)	RA3-6B2	N/A	FC (1:500)
Invitrogen™ eBioscience™ Fixable Viability Dye eFluor™ 506	ThermoFisher	50-246-097	N/A	N/A	FC (1:1000)
⍺-moIgM	SouthernBiotech	1020-01 (polyclonal)	Polyclonal	N/A	ELISPOT
⍺-moIgG	SouthernBiotech	1030-01 (polyclonal)	Polyclonal	N/A	ELISPOT
⍺-moIgM-biotin	SouthernBiotech	1020-08 (polyclonal)	Polyclonal	N/A	ELISPOT
⍺-moIgG-biotin	SouthernBiotech	1030-08 (polyclonal)	Polyclonal	N/A	ELISPOT
WB: Western Blot
IHC: Immunohistochemistry
IF: Immunofluorescence
FC: Flow Cytometry

## Sheet: Supplementary Table 3
Name	sequence	application
sXBP1_F	CTGAGTCCGAATCAGGTGCAG	qPCR
XBP1_R	ATCCATGGGGAGATGTTCTGG	qPCR
GAPDH_F	GGATTTGGTCGTATTGGG	qPCR and RT-PCR
GAPDH_R	GGAAGATGGTGATGGGATT	qPCR and RT-PCR
HSPA5_F	TGTTCAACCAATTATCAGCAAACTC	qPCR
HSPA5_R	TTCTGCTGTATCCTCTTCACCAGT	qPCR
DDIT3_F	AGAACCAGGAAACGGAAACAGA	qPCR
DDIT3_R	TCTCCTTCATGCGCTGCTTT	qPCR
HNRNPC_F	CACCGTATCAGGAAACACTTCACGA	sgRNA
HNRNPC_R	AAACTCGTGAAGTGTTTCCTGATAC	sgRNA
STOML2_F	CACCGTCAGGCAAGCTACGGTGTGG	sgRNA
STOML2_R	AAACCCACACCGTAGCTTGCCTGAC	sgRNA
ASNA1_1F	CACCGTTCCCCACCATCGTGGAGCG	sgRNA
ASNA1_1R	AAACCGCTCCACGATGGTGGGGAAC	sgRNA
ASNA1_2F	CACCGCTGAAGTGGATCTTCGTCGG	sgRNA
ASNA1_2R	AAACCCGACGAAGATCCACTTCAGC	sgRNA
FUS_F	CACCGGCCACCACCACTACTCATGG	sgRNA
FUS_R	AAACCCATGAGTAGTGGTGGTGGCC	sgRNA
ACACA_F1	CACCGAATGCATGCGGTCTATCCGT	sgRNA
ACACA_R1	AAACACGGATAGACCGCATGCATTC	sgRNA
ACACA_F2	CACCGTGATGGGTCCATGATAACCG	sgRNA
ACACA_R2	AAACCGGTTATCATGGACCCATCAC	sgRNA
LIPA_F1	CACCGTTAACCGAATTCCTCATGGG	sgRNA
LIPA_R1	AAACCCCATGAGGAATTCGGTTAAC	sgRNA
LIPA_F2	CACCGCAAGAACAAGTGTATTATGT	sgRNA
LIPA_R2	AAACACATAATACACTTGTTCTTGC	sgRNA
TMEM208_F1	CACCGAAAAGAAGACCAACGTCACA	sgRNA
TMEM208_R1	AAACTGTGACGTTGGTCTTCTTTTC	sgRNA
TMEM208_F2	CACCGGTGCCATCGAGCTCATAGAG	sgRNA
TMEM208_R2	AAACCTCTATGAGCTCGATGGCACC	sgRNA
SLC5A3_F1	CACCGCCAGCTTCATCACCAGGCGT	sgRNA
SLC5A3_R1	AAACACGCCTGGTGATGAAGCTGGC	sgRNA
SLC5A3_F2	CACCGAGCATGGGTGCCAATCATCG	sgRNA
SLC5A3_R2	AAACCGATGATTGGCACCCATGCTC	sgRNA
ARID1A_F1	CACCGCAGCAGAACTCTCACGACCA	sgRNA
ARID1A_R1	AAACTGGTCGTGAGAGTTCTGCTGC	sgRNA
ARID1A_F2	CACCGCACATCCCTGACCCAACCTG	sgRNA
ARID1A_R2	AAACCAGGTTGGGTCAGGGATGTGC	sgRNA
SOAT1_F1	CACCGTTAGCTGAATTTAGTACCCG	sgRNA
SOAT1_R1	AAACCGGGTACTAAATTCAGCTAAC	sgRNA
SOAT1_F2	CACCGTCCCTAGAGACACCTAGTAA	sgRNA
SOAT1_R2	AAACTTACTAGGTGTCTCTAGGGAC	sgRNA
SMAP2_F1	CACCGGACCAGCAATACCCTAGAGA	sgRNA
SMAP2_R1	AAACTCTCTAGGGTATTGCTGGTCC	sgRNA
sgLIPA-1_mut_F	CCTCACGGAAGAAAGAACCATTCTGACAAAGGTCCC	mutation
sgLIPA-1_mut_R	CTTTCTTCCGTGAGGAATTCGGTTAAGGCACAG	mutation
sgLIPA-2_mut_F	GAGCAGGTCTACTACGTGGGTCATTCTCAAGGCACC	mutation
sgLIPA-2_mut_R	GTAGTAGACCTGCTCTTGGCCAGTTTTATTCAGAATG	mutation
L239P_F	TGGAAATCCCTGTTTTCTTCTGTGTGGATTTAAT	mutation
L239P_R	AAACAGGGATTTCCACAGAGCTCCTTCA	mutation
L242P_F	CTGTTTTCCTCTGTGTGGATTTAATGAGAGAAAT	mutation
L242P_R	CACAGAGGAAAACAGAGATTTCCACAGAGCT	mutation
L242P/L243P_F	GTTTTCCTCCGTGTGGATTTAATGAGAGAAATTT	mutation
L242P/L243P_R	CACACGGAGGAAAACAGAGATTTCCACAGAGCT	mutation
L239P/L242P/L243P_F	TCCCTGTTTTCCTCCGTGTGGATTTAATGAGAGAAATTT	mutation
L239P/L242P/L243P_R	GGAGGAAAACAGGGATTTCCACAGAGCTCCTTCAGT	mutation
L239V/C240F_F	GAAATGTCTTCTTTCTTCTGTGTGGATTTAATGAGA	mutation
L239V/C240F_R	GAAAGAAGACATTTCCACAGAGCTCCTTCAGT	mutation
ΔLXXLL_F	TCTGTGGAGGATTTAATGAGAGAAATTTAAAT	mutation
ΔLXXLL_R	TAAATCCTCCACAGAGCTCCTTCAGT	mutation
H274Y_F	ACATGTTATACTGGAGCCAGGCTGTTA	mutation
H274Y_R	TCCAGTATAACATGTTTTGCACAGAAGTTCCA	mutation
XBP1_u_s_F	CCTGGTTGCTGAAGAGGAGG	RT-PCR
XBP1_u_s_R	CCATGGGGAGATGTTCTGGAG	RT-PCR
