# Supplementary material for: Targeting LIPA independent of its lipase activity is a therapeutic strategy in solid tumors via induction of endoplasmic reticulum stress
Source: Nat Cancer. 2022 Jun 2;3(7):866–84. doi: 10.1038/s43018-022-00389-8 (PMC9325671; doi:10.1038/s43018-022-00389-8)
Supplement: Supplementary file 7 — Numerical source data. [file 43018_2022_389_MOESM7_ESM.xlsx]

## Sheet: Fig1b
			Fig.1b
				ZR-75			MCF-7			MDA-MB-231			SUM-159
			ERX-11	49.9139	60.3169	41.7844	72.9004	57.0801	54.8828	0	0	0	0	0	0
			ERX-11-9	13.6624	-23.7482	38.1974	52.7966	44.3147	64.0443	49.1264	39.1572	64.0288	35.6275	55.1957	11.8758
			ERX-11-16	95.193	94.5159	95.1253	87.5479	87.3563	87.931	82.4838	89.8517	88.0445	86.4425	88.6495	87.5695
			ERX-11-30	92.7653	92.6275	90.6982	91.2353	89.2363	90.4664	77.341	72.8377	79.4139	85.1456	87.3301	87.767
			ERX-11-41	92.5569	93.246	93.4528	87.1111	87.2543	89.1566	89.7991	89.1997	89.0342	84.5855	86.1257	85.0763
			ERX-11-44	19.3903	20.1928	17.6922	21.7773	18.6523	33.0078	45.0722	49.2778	46.0918	13.3553	7.03947	11.3816

## Sheet: Fig.1c
			Fig.1c
			MCF-7
			nM	ERX-11			ERX-11-9			ERX-11-16			ERX-11-30			ERX-41			ERX-44
			10	100	100	100	100	100	100	100	100	100	100	100	100	100	100	100	100	100	100
			62.5	68.4082	90.8203	69.5801	92.0098	89.9816	99.201	90.0383	71.2644	95.4023			75.7845	77.4637	52.9412	94.8816	106.25	100.781	102.734
			125	52.4414	54.4922	57.5684	91.8255	96.8039		21.2644	20.4981	18.5824	14.1213	19.2992	28.5565	15.126	13.5218	13.9801	96.6797	100.195	90.7227
			250	42.1875	44.6777	45.9961	70.0676	82.4216	68.4081	22.9885	12.069	13.41	16.1611	21.8096	13.1799	13.9801	15.126	13.5218	83.3984	83.3008	92.5781
			500	27.0996	42.9199	45.1172	47.2034	55.6853	35.9558	12.4521	12.6437	12.069	15.6904	16.4749	9.72803	17.4179	16.9595	13.0634	78.2227	81.3477	66.9922
			1000	36.7676	24.4629	30.3223	14.7511	11.4321	10.8789	15.7088	12.8353	13.9847	9.57113	14.749	11.2971	15.5844	14.4385	13.9801	78.6133	69.3359	75.3906

## Sheet: Fig.1d
		Fig.1d
		ZR-75
		nM	ERX-11			ERX-11-9			ERX-11-16			ERX-11-30			ERX-41			ERX-44
		10	100	100	100	100	100	100	100	100	100	100	100	100	100	100	100	100	100	100
		31.25	116.225	101.895	103.066	118.669	123.677	99.8569	68.5173	81.1781	94.4482	120.474	87.4532	113.733	127.817	131.476	101.705	109.115	109.115	137.205
		62.5	91.4916	104.099	98.6566	150	130.114	112.017	93.1618	97.1564	118.619	110.362	106.617	130.587	103.035	118.836	101.538	99.3923	111.276	112.492
		125	88.3224	97.6231	92.7317	119.17	117.954	108.87	85.1727	70.3453	55.4502	55.0562	40.5743	45.7553	30.1871	23.7006	38.5863	109.791	100.743	98.9872
		250	77.6438	93.2139	78.3328	104.506	111.731	92.4177	5.6872	5.28097	6.16114	21.8477	16.6042	27.3408	7.06861	13.1393	28.7734	94.2607	106.415	103.984
		500	50.0861	39.6831	58.2156	86.3376	123.748	61.8026	4.80704	5.48409	4.87475	6.99126	7.55306	7.80275	5.57173	6.81913	7.90021	106.82	98.9872	85.6178
		1000	16.1901	17.7747	10.8853	6.5093	6.43777	6.29471	5.41639	4.94245	4.67163	4.36954	6.92884	6.30462	4.90644	6.90229	8.39917	85.6178	87.2384	61.1749

## Sheet: Fig.1e
		Fig.1e
		MDA-MB-231
		nM	ERX-11			ERX-11-9			ERX-11-16			ERX-11-30			ERX-41			ERX-44
		10	100	100	100	100	100	100	100	100	100	100	100	100	100	100	100	100	100	100
		31.25	107.152	103.206	111.714	104.83	100.719	95.0668	82.7155	88.2762	93.4198	122.192	136.575	150.274	80.6445	76.4732	73.4275
		62.5	97.7805	99.0136	116.893	107.297	90.4419	91.6752	76.1817	84.5227	86.3299				81.9687	73.0302	78.5919
		125	95.9309	127.497	128.853	111.819	101.13	123.433	67.5626	53.7998	29.4717	25.8904	25.4794	23.0137	9.33569	13.838	5.95895	92.3959	101.444	111.002
		250	97.6572	118.866	127.25	74.5118	86.742	96.6084	18.6284	13.4847	13.4847	18.7671	13.8356	22.1918	4.70095	6.09137	5.49548
		500	93.2182	105.055	88.656	50.8736	60.8428	35.9712	17.5162	10.1483	11.9555	16.7123	11.3699	15.8904	4.70095	5.76032	4.96579	54.9278	50.7222	53.9082
		1000	102.589	124.661	116.276	12.9496	12.6413	12.4358	10.8434	13.0677	11.6775	8.76712	9.58904	9.86301	4.10505	3.97263	5.16442	54.8003	50.8496	58.8785

## Sheet: Fig.1f
		Fig.1f
		SUM-159
		nM	ERX-11			ERX-11-9			ERX-11-16			ERX-11-30			ERX-11-41			ERX-11-44
		10	100	100	100	100	100	100	100	100	100	100	100	100	100	100	100	100	100	100
		31.25	120.519	106.466	98.6762	98.6505	96.8961	68.556	97.8981	96.0063	80.8723	110.055	110.603	116.271	100.54	115.272	106.044
		62.5	113.035	128.31	102.037	110.256	122.942	83.9406		106.253	98.0557	121.938	120.658	116.088	92.9304	96.1684	106.044
		125	109.674		94.7047	134.278	120.918	94.4669	13.3999	10.7199		118.099	112.797	100.183	16.0281	17.1614	17.3233	90	98.8816	103.618
		250	127.393		101.12	114.305	126.856	112.146	12.454	13.3999		42.2304	53.3821	45.3382	16.8376	16.6757	16.9995
		500	118.381	124.185	103.106	64.3725	44.8043	88.1242	13.5575	11.3505		12.4314	45.7038	13.1627	16.0281	15.7043	16.0281	86.6447	92.9605	88.6184
		1000	113.493		88.7475	9.17679	7.69231	6.61269	11.8234	11.9811		11.883	13.3455	12.6143	12.4663	12.7901	12.952	84.079	66.1184	66.1184

## Sheet: Fig.1g
		Fig.1g
		Tumor volume-Subcutaneous
		Days after treatment	Vehicle								ERX-11-9								ERX-11-16								ERX-11-30
		0	101.12	78.03	79.33	118.8	130.24	161.79	116.61	126.85	143.36	119.38	152.81	116.96	87.48	68.93	73.75	81.93	76.83	116.61	106.62	124.2	56.33	104.98	118.59	161.79	88.94	139.43	63.63	155.68	83.19	100.05	110.47	153.6
		5	164.25	210.5	134.02	178.85	198.83	176.13	177.32	164.78	182.59	163.37	169	97.34	76.73	130.54	134.61	151.2	233.28	213.23	146.85	108.84	129.51	132.28	132.1	268.58	51.16	103.49	178.02	113.72	131.07	147.6	110.96	178.02
		8	248.83	379.31	302.69	346.8	332.84	351.34	383.33	249.53	465.01	311.27	311.65	220.32	139.43	260.88	303.24	217.33	529.25	344.99	182.33	180.77	218.49	197.17	295.76	449.75	133.2	154.79	320	296.45	249.64	233.51	190.13	305.34
		12	585.84	849.36	495.06	589.82	834.18	743.89	828.48	703.04	1065.67	488.14	423.36	496.38	249.16	720.78	618.52	298.44	791.68	705.89	473.98	226.58	423.67	470.02	702.27	726.72	151.55	192.51	536.99	476.85	343.91	447.95	346.79	639.85
		15	874.68	1061.47	849.49	1002.47	1282.26	1325.65	1418.52	1190.7	1391.65	902.96	691.56	461.29	459.47	1285.47	955.21	566.78	1071.63	851.51	801.43	578.76	779.76	657.76	792.33	1326.65	177.97	352.62	557.86	503.65	523.42	562.39	594.43	867.31
		19	1822.5	1687.04	1169.62	1594.69	1898.19	2078.31	2311.5	1498.18	2038.37	1155.59	1317.71	1090.75	629.44	1592.96	1264.86	764.93	1934.71	1397.07	1614.13	1033.18	1518.75	1111.64	1663.99	1854.49	451.58	602.18	885.13	819.35	807.37	770	685	612.56
		Body weight-Subcutaneous
		Vehicle	ERX-11-9	ERX-11-16	ERX-11-30
		22.9	25	21.7	22.9
		21.1	20	26.5	23.3
		22.9	21.5	21.9	21.8
		23.4	24.2	26.2	23.2
		22.5	22.8		17.2

## Sheet: Fig.1h
		Fig.1h
		Tumor volume-Oral
		Days after treatment	Vehicle								ERX-11-9								ERX-11-16								ERX-11-30
		0	159.53	139.26	163.85	163.85	87.13	121.09	92.51	80.63	59.98	72.03	117	134.95	153.76	123.01	64.83	121.09	124.93	113.4	87.73	112.9	154.42	115.34	45.86	88.94	109.76	166.46	115.35	107.91	84.53	108	79.77	126.85
		5	294.4	232.75	133.28	224.26	184.56	157.7	264.38	183.75	71.63	138.38	108.9	216.3	104.36	112.09	99.83	217.73	161.17	128.77	116.96	143.26	106.74	140.31	92.05	83.82	65.82	84.56	177.45	74.88	81.65	99.24	160.55	146.85
		8	388.13	393.35	391.61	348.8	322.45	393.59	497.66	271.48	266.98	256.61	221.8	368.48	228.15	164.71	303.24	217.33	275.68	193.55	173.78	186.29	157.6	111.39	193.03	89.38	139.71	172.06	214.25	98.78	102.85	132.96	181.68	273.78
		12	666.47	810.65	695	810.34	686.07	892.69	1140.75	426.28	522.45	423.67	455.46	582.62	274.36	258.94	455.18	773.26	389.21	177.45	174.24	405.77	189	263.79	274.44	178.6	168.68	236.25	238.14	189.04	189.58	226.48	399.56	456.9
		15	1430.78	1123.58	1139.96	1189.52	1118.72	1149.32	1514	853.01	579.15	760.73	577.6	944.34	585.84	380.7	727.01	1234.38	652.59	295.86	380.7	600	286.69	281.25	382.42	114.92	254.71	319.41	384.1	231.04	282.91	358.23	592.77	691.01
		19	1755	1468.53	1742.53	1776.94	1542.02	1918.08	2036.58	1709.7	1187.84	952.2	972.04	1371.17	1218.43	948.72	1359.46	1929.18	1046.88	814.09	856.33	1096.85	635.85	711.5	849.06	355.74	435.66	453.6	588.54	606.38	612.36	705.6	719.26	912.02
		Body weight-Oral
		Vehicle	ERX-11-9	ERX-11-16	ERX-11-30
		25.3	24.2	19.9	24.2
		25.2	24.8	24.6	25.3
		23.7	24.4	24.9	24.1
		21.6	24.2	26.7	23.1
		23.1	23.6	21.2	23.9

## Sheet: Fig.1i
Fig.1i
			MDA-MB-231			MDA-MB-453			BT-20			BT-549			HCC1187			HCC1569			HCC1806			HCC1937			HCC1954			HCC70			SKBR3			HCC202			HCC1419			HCC38			HCC1143			HCC2185
		ERX-41 (nM)	Mean	SD	N	Mean	SD	N	Mean	SD	N	Mean	SD	N	Mean	SD	N	Mean	SD	N	Mean	SD	N	Mean	SD	N	Mean	SD	N	Mean	SD	N	Mean	SD	N	Mean	SD	N	Mean	SD	N	Mean	SD	N	Mean	SD	N	Mean	SD
		1	100	4.49084	3	100	8.3353	3	100	13.6302	3	100	5.68578	3	100	7.38174	3	100	5.60747	3	100	17.9974	3	100	9.74216	3	100	7.26131	3	100	15.7329	3	100	6.56381	3	100	11.2315	3	100	10.7761	3	100	8.85694	3	100	6.60984	3	100	17.1562
		10	95.7972	8.72281	3	92.5065	7.07758	3	103.039	11.7714	3	105.008	4.52449	3	93.8243	13.7262	3	88.4002	7.81491	3	96.7493	12.9339	3	96	13.4346	3	106.834	11.9918	3	98.6022	12.5031	3	108.008	7.87139	3	105.472	10.4081	3	96.0332	9.25814	3	106.107	17.0519	3	96.4551	5.85424	3	90.8495	12.9266
		100	62.4831	8.27328	3	60.1339	6.38269	3	104.733	14.2722	3	105.302	3.90068	3	90.0182	9.65326	3	45.036	10.3604	3	110.72	26.9954	3	81	9.7449	3	82.5192	5.33339	3	93.0511	13.7036	3	113.589	8.74584	3	66.7145	7.05109	3	58.0395	6.04249	3	108.573	4.74608	3	39.2828	7.89363	3	42.4311	3.82757
		1000	15.0183	1.10025	3	13.9829	0.914717	3	11.7115	0.913526	3	9.61834	1.52796	3	36.4929	7.10079	3	23.7911	3.44545	3	21.9811	7.60274	3	25	2.68589	3	6.10816	0.53635	3	29.8722	0.471178	3	15.6757	0.45145	3	25.902	1.84656	3	14.2807	0.350842	3	24.5743	2.89406	3	14.324	0.212993	3	15.9964	0.624177
		10000	13.8809	0.347021	3	13.6296	0.738406	3	6.90079	1.52137	3	8.03022	0.492643	3	7.74092	0.528639	3	17.0782	0.602094	3	4.99364	0.840298	3	10	0.284594	3	5.47541	0.185069	3	23.8419	0.82659	3	17.7177	1.24422	3	10.5257	0.669163	3	13.0818	0.398932	3	20.5226	0.469392	3	15.4369	0.882823	3	16.8324	0.440665
[truncated: 19 more columns]

## Sheet: Fig.1j
Fig.1j
ERX-41 (uM)	MDA-MB-231				MDA-MB-436			MDA-MB-468			HCC1143			BT-549			SUM-159			HMEC
0	0.98212	0.99794	1.0028	1.01714	1.03323	1.01939	0.947383	1.00945	1.0028	0.987753	1.09825	0.955332	0.946419	0.982978	1.00486	0.995144	1.02268	1.00424	0.973082	1	1	1
0.0625	0.992509	0.999616	0.99824	1.03373	0.961679	1.00501	0.897888	0.64731	0.7568	0.720955	0.936984	0.938695	0.919187	0.984844	0.983774	0.996578	1.02328	1.01109	0.963636	0.987066	1.01493	0.998003
0.125	0.905078	0.866776	0.802645	0.754798	0.458766	0.455403	0.478991	0.21293	0.26542	0.239029	0.807812	0.647998	0.670049	0.996695	0.949943	0.97948	1.02591	1.00283	0.95454	1.02649	0.991954	0.984719
0.25	0.410626	0.461808	0.408934	0.396673	0.199446	0.192521	0.208785	0.037952	0.054638	0.053894	0.348377	0.302958	0.270122	0.394311	0.189877	0.216078	0.368146	0.367493	0.314197	1.01417	0.964569	0.99818
0.5	0.225132	0.198882	0.207901	0.194696	0.131308	0.130454	0.091936	0.02084	0.0209	0.02296	0.189176	0.104573	0.090327	0.120328	0.101113	0.111118	0.056177	0.106445	0.081035	0.999081	1.02234	0.965798
1	0.09399	0.087217	0.128726	0.090418	0.082658	0.06098	0.075363	0.017755	0.016584	0.024432	0.035008	0.026998	0.01707	0.123276	0.092049	0.103692	0.029951	0.022069	0.02276	0.894604	0.825966	0.855731

## Sheet: Fig.1l
Fig.1l
MDA-MB-231
	Time (hours)	Veh				ERX-41
	0	87	94	68	91	71	81	62	95
	5	109	122	96	125	111	127	91	113
	10	109	103	109	117	171	164	122	149
	15	102	104	93	101	315	343	241	280
	20	103	103	87	98	661	696	522	602
	25	90	105	89	108	1192	1189	917	1055
	30	127	122	124	129	1492	1552	1156	1334

[truncated: 2 more sheets: Fig.1m, Sheet1]
