# Supplementary material for: Targeting LIPA independent of its lipase activity is a therapeutic strategy in solid tumors via induction of endoplasmic reticulum stress
Source: Nat Cancer. 2022 Jun 2;3(7):866–84. doi: 10.1038/s43018-022-00389-8 (PMC9325671; doi:10.1038/s43018-022-00389-8)
Supplement: Supplementary file 8 — Numerical source data. [file 43018_2022_389_MOESM8_ESM.xlsx]

## Sheet: Fig.2a
Fig.2a
Time (hours)	IP			PO
0.5	6.44	21.35	80	1.54	1.88
1.5	76.8	97.6	205.6	4.6	1.728
3	67.6	123.6	144.8	0.548	0.424
6	516	392.4	664	0.828	1.052
24	380.4	205.6	135.6	25.84	3.1

## Sheet: Fig.2b
		Fig.2b
		MDA-MB-231-Tumor volume
		Days	Vehicle										ERX-41
		0	77.06	61.95	46.46	72.5	102.6	90.4	54.68	62.43	90	137.68	72.83	61.36	62.21	56.33	87.08	97.69	50.78	68.75	101.34	104.28
		5	115.2	100.6	55.47	73.75	97.47	88.48	78.75	81.46	116.61	222.19	47.91	74.36	66.27	48.6	53.96	72.83	58.19	67.63	95.51	111.6
		8	99.24	96.91	95.65	102.6	135.17	153.6	130.98	126	207.83	209.95	57.43	75.43	53.66	63.36	81.25	71.66	74.13	95.65	76.03	99.24
		11	181.3	139.71	99.24	152.1	183.75	224.52	157.22	176.16	198.83	335.96	67.71	86.02	68.75	61.23	184.96	131.07	109.33	90.4	97.47	236.25
		15	183.3	156.6	139.43	145.41	196	197.58	158.44	196	239.81	344.61	102.69	95.65	77.25	68.93	130.24	111.01	127.8	127.06	98.78	153.6
		18	225.5	235.87	164.25	241.06	202.61	224.52	215.14	218.05	298.12	433.2	181.8	100.6	109.33	97.22	166.46	139.43	114.38	120.09	104.36	166.46
		23	277.72	197.52	152.46	267.7	378.45	255.27	231.24	182.65	373.08	432.96	84.56	178.02	115.2	59.64	231.81	77.06	165.89	158.44	66.03	249.16
		25	273.78	274.77	241.6	258.75	454.35	238.21	240.94	329.25	391.99	460.28	65	164.25	87.73	77.25	196.6	102.6	210.83	171.09	81.65	259.92
		30	268.36	398.82	216.3	270.74	279.86	188.54	346.29	329.25	463.89	447.17	84.56	225	122.79	71.53	247.5	107.65	290.21	221.78	97.47	300.8
		37	343.19	416.3	338.69	503.38	388.29	299.57	442.23	462.72	785.29	563.56	92.51	216.3	171.4	48.67	272	94.1	239.7	208.09	94.22	182.65
		39	329.12	495.06	378.45	573.25	437.71	340.22	518.62	516.1	915.37	550.43	118.35	205.35	199.58	59.25	230.69	114.87	235.47	248.37	70.23	245.48
		44	406.27	553.76	520.7	604.71	417.87	503.38	587.83	592.96	885.06	585	113.72	215.82	329.12	88.94	255.88	124.93	241.06	301.81	92.26	278.84
		46	632.74	681.41	527.96	685.4	609.19	649.3	697.65	748.4	875.18	774.53	127.8	224.52	246.05	61.06	299.22	152.1	312.67	357.64	107.65	267.7
		51	627.33	863.29	481.56	681.22	715	841	657.76	1033.75	1308.99	804.45	138.38	196.99	225.26	93.78	255.88	161.6	247.8	278.66	86.02	278.84

## Sheet: Fig.2c
				Fig.2c
				MDA-MB-231-Tumor weight
				Control	ERX-41
				0.247	0.08
				0.37	0.19
				0.4	0.196
				0.287	0.032
				0.36	0.087
				0.411	0.07
				0.25	0.14
				0.61	0.193
				0.735	0.046
				0.26	0.44

## Sheet: Fig.2d
		Fig.2d
		MDA-MB-231-Body weight
		Control	ERX-41
		22	25.3
		23.1	26.7
		27.7	26
		24.8	21.4
		26.2	24.4

## Sheet: Fig.2f
		Fig.2f
		D2A1-Tumor volume
		Days	Vehicle								ERX-41
		0	0	0	0	0	0	0	0	0	0	0	0	0	0	0	0	0
		11	233.93	157.6	128.99	114.87	187.31	199.84	236.25	124.47	121.8	58.82	50.85	59.64	118.8	103.97	82.472	100.92
		15	312.05	566.35	464.79	355.74	550.43	442.23	469.3	428.13	200.9	128.77	69.629	92.5	317.52	165.29	196.52	137.22
		18	561.09	1449.98	865.54	612.36	729	892.14	560	809.09	361.25	204.912	103.968	97.686	410.83	295.7	321.51	251.98
		20	796.54	2011.39	1225.25	742.56	939.87	1099.38	700.98	871.81	352.8	328.104	282.408	86.2125	430.612	424.128	372.287	267.188
		23	1394.21	2612.79	1653.45	1193.24	1309.77	1766.1	1294.72	1160.89	427.432	260.876	292.494	134.848	835.029	465.745	332.82	225.4

## Sheet: Fig.2g
			Fig.2g
			D2A1-Tumor weight
			Vehicle	ERX-41
			0.506	0.531
			1.277	0.393
			0.864	0.111
			0.615	0.153
			0.398	0.465
			0.443	0.304
			0.484	0.424
			0.594	0.41

## Sheet: Fig.2h
			Fig.2h
			D2A1-Body weight
			Control	ERX-41
			19	20.2
			18.5	18.9
			17.6	17.6
			18.7	19.6
			18.6	18.9

## Sheet: Fig.2i
		Fig.2i
		Days after treatment	Vehicle						ERX-41
		0	91.94	72.58	112.9	152.1	89.89	75.71	102.69	92.44	120.6	60.75	93.78	102.06
		7	118.59	75.84	151.84	162.73	110.81	107.91	77.06	76.73	71.79	84.7	61.23	99.83
		14	218.49	208.25	186.54	277.25	235.47	299.57	94.1	108.84	66.33	47.59	75.71	81.65
		21	271.48	282.41	339.56	336.82	358.86	257.03	169.76	142.72	92.51	85.18	111.01	152.46
		28	354.78	317.52	326.1	376.25	352	355.74	80.19	106.17	97.47	68.75	151.55	177.45
		35	382.23	306.56	309.3	440.13	369.82	313.99	122.79	104.28	90.94	82.47	122.79	158.99
		39	562.28	435.66	356.37	578.19	468.31	377.5	171.09	186.37	133.12	115.2	191.56	225.5
		46	597.47	587.59	623.6	620.63	463.74	665.86	242.47	134.95	126.85	104.28	247.8	299.57

## Sheet: Fig.2j
				Fig.2j
				Vehicle	ERX-41
				0.326	0.142
				0.244	0.129
				0.304	0.109
				0.262	0.043
				0.327	0.13
				0.226	0.177

## Sheet: Fig.2k
		Fig.2k
		Days after treatment	Vehicle							ERX-41
		1	74.36	71.66	77.25	138.92	105.88	74.13	78.65	55.02	102.6	48.4	104.43	73.01	109.65	41.6
		4	163.85	85.67	135.82	189.04	157.7	113.4	61.85	111.6	99.83	97.22	104.43	105.97	109.65	122.79
		8	121.1	70.23	129.96	282.41	243.36	99.72	77.06	67.5	74.44	80.19	117	113.49	165.58	89.24
		11	397.37	246.52	316.8	617.4	750.2	322.75	138.92	99.14	101.34	114.38	189.04	285.77	313.6	137.22
		15	967.46	603.43	443.76	1158.95	1139.91	526.5	437.71	216.56	230.3	336.2	298.53	650.48	571.39	372.29
		18	1955.33	540.65	671.06	1793.55	1623.2	813.19	565	210.5	587.83	302.58	525.31	671.28	916.22	461.29
		22	2678.65	835.44	766.24	1934.71	2798.98	1013.69	841.87	464.79	733.82	380.93	531.91	930.25	689.98	497.66
		25	2690.17	1399.73	1266.13	3552.07	3399.13	1079.09	1313.83	659.02	1196.6	688.18	1317.83	1342.6	1625.02	993.17

[truncated: 6 more sheets: Fig.2l, Fig.2m, Fig.2n, Fig.2o, Fig.2p, Sheet1]
