# Supplementary material for: Targeting LIPA independent of its lipase activity is a therapeutic strategy in solid tumors via induction of endoplasmic reticulum stress
Source: Nat Cancer. 2022 Jun 2;3(7):866–84. doi: 10.1038/s43018-022-00389-8 (PMC9325671; doi:10.1038/s43018-022-00389-8)
Supplement: Supplementary file 9 — Numerical source data. [file 43018_2022_389_MOESM9_ESM.xlsx]

## Sheet: Fig.3a
	log2FoldChange	padj
HERPUD1	3.45584	1e-149
CHAC1	2.15125	1.82e-112
HSPA5	1.9612	4.14e-104
DNAJB9	1.90245	1.07e-88
CXCL8	1.89937	4.84e-86
SESN2	1.8882	1.4e-96
DUSP1	1.71972	1.74e-79
DDIT3	1.62753	7.8e-65
HMGCS1	1.54219	1.52e-69
ATF3	1.39089	1.16e-45
CXCL3	1.3763	1.86e-48
XBP1	1.24538	2.79e-50
HSPA6	1.24253	6.85e-45
KLF4	1.23152	1.18e-40
SDF2L1	1.23145	3.5e-36
MANF	1.07394	2.56e-36
CXCL2	1.07257	7.89e-34
MSMO1	1.06964	4.16e-31
FICD	1.03099	2.59e-27
EREG	1.0151	2.07e-25
STARD4	1.00662	4.91e-24
RCAN1	0.974817	7.42e-23
MXD1	0.970112	1.74e-23
EIF2AK3	0.953984	1.33e-21
TRAF1	0.910157	6.69e-20
NR4A2	0.883251	2.92e-21
ERRFI1	0.881007	1.1e-24
CXCL1	0.879102	8.02e-19
IDI1	0.868591	1.37e-22
BIRC3	0.864282	2.69e-17
DNAJC3	0.847118	4.81e-21
PER1	0.844712	4.15e-18
HMGCR	0.834129	7.04e-25
NFKBIA	0.801716	1.1e-15
SERPINB2	0.785558	3.96e-14
KLF6	0.780631	4.65e-16
DNAJB1	0.778668	3.96e-14
JUND	0.771472	2.15e-14
HYOU1	0.733192	3.97e-15
UBC	0.731222	2.84e-17
SEC24D	0.716286	8.89e-15
BHLHE40	0.712429	7.11e-12
LDLR	0.712298	5.1e-12
RELB	0.71085	1.3e-11
ANGPTL4	0.707014	2.09e-13
SYVN1	0.688739	5.67e-14
STOX2	0.684096	8.29e-15
TNFAIP3	0.666022	4.25e-11
CRELD2	0.661001	1.51e-10
AKAP17A	0.658842	1.14e-12
MAFF	0.65597	4.48e-11
MYC	0.6557	3.63e-10
TRIB3	0.654812	5.54e-10
FOS	0.654009	2.03e-11
PLIN2	0.648256	8.45e-11
DNAJB11	0.643838	4.24e-11
UGDH	0.643146	1.18e-12
SLC7A11	0.643024	9.3e-14
SQLE	0.641296	1.18e-12
CDKN1A	0.63708	4.34e-13
CEBPB	0.634535	3.3e-09
PIGA	0.628926	3.79e-10
JUNB	0.624865	1.36e-09
SETX	0.620965	1.48e-09
KDM6B	0.617503	3.91e-09
HSP90B1	0.615382	6.47e-10
MCL1	0.615304	1.18e-11
ERO1B	0.606291	1.31e-08
CALR	0.604727	2.32e-09
NUAK2	0.603774	1.41e-08
ZNF165	0.60125	4.67e-12
SEL1L	0.600667	2.3e-09
DUSP10	0.599839	8.16e-09
NAMPT	0.59508	2.24e-13
EDEM1	0.593487	3.09e-09
PDIA4	0.592774	1.02e-10
MIS12	0.590213	2.93e-08
TXNDC11	0.584529	1.78e-09
GADD45A	0.577259	1.18e-07
HLX	0.573052	8.77e-08
DUSP5	0.569405	3.07e-09
SLC38A2	0.568172	2.83e-07
NFKBIE	0.568007	5.4e-08
LPIN1	0.567475	4.8e-08
CDK2AP2	0.566002	7.49e-08
SLC39A14	0.563317	9.63e-08
E2F7	0.557071	5.46e-14
DNAJB5	0.549071	8.01e-07
PIM2	0.54789	1.79e-07
ZFAND2A	0.547644	6.68e-07
ENTPD7	0.546098	7.21e-07
CTH	0.543711	1.18e-06
TMEM154	0.54284	1.44e-07
CCL2	0.541917	1.34e-06
LIF	0.536739	1.89e-08
ZNF697	0.534987	1.02e-07
NFKB2	0.532784	8.04e-08
TSC22D3	0.522109	5.82e-07
LYSMD3	0.518095	1.54e-06
RND3	0.512417	6.46e-06
NEAT1	0.508955	1.22e-06
THBD	0.505638	6.67e-06
GFPT1	0.503934	1.3e-08
NAMPTP1	0.503493	1.16e-07
FASN	0.50339	7.78e-08
GZF1	0.503111	1.41e-07
TES	0.501912	2.85e-07
CRELD1	0.500644	1.24e-05
SELK	0.497772	7.25e-06
MYADM	0.491442	1.44e-06
IL1B	0.490673	9.83e-08
GEM	0.489275	2.52e-05
SLC33A1	0.48894	2.12e-06
PPP1R15A	0.488718	2.07e-05
TMEM41B	0.485901	2.12e-06
ZBTB21	0.484796	7.25e-06
PIM1	0.480079	2.32e-05
CLDN1	0.479268	4.43e-05
MBNL2	0.477739	4.49e-05
AREG	0.473232	5.83e-05
ASNS	0.469596	5.88e-05
HSP90B2P	0.466592	6.9e-05
NSDHL	0.463689	5.09e-06
ARRDC3	0.457847	0.000125
ETS2	0.446514	2.46e-05
MVK	0.445384	6.9e-05
NFIL3	0.442075	0.000187
TSPYL2	0.438487	0.000161
DLC1	0.434145	4.07e-07
SC5D	0.433095	3.82e-05
ZFP36L1	0.432284	6.06e-08
BTG1	0.426947	0.000305
CBLB	0.42022	0.000713
FDFT1	0.420124	2.29e-05
CD83	0.419912	0.000211
PDIA3P1	0.416706	2.09e-06
HOXB9	0.416589	0.000539
SQSTM1	0.416315	2.6e-05
SIAH2	0.416055	0.000234
HSPA1A	0.414884	1.73e-09
SLC3A2	0.411469	0.000111
MTMR4	0.410752	3.44e-05
SEC24A	0.410213	1.55e-05
WIPI1	0.409879	0.000435
SCD	0.40959	0.001206
PI4K2A	0.408787	0.000235
TRIM5	0.407275	7.95e-05
SERP1	0.406388	6.24e-05
MAP1LC3B	0.404788	8.23e-05
DNAJB4	0.40464	0.001487
FNDC3B	0.401544	7.28e-07
C6orf132	0.401244	0.001487
IRAK2	0.400911	0.001653
PNPLA8	0.395022	0.00192
ZNF804A	0.394422	0.002132
ADAMTS9	0.392494	0.00243
PJA2	0.392083	0.001452
GCLC	0.389391	0.002414
DERL2	0.386537	0.001281
ATP2A2	0.385723	6.9e-05
ZC3H12A	0.385336	0.003251
HMOX1	0.384891	0.002578
HSD17B7	0.384388	0.003378
ZFP36	0.384051	0.003212
TMEM50B	0.382174	0.000111
KLF10	0.382024	0.000175
N4BP2	0.38152	0.001975
IL11	0.38138	0.002702
DUSP16	0.380162	0.000891
NFKBIZ	0.376742	0.003866
TMED7	0.375748	0.000128
ZBTB5	0.375586	0.002165
DHCR7	0.374795	0.000239
TRIB1	0.374565	0.004979
EGR1	0.374246	2.85e-06
FAM84B	0.370964	0.005572
PRRC1	0.370635	0.001484
RGS2	0.370548	0.00576
ZMYM5	0.369846	0.004948
AARS	0.369407	4.84e-05
ERN1	0.369161	0.005587
OSBP	0.36867	0.000138
ZNF614	0.367179	0.002794
ZNF267	0.363689	0.005945
NOCT	0.362396	0.006403
SGK1	0.360722	0.007127
VIMP	0.355868	0.000851
TMED5	0.355442	0.000238
TMEM39A	0.352612	0.000991
ATF4	0.352609	4.9e-05
CPEB2	0.351368	0.007974
FAM174B	0.347867	0.008224
ACBD3	0.34647	0.001206
PHLDA1	0.343688	0.008389
MSTO2P	0.341198	0.007848
ALG2	0.340785	0.002531
NFXL1	0.340671	0.005662
TM4SF1	0.338444	0.014649
MTHFD2	0.33741	0.004699
MIR24-2	0.337273	0.015816
COG3	0.336474	0.004685
BACH1	0.334572	0.005475
CTBP2	0.332496	0.006834
LONRF1	0.331794	0.022518
SLC29A2	0.331463	0.019625
KCTD14	0.330352	0.022171
APTR	0.327743	0.017319
CREB3L2	0.32583	0.009002
CEBPG	0.323919	0.001975
THAP5	0.31825	0.01635
PANK3	0.317899	0.000696
MVD	0.316413	0.013722
ARL5B	0.315137	0.002394
JDP2	0.314123	0.024546
IL1A	0.314085	5.74e-05
DSE	0.314074	0.008916
BDNF	0.313653	0.016343
ZC3H12C	0.313348	0.044506
DEDD2	0.313034	0.033024
FEM1C	0.312845	0.007566
NUCB2	0.312355	0.018247
RHOB	0.312186	0.045092
HSPA8P9	0.311598	0.022834
NFKB1	0.311429	0.008916
PNRC1	0.310933	0.004079
HBEGF	0.310321	0.005832
MOSPD2	0.309135	0.050012
PMAIP1	0.308328	0.012105
MIA3	0.308217	0.013699
ZFAS1	0.307457	0.026959
HSPH1	0.306538	0.021026
KDM6A	0.304898	0.036999
PDIA6	0.302819	0.002338
NEDD9	0.302385	0.035658
PDIA3	0.302267	0.017184
BBC3	0.301673	0.004079
TNFRSF10B	0.300335	0.002091
IBTK	0.298687	0.029447
CHORDC1	0.296867	0.008224
FST	0.296244	0.067342
AHR	0.293774	0.0778
CLCN6	0.29376	0.081461
ZBTB43	0.292262	0.047477
PCSK9	0.29158	0.0865
SERTAD3	0.291447	0.083468
PDE4D	0.290013	0.084866
SAT1	0.289325	0.050012
BAG3	0.28904	0.079952
COQ10B	0.288016	0.0636
ACSL3	0.287701	0.042193
SPRY2	0.287282	0.042793
NRG1	0.287231	0.094465
GRAMD3	0.287158	0.08975
MTF1	0.286021	0.031863
LIPG	0.285168	0.037918
TGIF1	0.284317	0.090916
IL24	0.283811	0.016817
PPM1K	0.281056	0.112271
CSF2	0.280792	0.000991
RAD9A	0.280705	0.097236
ZNF70	0.280283	0.103505
SPRY4	0.280277	0.003713
SLC1A4	0.27945	0.119841
HSPA8	0.279155	0.031155
MAP1B	0.278156	0.001722
KDM4A	0.27746	0.035255
TAF15	0.275296	0.045813
PWWP2A	0.275242	0.045092
MB21D1	0.275085	0.055256
NRAV	0.274606	0.137942
GRPEL2	0.272941	0.062258
TIFA	0.27267	0.105024
ZNF555	0.272471	0.067704
FKBP14	0.270608	0.090159
HSPA8P5	0.270553	0.152661
PDE10A	0.269881	0.069827
CANX	0.269527	0.005534
MTFR1	0.268562	0.081623
FAM3C	0.268386	0.03809
NDEL1	0.268282	0.020541
NGF	0.268252	0.162664
GGNBP2	0.267431	0.081623
OSGIN1	0.266334	0.161474
TXNRD1	0.265618	0.068464
CYP51A1P1	0.265153	0.152136
PPP4R1L	0.265098	0.152022
PIK3C2A	0.264557	0.017319
BFAR	0.264429	5.21e-05
TPP2	0.263734	0.017025
C4orf32	0.263349	0.183365
IRS2	0.263219	0.018403
NR4A1	0.262732	0.015912
GPT2	0.262586	0.157083
GORAB	0.261483	0.100779
SIRT1	0.26059	0.077307
ZEB2	0.259662	0.137689
GMPPB	0.259021	0.107126
FOSB	0.25674	0.010863
ZSWIM6	0.256042	0.157083
GPRC5A	0.25589	0.094883
PTX3	0.255862	0.152474
SPTY2D1	0.25534	0.06341
WARS	0.254745	0.044806
CD274	0.254028	0.183605
FNIP1	0.252531	0.081461
NOV	0.250046	0.239706
PPIB	0.249217	0.078229
NPC1	0.249177	0.014462
MNT	0.249121	0.265671
CCDC117	0.248744	0.193037
LURAP1L	0.248421	0.004636
KLF11	0.247565	0.263577
RIOK2	0.246579	0.168299
KLF5	0.246282	0.280974
ATF2	0.245988	0.241022
TSC22D2	0.245581	0.204514
MAGT1	0.245387	0.042482
CACNB1	0.245248	0.263577
CDR2	0.244134	0.170779
P4HB	0.243485	0.036741
CLDN12	0.243255	0.04263
ZNF217	0.242008	0.29998
GOLGA5	0.240878	0.156684
NFE2L2	0.240719	0.24295
RC3H1	0.240642	0.155538
TMEM263	0.240314	0.153008
ZBTB8A	0.240299	0.311296
PTGS2	0.240147	0.000158
SOWAHC	0.240004	0.096358
HIVEP2	0.239912	0.213939
RASD1	0.239657	0.329211
CLIP4	0.239633	0.083642
SLC25A25	0.239279	0.309733
RAB5B	0.23913	0.287776
SYNE1	0.238956	0.257851
SLC17A9	0.238754	0.245056
TNFSF9	0.238675	0.241785
PCK2	0.238368	0.257861
CPT1A	0.238152	0.156488
TUBE1	0.237455	0.272842
PREB	0.236963	0.126455
RP1-313I6.12	0.235908	0.001821
OTUD1	0.235864	0.117008
HSPA13	0.23572	0.217967
HSPA8P1	0.235677	0.312181
ZFP69B	0.235556	0.350982
JMY	0.235427	0.271137
KAT6B	0.235332	0.239706
ZDBF2	0.235244	0.344401
FBXO30	0.235067	0.16751
ANKRD50	0.235055	0.113722
RAP2A	0.23425	0.268619
CH17-472G23.4	0.234162	0.360037
ABTB2	0.233883	0.345014
ID4	0.23346	0.26924
SGMS2	0.233376	0.326667
GATA6	0.232515	0.366284
CCNO	0.23049	0.357521
CYBRD1	0.230398	0.239706
ZNF75D	0.230224	0.377436
GPATCH2	0.230213	0.300177
SLC19A2	0.230126	0.225236
ZNF529	0.230101	0.409196
TMEM170A	0.229889	0.261663
FAM107B	0.229303	0.276477
PPTC7	0.228621	0.097236
MAFG	0.228537	0.268619
HSPA1B	0.227553	0.001811
CDK17	0.22739	0.153939
BCL10	0.226792	0.332559
ZFX	0.226446	0.260559
SRGAP1	0.226211	0.239706
CSF1	0.226106	0.373932
RSRC2	0.225565	0.268619
REL	0.225542	0.426048
DCUN1D3	0.225259	0.449162
SGK3	0.22501	0.26202
RBM39	0.224935	0.089062
TULP3	0.22459	0.222617
HDAC9	0.224545	0.426847
LARP1B	0.224	0.446953
RP11-325K4.3	0.223873	0.000211
SGTB	0.223062	0.433799
RABGGTB	0.222875	0.173463
PLPP3	0.22217	0.478998
XIAP	0.221807	0.223963
MAX	0.221481	0.138784
GOLPH3L	0.221417	0.479266
SLC35B1	0.220786	0.260559
ZXDB	0.220548	0.489292
LZTFL1	0.220465	0.489299
GLRX	0.220253	0.28411
ICAM1	0.220195	0.489299
IL6ST	0.220078	0.191031
CDC6	0.219969	0.473765
BCL2A1	0.219809	0.128744
OSTC	0.219496	0.103505
XRRA1	0.218837	0.509025
RAB36	0.218781	0.263577
MPV17L2	0.218394	0.289458
SEC23B	0.217501	0.117008
DNAJC6	0.21734	0.471164
CYP51A1P2	0.216565	0.529117
RGMB	0.216328	0.485322
MAPK6	0.216193	0.152022
ANKRD28	0.215062	0.080575
TFG	0.214908	0.058673
GCLM	0.214511	0.162932
TRIM36	0.213615	0.562746
FOXO3	0.213561	0.450393
MFSD2A	0.212934	0.570121
FEZF1	0.212494	0.533332
INO80D	0.212246	0.480814
INSIG1	0.211677	0.014925
PDE4DIP	0.211621	0.482745
SLC4A7	0.210936	0.140226
MEX3C	0.21041	0.253153
MAFK	0.209838	0.402997
AP1AR	0.209638	0.339864
GMPPA	0.209439	0.446953
RGS3	0.209005	0.428634
ARHGEF2	0.208995	0.45766
RSBN1L	0.208883	0.409196
THAP9-AS1	0.208654	0.417293
HSP90AA2P	0.208609	0.191221
CREB5	0.207288	0.636074
NCK1	0.206947	0.454307
GABARAPL1	0.206798	0.598446
KCNK1	0.205365	0.655549
TP53BP2	0.20516	0.243322
IKZF2	0.204885	0.645998
CTTNBP2NL	0.204793	0.541524
INTS6	0.204564	0.469962
GOLGA4	0.20445	0.29578
IRF2BP2	0.204386	0.646299
PLEKHF1	0.204288	0.359776
VEGFC	0.203752	0.51092
ERP44	0.203282	0.290802
OPTN	0.202853	0.682906
TIPARP	0.202715	0.666607
CSGALNACT2	0.201441	0.217967
DDX59	0.201272	0.479266
PLK3	0.200095	0.648037
SLC6A6	0.200089	0.321549
USO1	0.2	0.199951
CNOT4	0.199506	0.485228
MAP3K14	0.199241	0.473765
GPCPD1	0.19917	0.724036
FBXO32	0.199058	0.406828
RGMB-AS1	0.198771	0.629851
MAP2K3	0.198556	0.694777
NOC3L	0.198105	0.26202
SLC26A2	0.197313	0.335912
ADAMTS6	0.197292	0.392645
ANKRD12	0.197116	0.524299
MID1IP1	0.197055	0.527775
RPL21	0.196851	0.636074
LNPEP	0.196235	0.309542
DCLRE1C	0.196002	0.694777
POU2F2	0.195657	0.760745
GORASP2	0.195638	0.559447
ELOVL5	0.195558	0.202513
RAB1A	0.195443	0.220081
DNAJA1	0.195408	0.257935
GARS	0.194841	0.217062
JMJD1C	0.194209	0.338517
CBWD3	0.194046	0.021698
RFX7	0.194008	0.462075
RBAK	0.193093	0.509025
TMED10	0.192731	0.210826
RNF19B	0.192625	0.773383
FLVCR1	0.192539	0.646148
RP11-737O24.3	0.192322	0.813996
RFX1	0.191768	0.762947
C17orf51	0.191297	0.569441
TIMM10B	0.190906	0.711868
RNF41	0.190216	0.515245
BET1	0.18984	0.773276
C2CD2L	0.18982	0.471164
FADS2	0.18929	0.702824
FBXL6	0.189124	0.694777
MESDC1	0.188893	0.531553
ADIPOR2	0.188294	0.225427
ATXN7	0.188292	0.5469
PELI1	0.188151	0.847771
ALG12	0.188101	0.8719
CTD-2528L19.3	0.187878	0.535293
CYP51A1	0.187486	0.794899
ZNF826P	0.187274	0.768448
PYCR1	0.187229	0.505766
TNFSF18	0.187153	0.162664
EXPH5	0.186751	0.636074
NRBF2	0.186568	0.671852
SREBF2	0.186359	0.658062
TAF1D	0.186125	0.733629
PIK3CD	0.186067	0.819543
EIF4A2	0.186058	0.461557
PNRC2	0.185919	0.401113
MDM4	0.185734	0.637231
DYRK3	0.184993	0.852689
ITPKC	0.18497	0.904248
USP53	0.184916	0.544022
KIAA1217	0.184744	0.833918
TRIM24	0.184621	0.612786
CNST	0.184324	0.694777
RNF168	0.184265	0.607698
ITPRIP	0.184012	0.421126
ARMCX1	0.183837	0.913924
SEC61A1	0.182575	0.265671
MON1B	0.182522	0.574755
FOXN2	0.18246	0.509169
MTDH	0.182389	0.471164
BMP2	0.182342	0.741286
STYX	0.182306	0.449964
ZSWIM4	0.18226	0.726646
UHRF1BP1	0.181931	0.457819
NFX1	0.181784	0.751169
CSPP1	0.181675	0.766847
ADM2	0.181499	0.070333
C9orf91	0.181118	0.974938
AMMECR1L	0.18085	0.629876
PUF60	0.180603	0.135915
UBE2J1	0.180105	0.844163
PRKCZ	0.180018	0.982761
NT5DC3	0.179296	0.972456
CHIC2	0.179191	0.947767
SNX9	0.179071	0.741286
ANXA1	0.17896	0.27631
DAGLA	0.178756	0.974938
SEC63	0.178602	0.489299
ERLEC1	0.178187	0.471164
MAP4K5	0.178049	0.622495
EPT1	0.177808	0.457819
CACHD1	0.177738	0.999955
TRIM11	0.177621	0.670806
AMIGO2	0.177327	0.999955
VLDLR	0.177022	0.721961
MYBL1	0.17692	0.275516
GOLGB1	0.176456	0.63596
MSTO1	0.176402	0.907859
IKZF5	0.176349	0.90663
MIER1	0.176339	0.511429
FOSL2	0.176187	0.972456
DMBT1	0.176051	0.436899
EPC2	0.175457	0.876402
MICAL2	0.175163	0.382464
CLCF1	0.174893	0.84908
KRT19	0.174669	0.802849
HSD17B7P2	0.174647	0.077755
MLEC	0.174627	0.423405
KLHL28	0.174541	0.999955
YIPF5	0.174529	0.618663
LINC00960	0.174519	0.999955
MSL2	0.17448	0.721168
GPR89A	0.173909	0.999955
PDXDC1	0.173522	0.999955
CORO1A	0.17317	0.671852
DHCR24	0.172788	0.595882
HSP90B3P	0.172619	0.686538
SPG20	0.172529	0.576582
TRIM16L	0.172497	0.999955
ZBTB38	0.172352	0.634757
ARFGAP3	0.171923	0.980582
TMED2	0.17168	0.340413
TVP23B	0.171652	0.821613
CHD2	0.17139	0.495724
NR3C1	0.170941	0.975765
ISOC2	0.170869	0.635498
RHOQ	0.170803	0.999955
PDIA5	0.170087	0.999955
ARMCX3	0.169968	0.999955
HSP90AA1	0.169362	0.509025
RP11-59C5.3	0.169026	0.5469
UGGT1	0.168435	0.449964
MDM2	0.168425	0.555663
VCP	0.168119	0.717566
FMN1	0.167997	0.991763
EPC1	0.167915	0.999955
SLC6A9	0.167491	0.700292
ITGB8	0.167484	0.554585
PPP3R1	0.167417	0.67993
MFSD14A	0.166977	0.741286
CEP72	0.166568	0.999955
EBAG9	0.166353	0.999955
PTP4A1	0.166178	0.658062
BRPF3	0.166061	0.708613
RAB33B	0.166002	0.999955
OIP5-AS1	0.165896	0.768448
TIMM17A	0.165743	0.976765
UBE2W	0.165414	0.999955
ETV3	0.165265	0.773161
GOLGA2	0.165022	0.96174
PER2	0.16487	0.999955
STX5	0.164753	0.780025
ZFP28	0.163761	0.999955
PKD1P5	0.163447	0.140887
CEP120	0.163314	0.999955
TMOD2	0.163292	0.999955
WDR47	0.163113	0.999955
RPN1	0.162646	0.686538
ATP6V1C2	0.162575	0.092071
ETNK1	0.162531	0.656795
TGDS	0.162459	0.929818
UBB	0.162421	0.485322
NBPF11	0.162165	0.999955
KCTD7	0.162153	0.999955
SEC24C	0.161925	0.607772
LARP6	0.161923	0.999955
FNBP4	0.161332	0.710844
ZNF189	0.161308	0.999955
TBC1D10A	0.160803	0.999955
SETSIP	0.160566	0.999955
SHROOM1	0.160412	0.999955
CLK1	0.160341	0.999955
HIPK1	0.160147	0.561109
TAF1A	0.160096	0.999955
GOLT1B	0.159978	0.99326
SCFD2	0.159188	0.999955
TOX	0.158841	0.999955
GSKIP	0.158738	0.999955
RP11-325K4.2	0.158715	0.007566
EIF1	0.15861	0.485228
CYB561	0.157201	0.999955
PNP	0.157118	0.999955
VPS37C	0.156977	0.999955
MYNN	0.15693	0.999955
FNDC3A	0.156872	0.999955
RLIM	0.156684	0.900432
KMT2C	0.156416	0.786024
LSS	0.155908	0.999955
CCNT2	0.15561	0.999955
ADAMTS1	0.155511	0.09908
NCOA7	0.155091	0.999955
NKX6-1	0.154991	0.999955
AFF4	0.154979	0.564009
SLC30A7	0.154569	0.832133
SDE2	0.154539	0.999955
PLEKHF2	0.154504	0.999955
ZNF561	0.154475	0.999955
PITPNM1	0.154471	0.83533
ZCCHC6	0.154334	0.999955
ARHGAP29	0.154324	0.999955
SNHG15	0.154254	0.999955
GNE	0.15423	0.999955
ME1	0.15394	0.999955
RBM27	0.153898	0.999955
KPNA5	0.153398	0.999955
ZEB1	0.153333	0.7093
CEP128	0.153304	0.999955
NBEAL1	0.153285	0.999955
IVNS1ABP	0.153091	0.999955
RP2	0.152651	0.999955
SARAF	0.152647	0.999955
ABHD17B	0.15241	0.999955
SLFN5	0.152361	0.999955
PLCXD2	0.152337	0.999955
ZNF830	0.152306	0.999955
PDK4	0.152276	0.265689
SOCS2	0.15188	0.999955
NABP1	0.151871	0.999955
SGMS1	0.151862	0.999955
FRS2	0.151667	0.999955
C18orf8	0.151602	0.999955
STXBP1	0.151425	0.999955
GDAP2	0.151405	0.999955
CDKN2AIP	0.151338	0.999955
KIF21A	0.151246	0.999955
FAM193A	0.151023	0.999955
DGKD	0.150986	0.999955
USP37	0.150797	0.999955
TRAM1	0.150702	0.812014
C9orf72	0.150661	0.999955
GLIS3	0.150563	0.999955
FBXL2	0.15048	0.999955
CYLD	0.150416	0.999955
ZNF770	0.150253	0.999955
GAS5	0.150071	0.999955
CDKN1B	0.149949	0.999955
TMF1	0.149887	0.999955
UBAP1	0.149879	0.985986
CCDC68	0.149779	0.999955
PPP1R15B	0.149656	0.999955
ATP1B1	0.149443	0.731832
RFX3	0.149384	0.999955
ZNF699	0.149281	0.999955
PSPH	0.148769	0.999955
RRAS2	0.148713	0.999955
ZNF721	0.147877	0.999955
SLC30A1	0.147869	0.999955
RGS16	0.147557	0.14351
TBC1D22B	0.147391	0.999955
SSR1	0.146931	0.688131
PSAT1	0.146881	0.999955
CCSER2	0.14686	0.999955
OTUD6B	0.146818	0.999955
SLC35B3	0.146692	0.999955
ZBTB49	0.146073	0.999955
TRA2A	0.145904	0.999955
ZNF10	0.14579	0.999955
ZNF277	0.145581	0.999955
CISH	0.14523	0.653011
LRP8	0.145172	0.999955
GPBP1	0.145161	0.860651
AHI1	0.14503	0.999955
SLC7A1	0.144934	0.999955
PGBD2	0.144929	0.999955
NF1	0.144842	0.999955
SLC10A7	0.144671	0.999955
HKR1	0.144277	0.999955
AAED1	0.144214	0.999955
UPP1	0.144075	0.996374
RGS4	0.14364	0.999955
GCC1	0.143629	0.999955
CDC42EP2	0.143314	0.999955
DDX12P	0.143061	0.999955
HOXD1	0.142643	0.497598
NFAT5	0.142594	0.999955
CEP85L	0.142087	0.999955
SNX22	0.142058	0.796346
SNHG1	0.141832	0.999955
FAM76A	0.141817	0.999955
POLQ	0.141334	0.999955
NUS1	0.14113	0.999955
GPAT3	0.141103	0.999955
SLCO4C1	0.141022	0.568638
ZNF526	0.140978	0.999955
HID1	0.140908	0.999955
DAW1	0.140421	0.999955
DDX10	0.1404	0.999955
GPR89B	0.140068	0.376286
TUBA1A	0.139889	0.999955
SMURF1	0.139885	0.999955
CPEB4	0.139806	0.999955
INO80C	0.139747	0.999955
NSUN6	0.139207	0.999955
CCDC66	0.139178	0.999955
IGFBP1	0.139061	0.999955
SLC2A6	0.138804	0.999955
ZNF627	0.138744	0.999955
FAM214B	0.138619	0.999955
SPICE1	0.138423	0.999955
NPAT	0.138359	0.999955
IGBP1P1	0.138269	0.999955
INTU	0.138116	0.999955
RP11-121C2.2	0.138109	0.999955
ARID4B	0.137624	0.999955
PLEKHA3	0.137325	0.999955
NEMF	0.137308	0.999955
BLZF1	0.137092	0.999955
ZNF639	0.137081	0.999955
TYW1B	0.137006	0.999955
BRD1	0.136858	0.999955
STK17B	0.136466	0.999955
TJP2	0.136387	0.999955
LYST	0.136008	0.999955
KCTD5	0.135857	0.999955
SLC25A29	0.135849	0.999955
CPNE8	0.135649	0.999955
CSNK1G1	0.135641	0.999955
EBLN3	0.135591	0.999955
RUNX1	0.135576	0.999955
BRCA2	0.135476	0.999955
SEC11C	0.135434	0.999955
YARS	0.135203	0.99048
PDXK	0.135201	0.999955
HERC4	0.135133	0.999955
PGM3	0.135116	0.999955
GTPBP2	0.13494	0.999955
UBN2	0.134873	0.999955
IER5	0.134824	0.999955
SERPINB8	0.134703	0.999955
FAM76B	0.134436	0.999955
TMEM241	0.134384	0.999955
TFB1M	0.134364	0.999955
IL12A	0.134304	0.762947
DNAJB14	0.134045	0.999955
HRH1	0.133829	0.999955
SLC43A1	0.133596	0.999955
TTC21B	0.133447	0.999955
MYSM1	0.133443	0.999955
FAM167A	0.133109	0.999955
GCH1	0.133045	0.999955
KIAA1551	0.132826	0.999955
YIPF6	0.132821	0.999955
ARHGAP26	0.132794	0.999955
ZNF720	0.132782	0.999955
DNAJC25	0.132759	0.999955
U2AF1L4	0.132663	0.999955
ZBTB41	0.132644	0.999955
RP11-488L18.10	0.132604	0.999955
UBALD2	0.132594	0.999955
PTBP2	0.132485	0.999955
BNIP2	0.132382	0.999955
AGAP4	0.132353	0.999955
DCAF4	0.132252	0.999955
FANCB	0.132212	0.999955
ING3	0.132167	0.999955
CREB1	0.132057	0.999955
FAM169A	0.131941	0.999955
SOCS4	0.131802	0.999955
TRIM16	0.131527	0.999955
SCYL3	0.131501	0.999955
ACTR8	0.131307	0.999955
FAM214A	0.131234	0.999955
VMP1	0.131008	0.999955
AGPAT4	0.130961	0.999955
EDEM3	0.130824	0.999955
DNAJC3-AS1	0.130784	0.832133
PIP5K1A	0.130675	0.999955
DLG4	0.130466	0.999955
RUSC1-AS1	0.130419	0.999955
MBD6	0.130251	0.999955
ABL2	0.130249	0.999955
ZNF678	0.13022	0.999955
VCPIP1	0.130108	0.999955
TIMM23B	0.130019	0.999955
DNAJC16	0.129815	0.999955
FGF5	0.129352	0.999955
YRDC	0.129291	0.999955
AMPD2	0.129091	0.999955
LPIN2	0.129089	0.999955
SFN	0.129062	0.999955
PLA2G4A	0.12898	0.999955
ZNF800	0.128948	0.999955
KLF9	0.128943	0.999955
AP3D1	0.12893	0.999955
PMS1	0.128876	0.999955
SLC25A20	0.128826	0.999955
SETD5	0.128794	0.999955
RP5-991G20.1	0.128737	0.999955
CCDC163P	0.12872	0.999955
UFSP2	0.128673	0.999955
ZCCHC8	0.128637	0.999955
ASB7	0.128564	0.999955
KPNA4	0.12841	0.999955
ZKSCAN1	0.128294	0.999955
C12orf65	0.128222	0.999955
MIR100HG	0.128182	0.999955
IRAK4	0.128031	0.999955
MAN1A2	0.128007	0.999955
ATP2B1	0.127966	0.999955
RSF1	0.12771	0.999955
PIM3	0.127573	0.999955
LTN1	0.127239	0.999955
ZNF736	0.127214	0.999955
SLC7A5	0.127103	0.999955
TTC28	0.127091	0.999955
PLEKHA1	0.127018	0.999955
RPL5P1	0.126789	0.999955
TADA2A	0.126673	0.999955
WEE1	0.126648	0.999955
SPRED3	0.126551	0.999955
ARMCX5	0.126498	0.999955
SS18L1	0.126492	0.999955
FBXO33	0.126438	0.999955
JARID2	0.126257	0.999955
FAM177A1	0.126172	0.999955
HIF1A	0.126094	0.999955
FILIP1L	0.125999	0.999955
AKAP13	0.125874	0.999955
APOOL	0.125719	0.999955
C1D	0.12558	0.999955
ETS1	0.125573	0.999955
ING1	0.12537	0.999955
ASB1	0.124548	0.999955
UBE2SP1	0.12454	0.999955
CREBRF	0.124531	0.999955
FAM126B	0.124446	0.999955
GID4	0.124421	0.999955
SPCS2P4	0.124414	0.999955
BRAF	0.124273	0.999955
CDK6	0.124259	0.999955
PPP1R12B	0.124203	0.999955
NAV3	0.124193	0.999955
ARID5B	0.124089	0.999955
C17orf53	0.124073	0.999955
C5orf30	0.123888	0.999955
LACC1	0.123884	0.999955
B3GALT6	0.123861	0.999955
PACRGL	0.123861	0.999955
FAM13A	0.123825	0.999955
ZRANB2	0.123667	0.999955
BRSK1	0.123502	0.999955
PIK3CB	0.123328	0.999955
COPA	0.123303	0.966009
SARS	0.123281	0.999955
LINS1	0.123178	0.999955
TFAP2E	0.123146	0.999955
UBE2NL	0.123055	0.984465
ARG2	0.123022	0.999955
KDM7A	0.122985	0.999955
PRPF39	0.122951	0.999955
NFATC2	0.122941	0.999955
DNAJC10	0.122922	0.999955
RAD52	0.122876	0.999955
ZBTB10	0.122846	0.999955
SENP6	0.122802	0.999955
PELO	0.122667	0.999955
ZNF543	0.122608	0.999955
PPP1CB	0.122293	0.999955
SPCS3	0.122003	0.999955
ZC2HC1A	0.121934	0.999955
FHL2	0.121754	0.999955
EPM2AIP1	0.12168	0.999955
ZNF398	0.121674	0.999955
MORF4L2	0.121449	0.999955
HECA	0.121277	0.999955
APBB2	0.121269	0.999955
ANKRD10	0.12122	0.999955
FBXO11	0.121192	0.999955
SH3BGRL2	0.121098	0.999955
AHSA1	0.121088	0.999955
MLLT10	0.12103	0.999955
CHMP1B	0.121015	0.999955
ZBTB40	0.120754	0.999955
CCDC157	0.120738	0.999955
RAB5A	0.12049	0.999955
DST	0.120411	0.999955
MAP3K3	0.120399	0.999955
MORC3	0.120356	0.999955
ZFYVE9	0.120293	0.999955
DNAH14	0.120252	0.999955
GALK2	0.120151	0.999955
RAB6A	0.119931	0.999955
SIAH1	0.11985	0.999955
SLC30A5	0.119817	0.999955
ATP6V0A1	0.119811	0.999955
CSRNP2	0.119672	0.999955
ANXA6	0.119648	0.999955
PARP6	0.119625	0.999955
CCDC174	0.119493	0.999955
IL1RAPL1	0.119491	0.999955
ZNF33A	0.11941	0.999955
RNF2	0.11931	0.999955
SRP19	0.119246	0.999955
TMEM135	0.119226	0.999955
PRELID3B	0.119115	0.999955
CELF1	0.11911	0.999955
DLL4	0.119104	0.941285
TTLL7	0.1191	0.999955
ZNF449	0.119035	0.999955
CLHC1	0.119025	0.999955
FKBP2	0.118885	0.999955
MESDC2	0.118875	0.999955
CTC-444N24.11	0.118798	0.999955
LOX	0.118714	0.999955
GMDS-AS1	0.118669	0.999955
DENND4C	0.118488	0.999955
ZNF622	0.118482	0.999955
RP11-334L9.1	0.118349	0.077751
EMC2	0.11834	0.999955
MAP3K8	0.11827	0.999955
DYRK1A	0.118258	0.999955
CKAP2L	0.11825	0.999955
SRSF3	0.118208	0.999955
TTC33	0.11816	0.999955
ZNF14	0.118109	0.999955
DCUN1D4	0.11791	0.999955
SNX18	0.117873	0.999955
ZRANB3	0.117853	0.999955
SPATA2	0.117818	0.999955
STX16	0.117756	0.999955
RASAL2	0.11775	0.999955
UFM1	0.11768	0.999955
BORA	0.117537	0.999955
ZNRF2	0.117355	0.999955
UBXN2B	0.117146	0.999955
TRIM4	0.117133	0.999955
APBB1IP	0.117066	0.999955
STX3	0.116932	0.999955
RIMS1	0.116894	0.999955
APLF	0.116822	0.999955
RAB3GAP2	0.11679	0.999955
LMO4	0.116739	0.999955
SYBU	0.116736	0.999955
CENPI	0.116677	0.999955
ZNF844	0.11667	0.999955
GALNT3	0.116614	0.999955
ZFP37	0.116524	0.999955
ARHGEF19	0.116468	0.999955
DDX6	0.116412	0.999955
USP12	0.116351	0.999955
CDC42EP4	0.116279	0.999955
ZFPM2	0.116232	0.999955
LAMA1	0.116179	0.999955
SERPINH1	0.11614	0.999955
SLC31A1	0.115984	0.999955
ZKSCAN8	0.115929	0.999955
ZNF644	0.115928	0.999955
BMI1	0.115898	0.999955
SHOC2	0.115732	0.999955
ARHGAP39	0.115725	0.999955
STT3A	0.115643	0.999955
OTUD7B	0.115319	0.999955
FAM185A	0.115113	0.999955
ANKRD36B	0.115087	0.999955
ODF2L	0.115076	0.999955
ARL4A	0.115066	0.999955
MAP4K3	0.115032	0.999955
ZNF234	0.115016	0.999955
ALKBH8	0.11495	0.999955
RNF44	0.114899	0.999955
ZNF394	0.114741	0.999955
KLF3	0.114652	0.999955
COPG1	0.114625	0.999955
TTBK2	0.114623	0.999955
PPP4R2	0.114108	0.999955
GCNT2	0.114055	0.999955
ITCH	0.113927	0.999955
ZNF426	0.113724	0.999955
CSF3	0.113705	0.999955
LINC00265	0.113585	0.999955
STT3B	0.113537	0.999955
SATB2	0.113461	0.999955
RNF149	0.113404	0.999955
HES1	0.113293	0.999955
CHN2	0.113242	0.999955
HSPD1P1	0.113223	0.999955
MSANTD4	0.113211	0.999955
HECTD2	0.11305	0.999955
SPIRE1	0.112995	0.999955
USPL1	0.112914	0.999955
FBXO34	0.112847	0.999955
COPB1	0.11283	0.999955
LMAN1	0.112605	0.999955
ZHX2	0.11259	0.999955
DCP1A	0.112578	0.999955
ZNF57	0.11257	0.999955
DENND5A	0.112527	0.999955
RAB11FIP2	0.112494	0.999955
CHSY3	0.112377	0.999955
SURF4	0.112357	0.999955
ZBTB34	0.112337	0.999955
SOCS6	0.112232	0.999955
IER5L	0.112208	0.999955
PPFIA1	0.112185	0.999955
ZNF281	0.112141	0.999955
RBM26	0.111987	0.999955
PHRF1	0.111873	0.999955
AP000648.5	0.111837	0.999955
HINFP	0.111805	0.999955
EPB41	0.111804	0.999955
WRN	0.111613	0.999955
HELB	0.111512	0.999955
TPT1P9	0.111446	0.999955
TSTD2	0.111357	0.999955
BTAF1	0.111295	0.999955
HEATR5A	0.1112	0.999955
POC5	0.111164	0.999955
CPED1	0.111115	0.999955
CKAP4	0.111095	0.999955
NUP153	0.110977	0.999955
QTRT2	0.110821	0.999955
TRAF3IP2	0.110747	0.999955
PHC3	0.110676	0.999955
HOOK3	0.110603	0.999955
CEP57	0.110551	0.999955
KANSL1L	0.110483	0.999955
SREK1	0.110404	0.999955
UBE2B	0.110389	0.999955
LIMCH1	0.110226	0.999955
MFSD4B	0.110217	0.999955
NRIP1	0.110129	0.999955
FBXL3	0.110126	0.999955
OSER1	0.110113	0.999955
PPM1B	0.110102	0.999955
PRKCE	0.110087	0.999955
KIN	0.109805	0.999955
RAB22A	0.109751	0.999955
ACSL4	0.109702	0.999955
ITSN2	0.109634	0.999955
MOB2	0.109618	0.999955
MAP3K2	0.109518	0.999955
XPOT	0.109498	0.999955
BET1L	0.109405	0.999955
MOCOS	0.109294	0.999955
ASCC3	0.109192	0.999955
RPAIN	0.109031	0.999955
SUCO	0.109023	0.999955
DIP2C	0.108851	0.999955
RP11-365O16.1	0.10885	0.999955
DNHD1	0.108735	0.999955
DUSP11	0.108491	0.999955
RAPGEF6	0.108386	0.999955
LRRC37A16P	0.108299	0.999955
TRIM23	0.108278	0.999955
PLD1	0.108229	0.999955
NEK7	0.108197	0.999955
ZSCAN22	0.108143	0.999955
ZCCHC7	0.108097	0.999955
HSPB1	0.108063	0.999955
ZC3H7A	0.108059	0.999955
ZBTB3	0.107936	0.999955
TMEM214	0.107907	0.999955
MTRR	0.107871	0.999955
BORCS6	0.107796	0.999955
PLAT	0.107795	0.999955
STXBP5	0.107757	0.999955
ALS2	0.107747	0.999955
CHD1	0.107591	0.999955
PHF20L1	0.10753	0.999955
NEK8	0.107525	0.999955
POLR3D	0.107354	0.999955
NAV2	0.107335	0.999955
TMEM55B	0.107312	0.999955
CTC-487M23.5	0.107231	0.999955
NPRL2	0.107222	0.999955
PTPDC1	0.107095	0.999955
RFX2	0.106966	0.999955
ZNF283	0.106918	0.999955
PPIL1	0.106789	0.999955
GAREM1	0.106766	0.999955
SRPRA	0.10674	0.999955
PCLO	0.106734	0.999955
SNAI3-AS1	0.106686	0.999955
MCTP2	0.106653	0.999955
UBASH3B	0.106633	0.999955
FBXW7	0.106595	0.999955
TSPAN12	0.106581	0.999955
DSTYK	0.106562	0.999955
EMP1	0.106515	0.999955
AKT3	0.106476	0.999955
TMBIM1	0.106464	0.999955
CCZ1B	0.106357	0.999955
ARHGAP32	0.106321	0.999955
RSPH3	0.106272	0.999955
DCUN1D2	0.106236	0.999955
ELF4	0.105999	0.999955
RP11-146N23.1	0.105889	0.999955
OGFOD1	0.105795	0.999955
PLPP5	0.1057	0.999955
BOD1L1	0.105639	0.999955
PHLDB3	0.105629	0.999955
SIK1	0.105531	0.51092
RCBTB2	0.105527	0.999955
GNA13	0.105497	0.999955
JUN	0.10547	0.999955
MTHFD2P7	0.105466	0.999955
ABCC10	0.105413	0.999955
PTHLH	0.105376	0.999955
FAM179B	0.10536	0.999955
RP11-249L21.4	0.105339	0.999955
HES4	0.105286	0.999955
C1orf226	0.105219	0.999955
CEP295	0.105203	0.999955
SIPA1L3	0.105085	0.999955
FGD6	0.105044	0.999955
AC113404.1	0.104852	0.999955
ARGLU1	0.104788	0.999955
SOS2	0.104785	0.999955
PTCD2	0.104715	0.999955
KDM2A	0.104669	0.999955
RP1-228H13.5	0.104665	0.999955
CRK	0.104642	0.999955
TRIP11	0.104641	0.999955
INO80	0.104606	0.999955
CEP83	0.104519	0.999955
PRDM8	0.104432	0.999955
FOXA1	0.104421	0.999955
ZNF7	0.104287	0.999955
CBR4	0.104272	0.999955
PRDM1	0.104213	0.999955
RP11-110J1.2	0.104151	0.999955
ZNF440	0.104144	0.999955
ZNF121	0.104104	0.999955
C5orf45	0.104094	0.999955
NUPL2	0.104049	0.999955
ARIH1	0.104014	0.999955
LONRF3	0.103943	0.999955
ATP6V0A2	0.103925	0.999955
RC3H2	0.103808	0.999955
GPR180	0.103678	0.999955
ZNF669	0.103616	0.999955
MALAT1	0.103549	0.999955
CCT8P1	0.103472	0.999955
GTF2IP12	0.103343	0.999955
TBC1D4	0.103284	0.999955
LDHBP2	0.103228	0.999955
OGT	0.103197	0.999955
PHF10	0.103049	0.999955
SMAD2	0.102967	0.999955
KLHL25	0.102804	0.999955
ZNF460	0.102765	0.999955
RALGAPA1P1	0.102733	0.999955
UTP14C	0.102676	0.999955
BMS1P1	0.102662	0.999955
SPAG9	0.102491	0.999955
RP11-700P18.1	0.102483	0.999955
CCDC112	0.102479	0.999955
RBM48	0.102383	0.999955
INHBA	0.102378	0.999955
ZNF141	0.102159	0.999955
FAM160A2	0.102149	0.999955
SLC38A1	0.102007	0.999955
N4BP2L2	0.101962	0.999955
MYO9A	0.101785	0.999955
LINC-PINT	0.10175	0.999955
NAA35	0.10168	0.999955
AKAP10	0.10165	0.999955
NAT6	0.101448	0.999955
PDP1	0.101403	0.999955
EML6	0.101351	0.999955
ZNF432	0.101332	0.999955
CDK14	0.101307	0.999955
KCNK6	0.101306	0.999955
UBR2	0.101286	0.999955
TMEM51	0.101009	0.999955
TRAF3	0.100942	0.999955
GAPDHP44	0.100877	0.999955
BCLAF1	0.100803	0.999955
NMU	0.100797	0.999955
COPB2	0.100694	0.999955
C6orf141	0.100652	0.999955
ARF4	0.100648	0.999955
PLCE1	0.100589	0.999955
USP54	0.100566	0.999955
PARP8	0.100407	0.999955
ZNF502	0.100022	0.999955
C8orf82	0.099995	0.999955
HSF2	0.099926	0.999955
AGO3	0.099897	0.999955
TICAM1	0.099744	0.999955
ZNF292	0.099742	0.999955
MTMR14	0.099709	0.999955
UBR7	0.099679	0.188462
MMP1	0.099615	0.999955
SLIT2	0.099615	0.999955
ZNF519	0.099536	0.999955
BIRC2	0.099488	0.999955
ZFAND4	0.099483	0.999955
ATG14	0.099434	0.999955
SAMD4A	0.099431	0.999955
GTF2E2	0.099412	0.999955
SRSF7	0.099391	0.999955
CNOT3	0.099272	0.999955
GFM2	0.099265	0.999955
TMEM68	0.099221	0.999955
HIPK2	0.099209	0.999955
PTK6	0.099201	0.999955
SRP54	0.099185	0.999955
USP47	0.099135	0.999955
MAP9	0.099095	0.999955
RNF113A	0.099072	0.999955
CKS1BP7	0.098987	0.999955
GOT1	0.098987	0.999955
CLPTM1L	0.09898	0.999955
CLUHP3	0.098669	0.999955
CNPY3	0.098576	0.999955
TANC2	0.098555	0.999955
TMTC2	0.098488	0.999955
C2orf49	0.098415	0.999955
IFRD1	0.098411	0.999955
COG1	0.098117	0.999955
ARID3B	0.09807	0.999955
ABR	0.098069	0.999955
ZNF777	0.098065	0.999955
PPIL4	0.097944	0.999955
PMS2CL	0.097885	0.999955
CGRRF1	0.097815	0.999955
CD55	0.097749	0.999955
MED13	0.09774	0.999955
TRAF4	0.097691	0.999955
CLEC16A	0.09766	0.999955
TXNDC5	0.097572	0.999955
KCTD13	0.097464	0.999955
NUS1P1	0.097439	0.999955
CTBP2P8	0.097347	0.999955
PROSER1	0.097274	0.999955
RBFOX2	0.097265	0.999955
BRD2	0.097251	0.999955
ESCO1	0.097176	0.999955
FAHD1	0.097151	0.999955
RP11-118D22.3	0.097081	0.999955
TBC1D17	0.097067	0.999955
HMGXB3	0.097044	0.999955
RAB9B	0.097037	0.999955
SRGAP2C	0.097013	0.999955
CDC73	0.097004	0.999955
SNAP23	0.096986	0.999955
MEF2D	0.096951	0.999955
HAUS6	0.096846	0.999955
ARHGAP11B	0.096794	0.999955
VAMP4	0.096754	0.999955
BAGE2	0.096668	0.999955
KAT7	0.096588	0.999955
EFL1	0.096403	0.999955
TARS	0.096339	0.999955
LATS1	0.096252	0.999955
ARSG	0.096179	0.999955
ARL8A	0.09611	0.999955
RP11-384K6.6	0.096043	0.999955
RAB3B	0.095995	0.999955
CYTH2	0.095947	0.999955
NBPF20	0.095896	0.999955
7-Mar	0.095872	0.999955
STK17A	0.095842	0.999955
YBX3	0.095714	0.999955
GOPC	0.095613	0.999955
ANKRD42	0.095611	0.999955
ZNF764	0.095496	0.999955
NR3C2	0.09549	0.999955
MON2	0.095454	0.999955
SBF2	0.095426	0.999955
SH3PXD2B	0.095379	0.999955
NHSL1	0.095376	0.999955
CDKL5	0.095359	0.999955
MBD4	0.09535	0.999955
ZNF148	0.095288	0.999955
TOPORS	0.095199	0.999955
RAB21	0.095136	0.999955
ZNF550	0.095044	0.999955
ZNF619	0.095041	0.999955
TEF	0.095034	0.999955
JADE3	0.095017	0.999955
ATF4P3	0.094958	0.999955
VWDE	0.094878	0.999955
ZNF654	0.09479	0.999955
MAP1LC3B2	0.094753	0.999955
LINC00662	0.0947	0.999955
ZNF675	0.094606	0.999955
SHCBP1	0.094603	0.999955
RBM7	0.094392	0.999955
STXBP3	0.094388	0.999955
CAAP1	0.094365	0.999955
SPTSSA	0.094254	0.999955
TAOK3	0.094201	0.999955
ABHD17AP1	0.09414	0.711345
ST6GAL1	0.094134	0.999955
SP1	0.093961	0.999955
ATXN7L1	0.09393	0.999955
RP11-796G6.1	0.09389	0.999955
ZDHHC17	0.093883	0.999955
DDX58	0.09388	0.999955
MIDN	0.093839	0.999955
ARL14EP	0.093786	0.999955
SNRNP48	0.093486	0.999955
UBALD1	0.093278	0.999955
RHBDD1	0.093223	0.999955
C11orf57	0.093183	0.999955
ZNF367	0.093161	0.999955
NKIRAS1	0.093106	0.999955
EIF4A1	0.092976	0.999955
VEZT	0.092869	0.999955
TPST1	0.092842	0.999955
ZBTB39	0.092807	0.999955
HSPE1	0.092788	0.999955
RP5-862P8.2	0.092768	0.999955
TRAPPC13	0.092717	0.999955
TBCCD1	0.092656	0.999955
RP11-884K10.7	0.092635	0.999955
SETD3	0.092541	0.999955
EEF1A1P9	0.092521	0.999955
CHD6	0.092476	0.999955
DYRK1B	0.09246	0.999955
SENP7	0.092408	0.999955
ACLY	0.09237	0.999955
PPP3CC	0.092326	0.999955
AUH	0.092295	0.999955
TNKS2	0.09225	0.999955
PGDP1	0.092203	0.999955
SRP68	0.092181	0.999955
ARHGAP21	0.092163	0.999955
MYEF2	0.09216	0.999955
NUDT4	0.092028	0.999955
ELL2	0.092025	0.999955
ALG5	0.092017	0.999955
NANS	0.091985	0.999955
TULP4	0.091976	0.999955
ADGRG6	0.091916	0.999955
MASTL	0.091771	0.999955
ZNF841	0.091735	0.999955
PPFIBP1	0.091683	0.999955
NEDD4L	0.091631	0.999955
RNF111	0.091275	0.999955
LINC00632	0.091249	0.999955
AIDA	0.091243	0.999955
ARL6	0.091216	0.999955
KANK1	0.091155	0.999955
FAM193B	0.09104	0.999955
HIC2	0.090991	0.999955
CNTN5	0.090935	0.999955
SH3BP5	0.090887	0.999955
RP11-289I10.2	0.09086	0.999955
PPIC	0.090838	0.999955
RNMT	0.090832	0.999955
ZNF566	0.090659	0.999955
ZBTB6	0.090647	0.999955
CENPJ	0.09064	0.999955
CSNK1G3	0.090594	0.999955
SEC16A	0.090553	0.999955
CYR61	0.090553	0.999955
TBC1D15	0.090401	0.999955
ZNF451	0.090391	0.999955
TOB2	0.090389	0.999955
ZDHHC21	0.09029	0.999955
ODC1	0.090196	0.999955
RPL13AP25	0.090155	0.999955
MYL12AP1	0.090124	0.999955
C2orf42	0.090122	0.999955
ATM	0.090101	0.999955
WASF3	0.089994	0.999955
PACSIN2	0.089877	0.999955
MTMR9	0.089775	0.999955
GTDC1	0.089676	0.999955
KIAA1841	0.089638	0.999955
MBTD1	0.089637	0.999955
PARGP1	0.089529	0.999955
ORC2	0.089497	0.999955
ARNTL	0.089487	0.999955
ZNF778	0.089387	0.999955
CTB-89H12.4	0.089271	0.999955
CLINT1	0.089262	0.999955
MIER2	0.089255	0.999955
DMTF1	0.089151	0.999955
HECTD4	0.089111	0.999955
LCOR	0.089108	0.999955
TAB3	0.089065	0.999955
C19orf48	0.089047	0.999955
ZXDC	0.088941	0.999955
CTC-325H20.4	0.088877	0.999955
COX10	0.08885	0.999955
UVRAG	0.088815	0.999955
MEF2A	0.088784	0.999955
USP25	0.088766	0.999955
VPS37A	0.088731	0.999955
RP11-181G12.2	0.088706	0.999955
DDIT4	0.088649	0.294572
ARL13B	0.088632	0.999955
SLMAP	0.088622	0.999955
DISP1	0.088613	0.999955
AC141586.5	0.088568	0.999955
C14orf1	0.088534	0.999955
NEK1	0.088528	0.999955
ARFGEF2	0.088516	0.999955
IDH1	0.088479	0.999955
SERINC5	0.088479	0.999955
SBNO2	0.088451	0.999955
CLDN4	0.088396	0.999955
USP36	0.088387	0.999955
RREB1	0.088378	0.999955
LBH	0.088279	0.999955
TP53	0.088272	0.999955
SMG1	0.088261	0.999955
MAFG-AS1	0.088225	0.999955
FOXJ2	0.08822	0.999955
SNHG17	0.088197	0.999955
BDH1	0.088164	0.999955
OSGIN2	0.088147	0.999955
AKAP9	0.08814	0.999955
NSUN4	0.088112	0.999955
NOL8	0.088104	0.999955
ARL1	0.088077	0.999955
RP11-673E1.3	0.088	0.999955
PIP4K2B	0.087979	0.999955
NCOA3	0.087945	0.999955
HCFC2	0.08794	0.999955
ZNF202	0.087936	0.999955
ANK2	0.087796	0.999955
C5orf24	0.087778	0.999955
BCLAF1P1	0.087768	0.999955
FADS1	0.087735	0.999955
FSD1L	0.087516	0.999955
TERT	0.087421	0.999955
FEM1B	0.0874	0.999955
AZIN1	0.087322	0.999955
TBC1D9	0.087156	0.999955
C16orf46	0.087094	0.999955
RP3-467N11.2	0.087066	0.999955
QKI	0.08706	0.999955
MORC2	0.087038	0.999955
UBBP1	0.086924	0.114073
HSPA4L	0.086923	0.999955
EHBP1	0.086922	0.999955
LINC00622	0.086904	0.999955
KIAA0355	0.086814	0.999955
ZNF215	0.086434	0.999955
ZNF140	0.086415	0.999955
RP11-296E7.1	0.086372	0.999955
AC004453.8	0.086369	0.999955
PCDH9	0.086343	0.999955
PRR5L	0.086337	0.999955
CLASP2	0.086273	0.999955
C20orf96	0.086232	0.999955
ERCC8	0.086223	0.999955
FDPS	0.0862	0.999955
ULK1	0.086109	0.999955
KLHL2	0.085966	0.999955
TPRA1	0.085964	0.999955
ABHD4	0.085936	0.999955
SH3RF1	0.085853	0.999955
LIN9	0.085823	0.999955
SUSD6	0.085785	0.999955
UHRF1BP1L	0.085614	0.999955
GTF2H2	0.085604	0.537531
SLC2A13	0.085419	0.999955
MARS	0.08541	0.999955
MICU3	0.085366	0.999955
STYXL1	0.085272	0.999955
SAMD4B	0.085256	0.999955
NOG	0.085139	0.999955
MFSD14C	0.085024	0.999955
SCML1	0.084977	0.999955
ITGA2	0.084973	0.999955
ZNF24	0.084948	0.999955
RP4-591C20.9	0.084918	0.999955
C1orf174	0.084746	0.999955
KITLG	0.084714	0.999955
ADAMTS16	0.084705	0.999955
MIR3142HG	0.084667	0.999955
TBL1X	0.084626	0.999955
LMCD1	0.084596	0.999955
EP300	0.084574	0.999955
RPH3AL	0.08457	0.999955
ZRANB1	0.084568	0.999955
ST20	0.084556	0.999955
TFAP2C	0.084552	0.999955
CTDSPL2	0.084525	0.999955
SHPRH	0.084508	0.999955
RPS6KB1	0.084505	0.999955
ZBTB11	0.084481	0.999955
FAT4	0.084478	0.999955
FAM189B	0.084431	0.326667
KLHL29	0.084421	0.999955
ASAH2	0.084324	0.999955
WAC	0.084322	0.999955
TXNDC15	0.084318	0.999955
VEPH1	0.084217	0.999955
ZFYVE1	0.084176	0.999955
S100PBP	0.084163	0.999955
PHYKPL	0.084119	0.999955
RAB6B	0.084118	0.999955
KMT5A	0.084043	0.999955
RP11-421L21.3	0.084007	0.999955
ARNT	0.083889	0.999955
DCAF17	0.083845	0.999955
IGFN1	0.083825	0.999955
CTC-534A2.2	0.083822	0.999955
RAB3IP	0.083764	0.999955
PSME4	0.083682	0.999955
CARS	0.083459	0.999955
REPS2	0.083419	0.999955
RNF146	0.083348	0.999955
ZNF468	0.083207	0.999955
LIN7C	0.08317	0.999955
NEMP1	0.083157	0.999955
TLK2P1	0.083061	0.999955
RP11-395P16.1	0.083055	0.999955
RNF138	0.083052	0.999955
CLK2P1	0.083041	0.999955
WHSC1L1	0.083032	0.999955
TMEM161B	0.08302	0.999955
ZNF195	0.08297	0.999955
TRAF2	0.082957	0.999955
ABC13-47488600E17.1	0.082948	0.999955
HTRA2	0.082934	0.999955
ZNF786	0.082816	0.999955
DDX24	0.082815	0.999955
CREBBP	0.082789	0.999955
LRCH4	0.082779	0.999955
ANKRD36C	0.082734	0.999955
SYTL4	0.082675	0.999955
ADARB1	0.08267	0.999955
ZNF649	0.082583	0.999955
C8orf76	0.082568	0.999955
TDRKH	0.082518	0.999955
TBL2	0.082465	0.999955
HSP90AB2P	0.082394	0.999955
UQCRBP1	0.08239	0.999955
FMNL2	0.082315	0.999955
9-Mar	0.08217	0.999955
HEATR5B	0.082165	0.999955
CNEP1R1	0.082039	0.999955
VIPAS39	0.081963	0.999955
KMT2E	0.081903	0.999955
TOB1	0.081903	0.999955
TBC1D10B	0.081889	0.999955
LRRC40	0.081862	0.999955
AGR2	0.081848	0.999955
PPAT	0.081796	0.999955
CSDAP1	0.081758	0.999955
PDE8A	0.081721	0.999955
YWHAZP3	0.08172	0.999955
ZBTB48	0.081683	0.999955
TAF13	0.081678	0.999955
SBDSP1	0.08164	0.999955
TMEM243	0.081635	0.999955
HBP1	0.081625	0.999955
RP11-291L22.9	0.081542	0.999955
TMEM136	0.081534	0.999955
ZNF324	0.081416	0.999955
NARS2	0.081393	0.999955
PIGN	0.081374	0.999955
CCDC146	0.081353	0.999955
FBXO25	0.081265	0.999955
HNRNPA3P10	0.081154	0.999955
INTS6P1	0.081135	0.999955
OSBPL3	0.081117	0.999955
WDR48	0.080982	0.999955
CBX4	0.080973	0.999955
PABPC1L	0.08093	0.999955
INVS	0.080837	0.999955
PLEKHM3	0.080804	0.999955
PDLIM5	0.0808	0.999955
TOP1	0.080728	0.999955
RANBP9	0.080723	0.999955
ATXN3	0.080712	0.999955
QPCTL	0.080686	0.999955
PRDM5	0.080679	0.999955
PFKFB2	0.080669	0.999955
EPG5	0.080646	0.999955
HOMER1	0.080622	0.999955
VWA8	0.080549	0.999955
NMI	0.08049	0.999955
SHB	0.080455	0.999955
UGP2	0.080446	0.999955
HINT3	0.08041	0.999955
RNF125	0.080402	0.999955
TAF4B	0.080339	0.999955
EXOSC6	0.080269	0.999955
KDM1B	0.080201	0.999955
CCNB1IP1	0.080156	0.999955
PAWR	0.080154	0.999955
CRYBG3	0.08012	0.999955
RP11-69L16.5	0.080016	0.999955
RP11-363E7.4	0.079991	0.999955
PPARD	0.079958	0.999955
WASH6P	0.079943	0.999955
BIN1	0.07988	0.999955
FAM212B	0.07984	0.999955
ARID4A	0.079823	0.999955
BRCA1	0.079781	0.999955
SUMO2P6	0.079765	0.999955
HACE1	0.079722	0.999955
RP11-367E12.4	0.079722	0.999955
NAB1	0.079707	0.999955
EEA1	0.079702	0.999955
USP27X	0.079684	0.999955
LINC00973	0.07968	0.999955
SHANK2	0.07964	0.999955
TRIM61	0.079634	0.999955
ARFGEF3	0.079578	0.999955
FRMD5	0.079571	0.999955
MIPOL1	0.079543	0.999955
FOXC1	0.079537	0.999955
BCL3	0.079406	0.999955
TRMT61B	0.079399	0.999955
PDXP	0.079391	0.999955
ELL	0.079259	0.999955
ZNF273	0.079244	0.999955
ZRSR2	0.079223	0.999955
DERL1	0.079089	0.999955
TLE1	0.079054	0.999955
EIF2S2P4	0.079008	0.999955
PTGER4	0.078985	0.999955
SLC38A6	0.078907	0.999955
C1orf112	0.0789	0.999955
TBCEL	0.078894	0.999955
USP24	0.078872	0.999955
AGO2	0.078818	0.999955
ACVR2B	0.078817	0.999955
PSMA2	0.078789	0.999955
UBQLN2	0.078785	0.999955
NARS	0.078729	0.999955
RBM18	0.078682	0.999955
PXDC1	0.078676	0.999955
TP53I3	0.078668	0.999955
PTPN4	0.078651	0.999955
SENP5	0.078636	0.999955
CENPQ	0.078595	0.999955
CCDC9	0.078585	0.999955
DLK2	0.078505	0.999955
SCYL1	0.078497	0.999955
CEP95	0.078474	0.999955
DENND4A	0.078426	0.999955
PPP2R2A	0.078424	0.999955
STEAP3	0.078409	0.999955
NAA30	0.078396	0.999955
CEP170B	0.07838	0.999955
RP11-16E23.4	0.078319	0.999955
ZNF326	0.078316	0.999955
C16orf52	0.078316	0.999955
ETV5	0.078306	0.999955
ACSL5	0.078302	0.999955
CHD9	0.078288	0.999955
DPAGT1	0.078121	0.999955
SEC24B	0.077965	0.999955
USF3	0.077892	0.999955
TMEM231	0.077845	0.999955
NR4A3	0.077807	0.999955
RHOBTB1	0.077791	0.999955
UBE2D1	0.077683	0.999955
SCAPER	0.077665	0.999955
POU3F2	0.077665	0.999955
CA5B	0.077646	0.999955
CWF19L2	0.077644	0.999955
WBP2	0.077529	0.999955
TMEM57	0.077525	0.999955
CNTNAP3P2	0.077487	0.999955
WDR89	0.077407	0.999955
ZCCHC3	0.077392	0.999955
ERC2	0.077349	0.999955
STX17	0.077343	0.999955
FEZF1-AS1	0.077323	0.999955
DHX35	0.077291	0.999955
CIR1	0.077256	0.999955
SRSF4	0.077244	0.999955
LIN54	0.077233	0.999955
TRIO	0.07721	0.999955
HNRNPKP2	0.077192	0.999955
ZNF142	0.077176	0.999955
TTC26	0.077112	0.999955
BTBD10	0.077105	0.999955
SLC26A7	0.07704	0.999955
ABHD18	0.07702	0.999955
SEC31A	0.077017	0.999955
ERBIN	0.076933	0.999955
PSMC6	0.076907	0.999955
ZNF391	0.076898	0.999955
MYO10	0.076881	0.999955
CSRNP1	0.076871	0.999955
DCBLD2	0.076849	0.999955
AGAP6	0.076801	0.999955
VCPKMT	0.076792	0.999955
CEP70	0.076783	0.999955
VPS50	0.076747	0.999955
GATAD2B	0.076735	0.999955
SRR	0.076731	0.999955
THAP9	0.076642	0.999955
ANKRD37	0.076626	0.999955
PTRH2	0.076599	0.999955
ZNF662	0.076567	0.999955
PIGF	0.076559	0.999955
ENTPD4	0.076553	0.999955
SLC4A4	0.076541	0.999955
MYDGF	0.076536	0.999955
TESK1	0.076507	0.999955
MID1	0.076472	0.999955
KBTBD2	0.076425	0.999955
FCHO2	0.076409	0.999955
PDS5A	0.076369	0.999955
RAB2B	0.076313	0.999955
APOLD1	0.076257	0.999955
EML2	0.076256	0.999955
CRTC2	0.076215	0.999955
FAM161A	0.076153	0.999955
ZNF354A	0.076124	0.999955
CREG1	0.076015	0.999955
ZNF805	0.075987	0.999955
CNOT8	0.075962	0.999955
GPBP1L1	0.075949	0.999955
UBQLN1	0.075946	0.999955
FAM131A	0.075895	0.999955
KLHL24	0.075886	0.999955
SDCBP	0.075865	0.999955
RALGAPA1	0.075855	0.999955
SASS6	0.075733	0.999955
NFYA	0.075718	0.999955
MED30	0.075669	0.999955
SMNDC1	0.075632	0.999955
ATP8B2	0.07563	0.999955
ZNF724P	0.075607	0.999955
EIF4BP6	0.075589	0.999955
PDE6D	0.075584	0.999955
BCKDHB	0.075459	0.999955
RGS20	0.075381	0.999955
BCL6	0.075339	0.999955
NRBP1	0.075322	0.999955
WTAP	0.075298	0.999955
UAP1	0.075287	0.999955
EGFR	0.075266	0.999955
AZI2	0.075241	0.999955
HDX	0.075235	0.999955
FBN2	0.075199	0.999955
NIT1	0.07516	0.999955
OXSR1	0.075143	0.999955
TET3	0.075079	0.999955
FAM204A	0.07507	0.999955
NDUFAF2	0.075023	0.999955
PCNX2	0.074831	0.999955
ZNF282	0.074814	0.999955
ACAA2	0.074777	0.999955
DUS4L	0.07476	0.999955
RPL22L1	0.074756	0.999955
RNF216P1	0.074731	0.999955
FNTAL1	0.074727	0.999955
ADAMTS12	0.074701	0.999955
IFT80	0.07466	0.999955
ZNF441	0.074654	0.999955
PRKCI	0.074638	0.999955
INAFM1	0.074619	0.999955
ZFAND5	0.07461	0.999955
FAM188A	0.074563	0.999955
GNPNAT1	0.07455	0.999955
SH3TC1	0.074531	0.999955
PARD6B	0.074491	0.999955
ZNF473	0.07449	0.999955
PIKFYVE	0.07449	0.999955
FOXO6	0.074481	0.999955
COX10-AS1	0.074411	0.999955
SPATS2	0.074294	0.999955
CT83	0.074246	0.999955
ZNF766	0.074226	0.999955
KMT5C	0.074226	0.999955
TBPL1	0.074212	0.999955
UGCG	0.074211	0.999955
MAPK8IP1	0.074193	0.999955
RP11-379H18.1	0.074188	0.999955
RSPRY1	0.074137	0.999955
SRPRB	0.074098	0.999955
WDR19	0.074036	0.999955
TPPP	0.073992	0.999955
EVI5	0.073908	0.999955
RAI14	0.073883	0.999955
EIF4A1P10	0.07388	0.999955
BAZ1A	0.073832	0.999955
CTGF	0.073822	0.999955
LVCAT1	0.073798	0.999955
C14orf28	0.073769	0.999955
NF2	0.073711	0.999955
RMDN1	0.073705	0.999955
GKAP1	0.073609	0.999955
CEPT1	0.073585	0.999955
C5orf51	0.073524	0.999955
C16orf72	0.073512	0.999955
RPS6KA5	0.07351	0.999955
PIK3CA	0.07348	0.999955
6-Mar	0.07346	0.999955
TBL1XR1	0.073404	0.999955
EEF1B2P3	0.073362	0.999955
SPG11	0.073327	0.999955
CWC22	0.073272	0.999955
G2E3	0.073263	0.999955
OSTCP4	0.073252	0.999955
PCBD2	0.073219	0.999955
TERF2IP	0.073196	0.999955
STK10	0.073132	0.999955
HECTD1	0.073121	0.999955
PRDM4	0.073117	0.999955
NXT1	0.073097	0.999955
RASA2	0.073049	0.999955
KLF7	0.073015	0.999955
KLF2	0.072925	0.999955
ST6GALNAC4	0.072893	0.999955
MFSD9	0.072886	0.999955
SSR3	0.072873	0.999955
FRG1JP	0.072731	0.999955
SAP130	0.072686	0.999955
PGGT1B	0.072678	0.999955
PAICSP4	0.072648	0.999955
CACUL1	0.072638	0.999955
ISCA1	0.072583	0.999955
FIP1L1	0.072549	0.999955
SRSF6	0.072539	0.999955
PLCH1	0.072533	0.999955
LINC00184	0.072514	0.999955
DCTN4	0.072471	0.999955
FEM1A	0.072462	0.999955
CEP112	0.072458	0.999955
NSUN3	0.072449	0.999955
KANSL2	0.072437	0.999955
RP13-88F20.1	0.072417	0.999955
CDV3	0.072368	0.999955
RPS15AP17	0.072345	0.999955
YBX1P10	0.072342	0.999955
KIF27	0.072302	0.999955
ANKIB1	0.072293	0.999955
RIMKLB	0.07229	0.999955
SEMA3C	0.072228	0.999955
TBK1	0.072179	0.999955
KAT6A	0.072136	0.999955
RUFY3	0.072065	0.999955
RP11-191L9.4	0.072015	0.999955
ANTXR2	0.071995	0.999955
RNF217	0.071915	0.999955
ZNF613	0.071897	0.999955
RP1-191J18.66	0.07189	0.999955
ZNF557	0.071816	0.999955
RIF1	0.071807	0.999955
TBC1D25	0.071805	0.999955
RP5-837I24.1	0.071791	0.999955
BRAP	0.071785	0.999955
NSUN7	0.071756	0.999955
SCDP1	0.071693	0.999955
FAM126A	0.071674	0.999955
PPFIA2	0.07167	0.999955
DPH6	0.071606	0.999955
FAM60CP	0.071554	0.999955
NBPF12	0.071511	0.999955
UBA6	0.071461	0.999955
TRA2B	0.071401	0.999955
PAPD4	0.071309	0.999955
ZNF620	0.071307	0.999955
KDM5A	0.071293	0.999955
WDR45	0.071271	0.999955
RPSAP12	0.071252	0.999955
FRMD6	0.071195	0.999955
ZFYVE16	0.071187	0.999955
FARSA	0.07117	0.999955
LATS2	0.071142	0.999955
ORC4	0.071142	0.999955
NLK	0.071117	0.999955
RHBDF2	0.071102	0.999955
TEP1	0.071071	0.999955
SRFBP1	0.071064	0.999955
HSPBAP1	0.071033	0.999955
ANKRD27	0.071006	0.999955
SAV1	0.070976	0.999955
ADAMTS17	0.070919	0.999955
FGFBP3	0.070912	0.999955
NDUFAF7	0.070912	0.999955
NKTR	0.070909	0.999955
DESI2	0.070837	0.999955
TMEM2	0.070835	0.999955
LITAF	0.070701	0.999955
PRRG1	0.070693	0.999955
CCDC186	0.070622	0.999955
PYROXD1	0.070618	0.999955
TRADD	0.070603	0.999955
AUNIP	0.070563	0.999955
EYA3	0.070533	0.999955
RAB2A	0.070526	0.999955
CENPBD1P1	0.070526	0.999955
TXNL4B	0.070492	0.999955
COBLL1	0.07048	0.999955
MTBP	0.070389	0.999955
TBC1D23	0.070351	0.999955
ABCC1	0.07033	0.999955
WBP4	0.07029	0.999955
METTL15	0.070276	0.999955
CAMSAP2	0.070155	0.999955
LPAR1	0.070051	0.999955
ZFP1	0.070022	0.999955
ZFAND3	0.070007	0.999955
ARHGAP24	0.069996	0.999955
UBE2E2	0.069979	0.999955
FAM129A	0.069971	0.999955
PLEKHH3	0.06995	0.999955
TMEM198	0.069924	0.999955
CITED2	0.06991	0.999955
MSH3	0.069842	0.999955
TXLNG	0.069837	0.999955
PARN	0.06982	0.349358
CBL	0.069754	0.999955
SUPT20H	0.069716	0.999955
ZNF408	0.069702	0.999955
FAM53A	0.069686	0.999955
ZNF569	0.069659	0.999955
UBR1	0.069645	0.999955
ANKRD11	0.069624	0.999955
GAB2	0.06957	0.999955
DCLK2	0.069493	0.999955
TM2D3	0.069481	0.999955
ALMS1	0.069455	0.999955
FAR1	0.069368	0.999955
BLOC1S3	0.069323	0.999955
ZNF628	0.069303	0.999955
GREB1L	0.069258	0.999955
GTF2E1	0.069241	0.999955
CLIP2	0.069233	0.999955
MED19	0.069193	0.999955
C17orf100	0.069184	0.999955
NSMAF	0.069103	0.999955
TNIP1	0.069074	0.999955
FOXK2	0.068954	0.999955
ZFP82	0.068921	0.999955
GTF2A1	0.068909	0.999955
SIX2	0.068903	0.999955
NORAD	0.0689	0.999955
ATG13	0.068885	0.999955
ASAP1	0.068832	0.999955
HEATR6	0.068743	0.999955
GABRR2	0.068731	0.999955
RP11-267J23.4	0.068701	0.999955
SCAF11	0.068666	0.999955
SIK3	0.068521	0.999955
CLK4	0.068506	0.999955
NUMB	0.068493	0.999955
POLR2M	0.068283	0.999955
MEX3B	0.068266	0.999955
LPP	0.068254	0.999955
MTHFD1L	0.068247	0.999955
CRNKL1	0.068246	0.999955
VPS13C	0.068241	0.999955
MOK	0.068226	0.999955
RFFL	0.068192	0.999955
TAF8	0.068157	0.999955
RAD23B	0.068155	0.999955
C15orf61	0.068098	0.999955
ZNHIT6	0.068077	0.999955
NGDN	0.068073	0.999955
FKBP4	0.068061	0.999955
FOXO1	0.06802	0.999955
PDPK1	0.068002	0.999955
SLC2A3	0.06796	0.999955
ATG7	0.067936	0.999955
DIEXF	0.067929	0.999955
SCAF8	0.067889	0.999955
KMT2D	0.067881	0.999955
GAD1	0.067843	0.999955
[truncated: 11,559 more rows]

## Sheet: Fig.3b
	log2FoldChange	padj
HERPUD1	3.66103	1.06e-300
FOS	3.56794	4.27e-267
CXCL8	3.55897	5.82e-248
CHAC1	3.39072	1.06e-300
EGR1	3.26953	1.06e-300
CXCL2	3.23622	6.76e-147
DDIT3	3.20686	1.06e-300
SESN2	3.16002	1.06e-300
CXCL3	3.116	1.24e-266
HSD17B7P2	2.76021	3.47e-66
RCAN1	2.6005	1.06e-300
ATF3	2.49296	1.06e-300
INSIG1	2.32339	1.06e-300
GADD45A	2.29874	1.06e-300
HMGCS1	2.2972	5.87e-133
HSPA5	2.29529	1.06e-300
HES1	2.26374	1.51e-105
ZNF165	2.26023	1.04e-43
XBP1	2.15862	1.06e-300
ASNSP1	2.14469	1.96e-48
LDLR	2.12186	1.06e-300
LIF	2.06673	1.06e-300
DNAJB9	1.99952	3.58e-126
HSPA6	1.99906	7.78e-32
SMG1P2	1.96019	6.56e-33
KLF4	1.9601	2.45e-120
NR4A2	1.94966	3.52e-41
RND3	1.9283	1.06e-300
MYC	1.88935	1.06e-300
PPP1R15A	1.88457	1.06e-300
STARD4	1.84608	4.29e-147
HEY1	1.79557	6.16e-46
SNHG1	1.77598	1.06e-269
ZNF555	1.75418	3.48e-39
TNFAIP3	1.74289	1.95e-96
MSMO1	1.73249	8.2e-170
SDF2L1	1.70521	5.69e-125
MIS12	1.70016	3.01e-173
HSD17B7	1.69751	3.03e-42
DDIT4	1.69604	7.42e-299
DUSP1	1.65155	1.06e-300
HIST1H2AC	1.60912	1.64e-121
ADM2	1.60855	5.91e-60
CSRNP1	1.58834	6.6e-88
TRIB3	1.57862	9.83e-216
SNHG8	1.55793	2.23e-98
NFKBIA	1.54302	2.32e-109
SLC25A25	1.53953	1.61e-118
EPB41L4A-AS1	1.52378	1.64e-43
NFIL3	1.49922	1.95e-271
CCT6P1	1.47084	4.93e-19
NGF	1.4689	7.37e-41
FICD	1.46141	8.14e-46
DUSP6	1.45671	6.55e-59
PMAIP1	1.45046	5.94e-40
NEDD9	1.45013	1.33e-36
CLCN6	1.43506	1.21e-93
ZNF773	1.43089	1.69e-27
PER1	1.42949	1.38e-40
LURAP1L	1.42812	4.61e-152
MAFF	1.42711	1.7e-130
BHLHE40	1.41042	1.11e-132
LPIN1	1.40262	6.05e-100
SGK1	1.39733	8.42e-205
SLC7A5P1	1.39633	5.44e-16
KLF6	1.39198	1.06e-300
CCL2	1.37012	2.64e-98
ZNF474	1.35924	4.56e-26
FOSB	1.35573	6.04e-19
EPC1	1.34352	1.07e-88
PTGS2	1.34321	7.48e-29
PTBP2	1.33448	4.61e-68
RGS2	1.33226	1.28e-17
MVK	1.33129	8.81e-38
TRAF1	1.32919	1.64e-121
NOCT	1.32662	1.01e-50
PLEKHF1	1.32242	1.13e-46
IDI1	1.31661	3.32e-124
INHBA	1.31546	2.63e-88
SNHG12	1.31164	2.21e-75
FASN	1.30638	1.06e-300
F3	1.30467	6.05e-18
PIGA	1.28497	6.51e-42
SPRY1	1.28121	4.65e-35
ZNF627	1.27146	7.51e-53
ZNF267	1.26812	1.69e-44
SMG1P3	1.26745	6.5e-14
PRPF8	1.26341	4.1e-15
ZNF442	1.25699	1.69e-14
FZD8	1.25235	2.12e-48
GORAB	1.25118	3.02e-46
RABGGTB	1.24944	2.93e-147
ADAMTS6	1.23839	1.33e-105
PVT1	1.23824	9.7e-40
CCNL1	1.23609	2.16e-103
ZNF44	1.22187	6.88e-21
GEM	1.2206	4.19e-159
CEBPB	1.21991	1.36e-111
NFKBIZ	1.21583	5.86e-53
TAF1D	1.21559	1.94e-96
ZNF433	1.21232	2.23e-15
CXCL1	1.21163	1.51e-178
GDNF	1.20387	2.81e-62
SOCS3	1.20266	3.96e-69
NEDD4L	1.19728	4.52e-25
SNHG15	1.19708	2.45e-61
ADPRM	1.19676	1.19e-22
RP11-37B2.1	1.19428	7.4e-20
RAB39B	1.19232	4.01e-22
ZNF419	1.18465	3.73e-14
PLK3	1.1755	1.55e-19
BMP2	1.17265	1.37e-12
BTN2A3P	1.16887	7.34e-15
ZNF16	1.16684	2.04e-29
JUND	1.1665	5.04e-130
C2orf42	1.16172	1.85e-18
MANF	1.15882	1.23e-183
DUBR	1.15695	6.42e-31
GRPEL2	1.14784	2.59e-55
CISH	1.1462	5.7e-11
NR1H4	1.14003	7.16e-11
OLMALINC	1.13902	1.48e-16
ZNF572	1.13883	2.42e-19
ZNF844	1.1251	9.97e-28
HMGCR	1.12496	2.3e-173
ZNF14	1.12082	3.45e-15
TSC22D3	1.10614	4.95e-39
PNPLA3	1.09996	3.17e-27
ZFAND2A	1.09593	2.8e-24
RP11-325K4.3	1.0898	1.52e-10
GPR3	1.08827	9.63e-14
GADD45B	1.0869	1.17e-60
SLC3A2	1.08581	4.91e-200
ISL2	1.08529	1.2e-10
PAPPA	1.08494	3.87e-50
SUZ12P1	1.08146	1.96e-15
SEPT7P2	1.07842	2.26e-13
TYW1B	1.07809	8.59e-10
RORA	1.07493	7.22e-28
THUMPD2	1.07147	2.27e-26
NEAT1	1.06932	9.38e-29
CCDC66	1.06754	1.13e-26
ARRDC3	1.06713	2.03e-87
ING3	1.0665	1.17e-21
HLX	1.06108	2.16e-20
ZNF222	1.05655	5.25e-10
ZNF256	1.05642	8.5e-12
ARHGEF2	1.05626	6.77e-165
MXD1	1.05579	4.74e-23
ZBTB49	1.05576	2.5e-12
RGAG1	1.05348	1.15e-32
MVD	1.05072	3.99e-53
GATA6	1.04297	1.1e-41
DERL3	1.04227	1.03e-09
RPL22L1	1.04079	2.04e-37
TIMM23B	1.0379	3.22e-16
ZNF418	1.03709	1.3e-12
ULK4	1.03697	3.35e-14
IL6	1.03408	3.79e-09
RP11-252A24.2	1.02415	4.18e-10
CLK4	1.02327	2.36e-31
MATN1-AS1	1.02311	4.69e-09
PNRC1	1.01997	1.2e-45
PCK2	1.01844	1.09e-23
ZSCAN12P1	1.01458	1.91e-11
PARGP1	1.00918	7.3e-10
HBEGF	1.00739	1.42e-31
ZFP36L1	1.00263	7.43e-181
CDC6	1.00173	2.47e-90
AC093838.4	1.00162	4.87e-18
HIST2H2BE	0.997987	5.79e-12
LMCD1	0.995922	8.18e-41
ZNF628	0.995732	1.8e-14
ZNF79	0.994434	2.74e-18
ZCCHC8	0.9855	3.33e-39
SPRY4	0.984578	6.42e-31
SMG1P1	0.978743	4.95e-19
RNF168	0.975532	2.66e-34
TIPARP	0.974046	5.17e-140
ZNF416	0.973332	8.23e-10
ZNF441	0.970742	1.08e-13
RAD52	0.969483	3.6e-12
MTMR4	0.96915	1.18e-45
TMEM40	0.966192	2.43e-09
ZSCAN20	0.964061	2.01e-16
CROCCP2	0.963965	9.26e-21
SPRY2	0.962838	1.87e-19
CH17-472G23.4	0.962611	5.18e-08
ARIH2OS	0.959553	6.07e-08
AKNA	0.959204	2.8e-18
ZNF57	0.957205	3.35e-10
ADAMTS1	0.950468	1.63e-97
E2F7	0.948292	1.85e-59
LPXN	0.941634	4.22e-12
VIM-AS1	0.940825	8.79e-08
DUSP10	0.940797	1.02e-09
SGK223	0.934637	2.45e-20
KDM6B	0.929143	4.85e-40
DNAJC27	0.928212	1.28e-11
GAS1	0.927043	6.5e-105
CRELD1	0.919803	6.76e-29
GDF15	0.918843	1.39e-17
PHLDA1	0.915677	1.62e-98
MTHFR	0.913047	1.28e-20
CEP295	0.90963	1.76e-28
POLM	0.909392	3.52e-13
APTR	0.907853	1.11e-10
ZNF619	0.90555	2.76e-14
NAPRT	0.905462	1.79e-07
RP11-291L22.9	0.902103	5.86e-11
NCOA7	0.900957	8.09e-11
ZNF10	0.900729	2.05e-09
DNAJB5	0.900373	2.82e-33
NUAK2	0.895241	4.83e-32
HIST3H2BB	0.894923	1.11e-07
SNAI3-AS1	0.894537	3.53e-07
LBHD1	0.893938	4.77e-08
ZNF597	0.893812	4.65e-09
IRAK2	0.893095	4.93e-63
TUBE1	0.890917	4.12e-17
AC141586.5	0.890126	7.25e-08
HIST1H3E	0.888439	4.57e-09
ASNS	0.887717	8.92e-48
ANKMY1	0.884752	1.63e-13
CBS	0.883762	4.2e-11
IQCC	0.882266	9.9e-15
ZNF700	0.882044	2.88e-14
ZNF557	0.879925	4.15e-11
CCDC163P	0.878721	4.32e-07
C17orf53	0.878362	6.77e-17
MYNN	0.8764	1.94e-24
ZNF829	0.87504	3.53e-13
SNHG17	0.874743	6.12e-53
ZNF669	0.873673	7.21e-12
TGDS	0.872149	3.51e-14
FSD1L	0.870832	6.18e-16
SLC7A11	0.869713	4.13e-23
IRF1	0.868115	1.01e-31
ZNF2	0.865678	2.49e-11
LINC00355	0.86453	1.01e-07
CASC15	0.8644	7.78e-07
ZFP36	0.863873	8.98e-21
RP1-313I6.12	0.863322	2.78e-08
ZNF225	0.861203	6.31e-08
PDXDC2P	0.859798	1.85e-07
FLJ20021	0.858009	9.43e-08
SOD2	0.857809	5.79e-186
ZNF786	0.857266	1.74e-10
PDE4B	0.857011	1.2e-16
ZFAS1	0.856404	2.53e-30
ARID5B	0.854547	8.13e-30
CBLB	0.853363	7e-30
SCD	0.852964	1.45e-146
CCDC174	0.852139	1.32e-22
TRAF3IP2	0.851173	6.51e-14
RSRC2	0.850013	1.52e-51
WTAP	0.849923	1.72e-64
SCYL3	0.8491	2.67e-12
BIRC3	0.847206	1.8e-21
PRDM1	0.846825	4.98e-09
SLC1A4	0.846459	1.08e-18
ZNF34	0.845872	5.54e-12
ZNF408	0.845782	9.55e-25
CCDC150	0.8453	1.09e-07
PPP1R3C	0.844767	1.21e-20
KLF10	0.843638	1.57e-65
INHBE	0.843197	1.31e-06
TIGD6	0.842872	5.53e-11
ZNF304	0.842803	3.7e-11
C15orf39	0.840386	1.2e-37
ALDH1L2	0.839326	1.2e-34
CEBPG	0.838944	1.66e-52
ZKSCAN5	0.838761	1.4e-18
RNF144B	0.838164	2.91e-06
KDM4A	0.838049	9.06e-54
ZNF614	0.837901	4.82e-16
RP11-384K6.6	0.837205	1.53e-10
PPP4R1L	0.836438	1.43e-14
RSPO2	0.833698	1.61e-19
ZNF502	0.832673	6.57e-07
PTGER4	0.832319	5.51e-11
RP11-705C15.2	0.830324	3.62e-06
CEBPD	0.828475	8.93e-28
LINC00936	0.82742	4.05e-06
RP11-1023L17.1	0.827101	4.07e-06
ELMSAN1	0.82617	3.5e-31
GZF1	0.825194	2.45e-44
UNK	0.824825	1.18e-19
ZNF280C	0.822436	2.1e-23
HIST3H2A	0.820728	1.25e-09
ATF4	0.816619	1.04e-132
ZNF500	0.815573	7.03e-11
DHCR7	0.815243	2.16e-53
RIPK4	0.813954	9.21e-11
EIF2AK3	0.813626	3.14e-17
RIBC2	0.811085	1.18e-17
PDIA4	0.810986	1.57e-147
ZNF646	0.809938	1.41e-27
RBM39	0.808222	5.7e-104
ZNF671	0.8077	1.35e-06
ZSCAN21	0.804065	1.04e-07
JDP2	0.803992	1.76e-12
MICU3	0.802417	1.92e-10
ADAMTS16	0.801977	2.13e-09
ATXN7L2	0.801536	3.13e-11
RAD9A	0.800948	1.12e-10
SCDP1	0.800266	2.55e-11
TSSK6	0.799541	8.96e-06
TMEM170A	0.798627	1.31e-16
HIST1H2BJ	0.798555	1.37e-07
XAF1	0.798102	2.54e-23
SLC33A1	0.796218	1.61e-33
BBC3	0.795291	1.84e-06
CLDN1	0.795104	1.2e-41
CLK1	0.794612	1.6e-21
RGS3	0.794056	8.19e-156
CRELD2	0.793667	7.25e-26
B3GNT5	0.793434	3.61e-12
MSTO2P	0.793431	3.83e-07
GTPBP2	0.793379	3.19e-42
CBWD3	0.79139	5.88e-06
RP11-325K4.2	0.791213	1.04e-06
TRPV1	0.790527	9.89e-10
DYNC2H1	0.789935	4.06e-15
TES	0.788418	5.87e-18
RP11-168K11.3	0.787939	9.58e-06
TOE1	0.784578	6.28e-27
NRG1	0.784471	2.03e-161
ZNF425	0.783988	9.48e-06
RSPO3	0.783175	1.34e-05
NHSL1	0.780081	1.19e-17
GPATCH2	0.779314	2.14e-17
CDKN2AIP	0.777616	6.37e-18
NFXL1	0.776349	3.39e-10
SREBF1	0.776121	3.72e-93
NDUFV3	0.775875	1.02e-11
ZBTB48	0.774362	9.81e-20
MSC	0.773616	1.74e-69
PMS2CL	0.773072	3.09e-08
RP1-102K2.8	0.772654	1.78e-05
ZNF783	0.77172	7.15e-17
ADAMTS5	0.771676	1.85e-06
ZNF155	0.771281	1.04e-05
HIST1H3H	0.771013	1.24e-05
ZNF217	0.769201	6.11e-80
CPEB4	0.768771	5.8e-23
DDB2	0.766992	1.34e-13
EZH1	0.765901	7.49e-15
ZNF324	0.765442	1.18e-10
TRIM11	0.764509	3.86e-26
GS1-124K5.12	0.763849	1.54e-06
GAS5	0.763709	2.96e-54
AKAP17A	0.763671	1.18e-22
FDFT1	0.762854	9.18e-75
THAP9	0.761639	7.28e-06
ZNF879	0.761465	9.69e-07
HYOU1	0.761117	4.17e-124
PGBD2	0.760599	3.7e-09
EVC2	0.759623	3.3e-13
NBPF12	0.758647	1.81e-10
GCH1	0.758591	6.46e-06
FAM193A	0.758474	9.61e-24
GPCPD1	0.756923	2.41e-18
CAMTA2	0.756893	7.61e-36
SPRED3	0.756569	2.1e-12
IQCB1	0.756342	8.26e-22
RP11-213G2.3	0.755587	2.97e-05
JUNB	0.753956	6.27e-39
TSPYL2	0.753311	5.37e-18
NAV3	0.751069	6.92e-28
PDE4D	0.750968	9.58e-14
ZNF526	0.7499	2.3e-14
TMEM217	0.749551	3.11e-05
ZNF764	0.748695	5.54e-07
GLIS3	0.748562	5.77e-50
SELK	0.748549	6.82e-16
DNAJB11	0.743934	6.75e-42
TBC1D22B	0.742609	1.17e-16
FAM86B3P	0.742483	2.65e-05
STX1A	0.741607	7.87e-08
SMARCE1	0.741501	9.35e-06
RP4-639F20.1	0.741074	2.32e-05
ZNF486	0.740212	5.89e-06
FOXC1	0.739754	2.8e-24
ZNF3	0.739555	1.13e-17
SLC2A6	0.739516	2.1e-24
ZNF641	0.739458	1.49e-22
LCMT2	0.738967	8.4e-10
ANKRD36	0.73891	7.16e-06
ZNF202	0.738352	1.02e-12
PLEKHM1P1	0.738183	2.85e-06
RUNX1	0.736717	2.23e-58
EIF4A2	0.73573	1.08e-113
ZFAT	0.73545	2.34e-11
DUSP16	0.735046	1.12e-25
EPHA4	0.734729	2.27e-13
CREB3L2	0.734716	2.95e-51
SLC9A8	0.733734	1.92e-24
ZNF18	0.733213	3.74e-15
ZNF550	0.733205	1.5e-07
SAT1	0.732964	7.4e-51
RFX8	0.732185	1.13e-15
ZNF527	0.729964	4.55e-07
ZNF684	0.72864	1.03e-06
TMEM135	0.728148	1.77e-08
STK40	0.728078	6.09e-21
FOXJ1	0.727548	2.42e-06
TRIM66	0.726558	2.38e-08
ZBTB3	0.726482	1.59e-05
WHAMM	0.726353	1.33e-18
C19orf44	0.726038	1.41e-07
VLDLR-AS1	0.725853	2.06e-05
ZNF596	0.72407	5.13e-07
ZNF552	0.723834	1.51e-05
FAM227A	0.723475	6.32e-06
CPEB2	0.723338	1.26e-16
ZNF160	0.721854	1.88e-11
BRF2	0.721674	7.98e-14
AGAP9	0.721473	6.15e-05
ZNF674	0.721105	4.68e-06
DDX59	0.720924	6.86e-15
HELQ	0.720706	9.18e-11
CEP95	0.720396	1.96e-17
SMG1P5	0.719572	6.34e-05
GRAMD1B	0.71931	3.94e-32
LINC00346	0.719187	5.97e-07
PPP1R12B	0.717964	6.25e-09
ZNF227	0.716898	2.06e-07
ZNF77	0.715895	1.56e-05
IL21R	0.715847	7.02e-08
USP53	0.715797	5.11e-08
TEP1	0.71539	1.34e-18
ZNF335	0.713286	8.98e-23
LRRFIP1P1	0.711455	8.55e-05
IRS2	0.709781	3.77e-06
AEN	0.708431	1.03e-34
SGF29	0.708376	9.29e-11
ZNF7	0.708003	1.03e-20
CACNB1	0.707725	3.99e-08
ZNF473	0.707328	5.07e-18
ZCCHC7	0.706897	4.25e-27
ZNF563	0.706703	6.07e-05
CDK2AP2	0.705414	1.35e-20
GTF2IP20	0.704691	3.73e-05
ZNF561	0.704183	2.57e-12
ZFP3	0.704129	3.33e-17
ZNF133	0.70396	1.18e-08
TNFSF9	0.703803	1.67e-08
AHI1	0.703642	6.67e-19
RASSF1	0.703593	4.31e-28
AC093616.4	0.703326	4.13e-05
FAM110B	0.702033	3.59e-27
ZKSCAN2	0.699642	6.57e-09
ZNF391	0.69925	5.49e-06
HKR1	0.698528	8.5e-14
LRRC49	0.698241	6.38e-08
ANKRD36C	0.696713	7e-05
TAF1A	0.696022	4.01e-07
KANK1	0.694342	6.71e-71
OSR2	0.693523	1.89e-05
DCLK2	0.693494	7.33e-12
TRA2A	0.693307	1.07e-27
ZNF383	0.693267	1.47e-06
TGFB2	0.693088	3.37e-07
ZNF324B	0.692909	6.67e-06
POC5	0.690793	9.81e-15
NSUN6	0.688208	2e-08
PHGDH	0.687036	8.75e-34
BTG1	0.685039	1.36e-17
EP400NL	0.684933	2.78e-15
FAM84A	0.682063	5.25e-05
ZSCAN12	0.681972	0.0001
KDM6A	0.681649	5.53e-16
NFKBIE	0.681579	2e-07
SCAMP1-AS1	0.68157	2.67e-07
C9orf85	0.681458	1.43e-09
BTG2	0.680945	0.000176
ADAMTSL1	0.680845	1.15e-21
SZT2	0.680422	4.5e-22
FST	0.67928	1.17e-05
VCPKMT	0.676939	1.86e-07
NPIPB5	0.676899	8.35e-08
ZNF568	0.676841	1.65e-07
TRIM5	0.676481	9.78e-05
CD274	0.675607	8.43e-16
ZNF175	0.675499	1.64e-07
ZNF317	0.674691	1.02e-22
SREK1	0.674662	6.94e-37
PGBD4	0.67436	2.15e-05
NUDT18	0.67428	1.16e-09
RGMA	0.673975	9.9e-05
SMOX	0.673758	2.12e-11
GMPPB	0.672741	2.07e-22
ZNF398	0.672726	3.99e-13
ITPRIP	0.671921	1.3e-50
ECM2	0.671793	0.000235
DDX19B	0.669801	1.36e-05
STARD13	0.669508	1.92e-17
WDR5B	0.669343	3.12e-11
ZNF613	0.669006	8.94e-06
CITED2	0.668039	7.04e-53
ZNF197	0.667066	9.97e-12
RP11-33B1.1	0.667009	5.64e-05
RUSC1-AS1	0.665552	0.000196
FRS3	0.664818	7.47e-05
ZNF816	0.664472	4.25e-05
DCLRE1C	0.664067	1.65e-15
THAP5	0.663947	2.34e-13
JUN	0.663608	5.57e-59
GAS2L3	0.663366	2e-20
DNAJC3	0.661638	1.68e-30
TSC22D1	0.661483	4.89e-49
GUSBP1	0.661256	3.23e-07
SNHG7	0.659701	3.45e-10
SETX	0.659514	1.23e-40
IKZF2	0.659426	7.94e-07
ZNF385D	0.659248	2.05e-12
MAP3K8	0.658752	6.23e-12
ZNF551	0.658103	5.93e-07
ATXN7L1	0.65757	1.56e-05
DERL2	0.657122	2.08e-29
PCSK1	0.655735	0.000232
TGIF1	0.655617	5.63e-23
SCAPER	0.655448	1.84e-08
MB21D1	0.654883	1.24e-18
TRIB1	0.653696	6.81e-12
NOD1	0.653672	7.71e-08
RP5-1120P11.1	0.653423	0.00012
ZSCAN22	0.651385	2.45e-06
N4BP3	0.651026	1.03e-07
ZNF134	0.650862	1.17e-09
ZNF658	0.650706	0.000315
ZNF670	0.649489	7.82e-06
PLCB4	0.649249	3.82e-12
C2CD3	0.649165	3.86e-20
ZNF140	0.648787	2.02e-07
WHRN	0.648185	8.06e-18
ZNF75A	0.648182	1.9e-07
LINS1	0.648157	4.89e-07
FNBP4	0.646165	6.89e-33
PLSCR4	0.645053	3.44e-14
NFX1	0.644881	3.73e-55
HIST1H2BH	0.642645	0.000475
TRIM9	0.642482	3.43e-05
SNAI2	0.642344	1.42e-17
EGR2	0.642128	0.000427
OSGIN1	0.641815	3.32e-05
ZNF543	0.641305	0.000319
ZNF230	0.641256	5.06e-05
KIN	0.64013	4.82e-10
RFX2	0.639933	2.25e-11
ZNF440	0.639698	7.78e-07
NUP50-AS1	0.638659	1.44e-07
FOXP1	0.63834	3.02e-28
ZNF701	0.638308	2.43e-05
RFX1	0.638052	1.34e-08
JMJD1C	0.637789	3.84e-36
ABL2	0.63735	8.13e-68
UBA6-AS1	0.637071	7.92e-06
ARHGAP24	0.636203	5.43e-15
UGDH	0.635624	3.58e-25
RAB33B	0.635333	4.54e-08
ZNF689	0.635078	2.5e-07
ITPKC	0.635008	4.36e-05
TXNDC11	0.634908	2.67e-17
ZSWIM3	0.633388	1.41e-05
OSCP1	0.631971	3.26e-05
OTUD7B	0.631948	4.46e-27
ERO1B	0.631663	0.000618
BCL6	0.630821	4.91e-22
AGFG2	0.630182	3.41e-05
ESCO1	0.629438	2.66e-15
ZNF195	0.628616	3.06e-08
ZNF841	0.628465	2.83e-06
ZNF232	0.627682	3.14e-09
HECTD4	0.626267	5.1e-24
ZFP37	0.626218	7.82e-06
STARD9	0.625173	6.52e-14
BRCA2	0.625001	1.26e-15
LINC00968	0.624601	0.00032
ZNF695	0.624559	0.000656
NINL	0.624381	1.42e-10
FAP	0.62438	2.7e-18
CCDC7	0.62348	0.000681
PTEN	0.622904	1.22e-13
SETD5	0.622074	4.14e-56
AUNIP	0.621882	3.72e-15
RP11-440L14.1	0.62167	0.00052
HDX	0.621569	4.83e-05
SYVN1	0.621515	1.53e-24
ZNF530	0.620861	4.25e-05
ZNF180	0.620708	1.83e-07
PI4K2A	0.619964	1.52e-18
ZNF70	0.619274	7.87e-05
ZNF343	0.618816	2.21e-08
ZNF19	0.618102	0.000648
C19orf48	0.617886	2.54e-28
AGAP6	0.617752	1.46e-05
RP11-274B21.2	0.617049	0.000514
KYAT3	0.616337	1.6e-08
RFFL	0.615992	2.92e-07
WDR25	0.61529	1.22e-05
ARID5A	0.61446	3.12e-05
ABCC10	0.614369	2.19e-11
TYW5	0.614304	1.45e-06
TSC22D2	0.611942	5.19e-23
AARS	0.611703	1.09e-86
GRAMD3	0.611636	4.03e-14
NAA16	0.611214	8.63e-07
SFR1	0.611163	1.16e-05
TNFRSF11B	0.610984	3.56e-06
CCNB1IP1	0.610937	5.5e-18
IRGQ	0.610761	5.78e-11
RGMB-AS1	0.609857	6.56e-05
ACSS2	0.609614	1.57e-05
HAND2	0.609495	1.74e-08
BMS1P1	0.60911	0.000842
ZNF250	0.608759	7.06e-12
MBNL2	0.608725	9.55e-20
ZFP82	0.608445	2.72e-07
CEP72	0.608391	3.16e-07
LRRC37B	0.607928	6.65e-06
CDKN2B	0.606555	2.13e-21
MMAB	0.605177	1.6e-06
NUPR1	0.605058	1.42e-16
PIBF1	0.604926	1.35e-08
KLHDC1	0.60411	0.001119
ZNF184	0.603118	3.69e-06
ZNF782	0.602991	0.000151
SMYD4	0.601825	4.94e-19
MTO1	0.601675	1.09e-13
MEOX2	0.601324	1.39e-10
KLF11	0.600398	5.13e-18
NBPF11	0.600147	0.000372
UBC	0.599815	5.68e-63
DZANK1	0.599333	0.000324
NR1D1	0.599148	1.61e-08
FAM53C	0.598536	2.46e-44
FAM117A	0.597956	0.000798
CRYBB2P1	0.597832	4.48e-07
ZKSCAN7	0.596583	0.001315
PRELID3A	0.595954	9.04e-07
LINC01003	0.595943	0.001256
TBC1D32	0.59571	0.000148
ZNF461	0.595425	0.000849
BHLHA15	0.595175	0.00132
ZNF274	0.593724	2.21e-12
LINC01096	0.593297	0.001286
ID3	0.592698	1.28e-47
DHX35	0.592631	5.6e-13
C6orf132	0.592593	0.001236
C8orf46	0.592212	8.05e-05
FLVCR2	0.591758	9.65e-05
GTF2IRD1	0.591526	4.01e-19
TBX3	0.591213	1.77e-30
COX19	0.588607	1.31e-09
NSDHL	0.587411	4.04e-32
ZBTB17	0.586633	1.22e-16
C5orf51	0.586251	3.55e-28
ZNF606	0.586052	6.28e-05
GNE	0.585253	6.12e-29
AGPAT4	0.585126	7.93e-09
INPP5B	0.58472	8.57e-07
TRPS1	0.583422	1.72e-39
SNX5	0.583255	8.4e-35
MADD	0.582927	8.45e-13
SFI1	0.582814	1.14e-10
TSTD2	0.581477	1.08e-08
E2F2	0.580094	8.26e-11
MSTO1	0.579981	9.06e-08
ZNF43	0.579309	0.000363
ERRFI1	0.579067	4.39e-46
MCM9	0.578479	0.000247
POLL	0.577569	4.62e-08
DPF3	0.577152	1.09e-06
ZNF687	0.577045	5.58e-13
RTTN	0.576231	2.68e-12
SRSF6	0.576071	4.39e-62
RP11-259K5.2	0.575687	0.000901
ARL14EP	0.575378	2.47e-09
CHD2	0.575015	7.57e-27
ZNF101	0.574837	2.29e-06
ZNF776	0.573885	1.07e-06
ZNF280D	0.573279	1.85e-14
RRAD	0.572975	4.59e-05
COG3	0.572885	5.88e-12
ZNF235	0.571671	0.000484
CYP1A1	0.571477	0.001876
MYLIP	0.571236	0.00192
DNAJC25	0.571167	8.56e-09
STK17B	0.570777	4.35e-21
GOT1	0.570744	4.81e-25
NAMPTP1	0.570475	2.72e-18
ZNF548	0.569199	4.95e-05
DNAJC6	0.569127	0.000376
SETD4	0.568921	5.55e-07
ZC3H10	0.568683	0.000719
ZNF432	0.568339	3.91e-05
ZNF784	0.568044	0.00032
PFKFB4	0.5679	0.002066
ZSCAN9	0.567645	1.89e-05
ZNF517	0.567615	2.43e-05
CNOT4	0.567146	2.27e-11
FAM221A	0.566194	0.001945
PTRH2	0.566179	2.85e-06
GDNF-AS1	0.565708	0.001335
NAPB	0.565644	6.97e-07
RELB	0.565061	3.8e-20
FAM84B	0.564705	0.001756
CUL9	0.563983	1.52e-13
KLF9	0.563809	1.95e-05
EVI2A	0.563321	0.000462
NAIF1	0.562727	5.93e-06
ZBTB5	0.562356	1.08e-25
TIMM10B	0.561269	3.66e-12
DTL	0.560888	1.04e-19
STARD7-AS1	0.560855	0.001137
PRKAB1	0.560701	1.17e-10
RP11-274B21.3	0.560184	0.001602
ADAMTS18	0.559351	0.0003
ZNF746	0.559319	1.64e-08
TMEM55B	0.559193	1.48e-11
EXPH5	0.559087	0.002528
SULT4A1	0.558926	7.3e-06
PLCL1	0.558634	0.000643
PAX6	0.558611	2.54e-13
KIF24	0.557965	1.02e-16
RP5-1198O20.4	0.557734	4.24e-07
MYSM1	0.557636	8.14e-21
RP11-438L19.1	0.557621	0.000593
ZIK1	0.557452	5.9e-05
NR4A3	0.556863	0.002381
ANKRD10-IT1	0.554598	0.003057
BRPF3	0.554561	3.76e-20
ZNF691	0.554346	5.03e-06
ORAOV1	0.554215	2.93e-07
BACH1	0.553964	4.42e-12
WASH1	0.552557	0.002156
AC083899.3	0.55231	0.002879
TMEM161B	0.552184	2.69e-10
RP1-86C11.7	0.551819	0.002557
ZNF571	0.551394	0.002709
SH3RF1	0.551232	7.96e-12
IER2	0.55059	7.47e-12
LINC01578	0.549715	6.31e-13
TRAPPC2	0.549325	0.00013
PDP2	0.549121	2.36e-13
GLIS1	0.548619	4e-05
TOM1	0.54825	6.18e-17
PIM1	0.54774	4.67e-06
NDUFAF5	0.54754	1.69e-06
CREBRF	0.54698	1.32e-05
LRIG2	0.546667	1e-09
PTPRR	0.546653	0.001508
PIM2	0.546161	4.23e-07
LRP5L	0.545707	0.00357
FOXB1	0.545632	0.0034
KDM8	0.545444	0.002042
ANKRA2	0.545243	0.000725
PIK3R3	0.544602	7.05e-39
CCNO	0.544058	0.000335
HSP90B1	0.543346	2.9e-99
ZNF510	0.542984	1.53e-08
FBXO48	0.542632	0.001816
CLHC1	0.540271	0.003659
ZNF678	0.540255	1.56e-05
ZNF562	0.539627	3.17e-12
DMTF1	0.539603	4.77e-16
MIER2	0.539418	5.56e-11
RP11-504P24.3	0.538564	0.00268
C17orf100	0.538316	0.003512
NABP1	0.538228	4.05e-24
PPP1R15B	0.537886	1.2e-26
ZCCHC6	0.537675	2.7e-19
CTH	0.537649	0.002283
NAMPT	0.537581	1.95e-30
ZNF212	0.536907	3.34e-05
C1orf74	0.536787	0.00244
ZSCAN16	0.536414	0.003099
CCDC71L	0.536085	4.42e-08
CREB5	0.535985	6.8e-11
LINC01179	0.535621	0.00074
H1F0	0.535604	3.54e-79
HTR1F	0.535529	0.00057
SRSF10	0.535361	8.64e-42
ZNF696	0.535273	3.4e-07
BRPF1	0.535196	6.38e-27
ZNF394	0.53503	6.58e-06
ABC13-47488600E17.1	0.534612	0.000864
CDKN2B-AS1	0.533702	0.002546
EMC9	0.533581	1.06e-05
INO80	0.533356	3.01e-21
BDNF	0.532679	2.52e-16
CCDC130	0.532674	4.53e-07
RFX3	0.532665	1.11e-06
NPC1	0.532582	3.36e-33
BRSK1	0.532348	0.00031
DEDD2	0.532	8.35e-08
C5orf34	0.531916	2.98e-08
NFKB2	0.531556	1.27e-35
ZMYM5	0.530564	5.25e-06
ZNHIT2	0.530253	0.000189
ZNF136	0.529856	0.001504
EVC	0.529286	4.24e-13
ZNF396	0.529211	0.004696
ZNF808	0.528945	0.001218
PTPRH	0.528663	1.47e-06
C5orf42	0.528624	6.92e-12
ZNF583	0.528605	0.000594
TRMO	0.527864	3.87e-08
CTD-2201E18.3	0.527788	0.000773
TNFSF15	0.527774	0.003283
INVS	0.527389	3.55e-07
CCDC9	0.527052	1.99e-09
ZNF397	0.525525	3.08e-08
SP6	0.525208	0.004232
RGMB	0.52447	3.8e-17
ZSWIM4	0.52435	2.72e-09
NPHP4	0.524319	1.04e-11
PTPDC1	0.523951	1.32e-07
CLASRP	0.523878	3e-10
DUS3L	0.523841	2.4e-08
ZNF823	0.523571	0.0011
HSP90B2P	0.523567	1.5e-06
DVL2	0.523411	1.1e-28
HDAC9	0.523246	2.96e-14
UBOX5	0.522634	2.94e-05
ADAT3	0.522564	0.000194
USP36	0.522135	1.81e-26
FLVCR1	0.521626	1.3e-06
ZNF610	0.521625	0.005755
PCGF6	0.521171	4.59e-07
WDR62	0.520753	1.34e-18
FAM86HP	0.520586	0.005488
BDKRB1	0.519984	9.71e-05
RDH11	0.519349	1.63e-18
ASAH2	0.519281	0.005641
THAP6	0.518985	1.82e-05
ZNF697	0.518969	3.13e-05
ZNF319	0.518122	6.34e-07
BRAP	0.51783	2.33e-10
ENTPD7	0.517651	1.84e-14
AC006946.16	0.517451	0.004976
ZNF112	0.516149	0.005356
ABHD4	0.515825	2.12e-09
LINC00265	0.514519	0.002367
DNAJC3-AS1	0.514462	0.005768
BNIP1	0.513843	5.26e-06
ZNF713	0.513278	0.004976
HIST1H2BO	0.513	0.000253
LHFPL2	0.512564	7.52e-47
ZNF799	0.512417	0.005699
METTL12	0.512416	0.00535
ZNF513	0.512051	3.42e-05
ANKRD36B	0.511872	0.006896
TCEANC	0.511824	0.006757
ZBTB43	0.511762	8.99e-10
HIST1H1C	0.511562	1.08e-05
CCT6P3	0.511238	0.004854
AC062029.1	0.510627	0.007096
ZNF567	0.50967	0.00071
ABI3BP	0.509562	0.003433
PRPF39	0.508916	1.68e-09
ZNF226	0.508848	0.000116
SIAH1	0.508832	1.6e-05
CTC1	0.508601	5.97e-09
FEM1C	0.50825	6.23e-14
PROB1	0.508097	0.000166
ARSJ	0.507864	1.51e-11
RRP7BP	0.507817	0.002261
IGHMBP2	0.507579	3.48e-08
NAT9	0.507544	9.52e-09
CYP27B1	0.507135	0.001327
ZFP36L2	0.507098	1.07e-15
ZSWIM6	0.506673	1.34e-08
AL356053.1	0.505758	0.004328
LBX2-AS1	0.505585	0.000629
ZNF436	0.50494	1.05e-09
PPP3CC	0.504713	9.05e-08
ARNTL	0.504536	1.05e-08
MYB	0.504495	0.005113
TNFAIP8	0.504179	6.64e-08
R3HCC1L	0.50386	1.1e-09
SLC6A9	0.503459	7.75e-10
POLG2	0.503297	0.000134
PDE7B	0.503214	1.86e-07
ZNF699	0.502991	0.005666
GMEB2	0.502645	1.13e-12
ZNF354B	0.501871	8.05e-05
METTL22	0.501467	9.67e-05
RP11-383J24.1	0.501417	0.002027
ZKSCAN8	0.501342	7.93e-11
TP53BP2	0.501107	1.2e-34
ZNF587B	0.501012	0.000393
TIFA	0.500925	1.91e-05
PCBP1-AS1	0.500813	0.005387
USP54	0.500774	1.14e-09
ARHGEF3	0.499745	2.29e-05
AP5Z1	0.499626	2.86e-23
RCOR3	0.499567	1.77e-08
ZNF837	0.499305	0.008674
SMC5	0.498745	5.07e-18
VGLL4	0.498173	1.7e-22
RIC8B	0.497678	1.31e-06
EFCAB6	0.497579	0.005885
ANKRD28	0.496532	1.93e-27
SMG7-AS1	0.496363	0.008269
ZNF417	0.496294	0.003559
C19orf54	0.496257	5.99e-05
CCDC96	0.495168	0.006813
ENGASE	0.494581	0.000495
CEBPB-AS1	0.494528	0.007564
ZSCAN25	0.493039	1.17e-05
APBB3	0.492117	3.3e-05
ATF2	0.491987	2.02e-13
PHLDB3	0.491325	0.000945
DIS3L2	0.490757	2.16e-05
CCDC120	0.490656	0.000817
ST3GAL3	0.490625	6.27e-08
ZNF549	0.490578	0.000481
DAGLB	0.490307	5.48e-17
SOX30	0.49014	0.002655
MTMR9LP	0.48948	0.000126
ZNF566	0.489201	6.53e-05
NEURL4	0.489189	2.82e-11
ZNF439	0.489087	0.005424
TMEM39A	0.489033	8.04e-15
ADAMTS10	0.488628	2.77e-09
GRHL1	0.488449	0.009007
TASP1	0.488127	0.000247
GMEB1	0.487953	9.02e-08
ZNF485	0.486904	0.00479
ZNF582	0.486882	0.010666
ZNF766	0.486601	4.64e-06
ZUFSP	0.48634	5.15e-05
PPP1R13B	0.486337	0.000118
FRG1HP	0.48632	0.001319
ZNF506	0.485963	0.001167
GLYATL2	0.485413	0.01015
CHIC2	0.485081	1.1e-05
RP11-195F19.9	0.484873	0.009647
TRA2B	0.48469	3.93e-46
GON4L	0.48462	2.04e-14
NKTR	0.484534	4.27e-18
C12orf4	0.484366	4.32e-09
CLK2P1	0.483358	0.011376
CIDECP	0.483293	1.25e-09
MAFG	0.483279	7.02e-14
ZNF622	0.483125	4.56e-10
TTC21A	0.482898	0.001735
NUPL2	0.482758	4.24e-07
LIMK2	0.482362	3.99e-08
STRIP2	0.481884	0.002654
FAM179B	0.481816	1.79e-07
HNRNPA1L2	0.481635	0.009718
SLC10A7	0.481411	0.002906
SRRM1	0.481067	2.93e-26
C1QTNF3	0.480988	0.003954
FAM161B	0.480932	0.000249
RP1-313L4.3	0.480544	0.009991
ZNF845	0.480302	0.000155
DLGAP1-AS2	0.480036	0.002513
TRMT44	0.479542	0.001416
VAV3	0.479175	0.001264
SDHAP1	0.478913	0.003265
C1RL-AS1	0.478718	0.005379
HSPBAP1	0.478196	2.09e-05
SQLE	0.477561	6.4e-30
SCAF8	0.477234	1.34e-13
ZBTB6	0.476788	1.14e-07
SMURF1	0.476731	1.97e-15
PARD6B	0.47661	0.012679
MDM1	0.476084	8.33e-05
MOSPD2	0.475262	2.01e-07
ELL	0.474988	6.83e-07
HFM1	0.474756	0.005815
FHL2	0.474653	1.21e-29
PRSS27	0.474458	0.008437
SC5D	0.474255	2.16e-06
SREBF2	0.474182	2.57e-27
ZNF350	0.473867	0.000763
GS1-124K5.11	0.473857	0.007677
SRSF4	0.473564	6.38e-31
ZNF749	0.473505	0.007686
DET1	0.473301	0.000654
YTHDC1	0.472622	0.004909
TTC25	0.472506	0.013595
C1orf109	0.472288	2.66e-09
RP11-326I11.3	0.471965	0.012764
SLX4IP	0.471665	0.000183
NAA25	0.471084	4.66e-16
LINC00973	0.470895	0.003365
AC144652.1	0.470819	0.01402
LYG1	0.470285	0.00901
RRNAD1	0.470203	1.07e-05
KRCC1	0.470161	8.9e-06
GTF2IP12	0.469748	0.014116
PXK	0.469654	3.64e-14
RSL24D1P1	0.469521	0.00698
FAM83G	0.469477	9.6e-20
CEP83	0.469363	1.8e-05
STAG3L4	0.468773	0.000112
POGZ	0.468746	2.96e-16
LUC7L	0.468564	1.23e-08
WWP2	0.468309	2.98e-13
VPS37C	0.467931	2.54e-08
PARP16	0.467815	0.000703
PEX1	0.467805	0.000415
7-Mar	0.467712	6.92e-20
KIF27	0.46761	0.010376
DZIP1L	0.467189	0.000451
SLC19A2	0.467118	1.78e-07
SMG9	0.467014	2.54e-14
KDM4C	0.466949	5.27e-05
ELL2	0.466938	2.58e-33
CACNA1A	0.465821	8.13e-08
ZFHX2	0.465555	0.0118
CC2D1B	0.465466	5.6e-17
DNAJC17	0.465458	0.000192
PROSER3	0.465444	3.18e-05
RWDD2A	0.465191	0.000833
ZFYVE27	0.46512	1.38e-12
NIFK-AS1	0.465096	0.014358
SEL1L	0.46487	6.49e-22
MKL1	0.464642	2.66e-17
ZNF414	0.464417	0.000374
USP21	0.463718	6.36e-06
ZNF585A	0.463473	0.000858
CRCP	0.462736	3.13e-09
TICAM1	0.462703	9.77e-09
AC004381.6	0.462429	6.2e-07
MTHFD2	0.462259	1.85e-20
NVL	0.462101	3.46e-10
C9orf91	0.462063	1.81e-10
C12orf66	0.462058	0.00066
LRIF1	0.461874	2.53e-07
GAD1	0.461379	0.001105
C12orf65	0.461356	1.02e-06
TRMT10B	0.461268	2.9e-07
RNF19B	0.460993	6.51e-10
YPEL2	0.460189	0.015867
ZNF460	0.458805	0.01524
ARL4D	0.458518	0.00384
CHKA	0.458356	0.000162
ZCCHC4	0.458287	5.49e-05
OSBPL6	0.458273	1.41e-14
ATXN2	0.458144	3.13e-14
CDKN1A	0.458138	5.22e-08
CRYM-AS1	0.458084	0.011144
DGKD	0.456696	1.38e-12
SLFN5	0.456465	0.000609
OGT	0.456438	1.04e-18
LETM2	0.455226	0.001338
CNOT3	0.454403	0.016357
RP11-244F12.3	0.454252	0.015243
TNIP3	0.453433	0.000338
MUTYH	0.45338	1.24e-07
ZNF224	0.452948	0.014566
RP11-660L16.2	0.452753	0.006321
POT1	0.452713	5.1e-07
FLJ37453	0.452202	0.012521
RP11-1299A16.3	0.452157	0.018059
NCOA5	0.451912	4.24e-17
TICRR	0.451589	2.81e-08
CENPC	0.451545	1.62e-05
KIF13B	0.450713	1.15e-09
KAT7	0.450282	2.83e-12
BIN3	0.450271	2.99e-05
ZNF438	0.449474	4.72e-05
RP11-390P2.4	0.449228	0.000952
HIST2H2BF	0.449201	0.001347
PMS2P3	0.449081	0.020052
ACAT2	0.449072	1.25e-09
MDM4	0.448718	1.07e-05
TSNARE1	0.448681	0.009242
TTC31	0.448465	7.01e-07
RANBP17	0.447855	0.001093
CCNT2	0.447731	2.02e-07
ASAH2B	0.447615	0.010938
RHBDD3	0.447551	3.45e-07
ABCA1	0.447541	2.49e-05
MCF2L2	0.447365	0.005523
SIK3	0.447312	2.03e-08
HSP90B3P	0.44722	0.014156
AARS2	0.446811	4.05e-06
NLRX1	0.446689	0.000454
SFXN5	0.446171	5.18e-07
SMAD7	0.446132	7.75e-09
LIPG	0.446037	0.007971
RNF113A	0.445533	2.38e-06
ZNF367	0.445505	1.25e-13
ZFP28	0.445212	0.000532
ARHGAP39	0.444481	1.76e-09
GARS	0.444249	2.75e-45
DLGAP1-AS1	0.443802	0.005757
ADRB2	0.443761	0.021833
C6orf48	0.443659	0.013616
CCDC144B	0.443467	0.021932
ZNF554	0.443443	0.019657
RP11-1114A5.4	0.443274	0.021988
UHRF1BP1L	0.443081	3.64e-14
EDRF1	0.443052	0.000159
FIZ1	0.443045	0.000409
ZNF341	0.442301	0.007389
ZNF446	0.441797	0.010239
ZNF283	0.441758	0.002352
DEPDC5	0.441517	0.000107
AMBRA1	0.44142	2.71e-08
IBA57	0.441281	0.00012
MAP10	0.441269	0.018395
TMEM44-AS1	0.441259	0.022255
SH2D5	0.441148	1.35e-08
ZNF8	0.440946	0.002735
CFAP47	0.440922	0.021111
SEC23B	0.440775	1.83e-17
DLG4	0.439946	8.5e-11
FAM86EP	0.439869	0.020883
RP11-452L6.5	0.439589	0.012252
GALK2	0.439552	2.6e-07
PDRG1	0.439292	7.17e-11
ALDH6A1	0.439075	0.009642
LINC00174	0.438774	0.023474
ZNF529	0.438549	0.00011
ZNF239	0.438316	7.92e-05
ANAPC10	0.438218	0.001934
DNAH1	0.437835	0.006608
RP11-500C11.3	0.437649	0.016845
RELT	0.437536	0.000199
ZNF420	0.437457	0.007555
METTL18	0.437403	0.004787
MAPKAPK5-AS1	0.437343	0.000822
ATAD2B	0.437132	3.85e-05
ING1	0.437084	9.05e-06
ATAD3B	0.436729	2.02e-19
RNF138	0.436607	5.45e-08
ZNF767P	0.436494	0.003668
EXOC8	0.436491	2.5e-07
ZNF574	0.436067	7.82e-07
ZNF181	0.435817	0.006505
ZNF805	0.435753	0.019509
PBX4	0.435618	0.023274
FOSL2	0.435573	3.95e-27
CTC-441N14.1	0.435469	0.005058
LIAS	0.435403	0.000387
ZNF587	0.434979	0.000633
ZBTB21	0.434565	5.91e-17
PPCDC	0.434488	0.0002
VPS33B	0.434331	9.33e-06
VEGFC	0.434315	2.37e-05
PHF21B	0.434313	0.025285
FAM24B	0.43381	0.016972
AC026202.3	0.433788	0.003386
MBD6	0.433608	2.42e-09
ZNF654	0.433488	5.08e-07
SRFBP1	0.433404	6.22e-08
CENPQ	0.433014	7.11e-05
MCPH1	0.432846	1.64e-11
RP11-244M2.1	0.432757	0.005244
PLPP6	0.432709	0.003092
FAM76B	0.432501	0.000145
ZNF484	0.432468	0.02516
ST18	0.431986	0.006928
FAM118A	0.431855	1.2e-05
PYROXD1	0.431734	0.000238
TRPV3	0.430743	0.026216
POLR3C	0.430687	7.39e-12
RAD54L2	0.430579	9.43e-10
NSRP1P1	0.430389	0.021398
CLCF1	0.430337	0.000146
CCDC71	0.430313	1.79e-08
MEIS1	0.430205	0.024763
RP11-308D16.2	0.430147	0.026976
RP11-274B21.4	0.430108	0.02592
RP11-159D12.6	0.429658	0.023272
DCUN1D2	0.429623	0.000564
NFATC2	0.429578	0.001899
ZNF546	0.429296	0.018582
ZBTB24	0.429176	6.41e-07
SPATA5	0.428824	0.00013
MCEE	0.428676	0.011905
RANBP10	0.428507	5.16e-12
RNF169	0.428102	3.33e-06
TTI2	0.427995	3.05e-05
ZNF839	0.427951	0.003598
CALR	0.427911	4.4e-41
DHX57	0.427845	1.43e-07
RIT1	0.427825	1.11e-11
C14orf79	0.427709	1.81e-05
EDEM1	0.427605	1.7e-12
LYSMD3	0.427381	1.22e-07
EPB41L5	0.427052	0.002846
ARFGEF3	0.426786	0.000125
SLC9A5	0.426045	0.00917
HIST1H2AG	0.42604	0.027525
SRSF7	0.425971	1.18e-21
AC005154.6	0.425795	0.000793
HECW2	0.425513	0.005343
SNAPC4	0.425341	3.94e-11
UBAP2	0.424596	4.44e-22
ABTB2	0.423784	5.85e-08
BORCS7	0.423618	0.003605
EMBP1	0.423436	0.024524
KRBA1	0.423177	0.004988
ZNF346	0.423082	1.11e-06
ARFGAP2	0.422643	1.09e-10
AZIN2	0.422357	0.020841
ZKSCAN4	0.422356	0.009809
FANCE	0.421949	0.000902
ARHGAP11B	0.420945	0.019509
FIBIN	0.420847	0.025714
WASH3P	0.420792	0.003368
RP1-39G22.7	0.420464	0.01772
ACVR1	0.419982	2.27e-10
RP11-218M22.1	0.419955	0.027427
DYRK3	0.419767	7.02e-07
ZYG11A	0.419687	1.42e-05
PWWP2A	0.419589	2.43e-08
PXN-AS1	0.419502	0.031495
MLYCD	0.419398	0.002334
ZNF330	0.41939	9.32e-08
TSEN2	0.419251	1.26e-08
SENP7	0.419135	0.000371
MED12	0.419055	1.06e-07
ZNF589	0.418463	0.002414
ZNF329	0.418049	0.00312
DKK1	0.417845	0.016402
DDX11	0.417822	1.62e-08
SETDB2	0.415854	0.006942
UFSP1	0.415825	0.033264
KCNMB3	0.415496	0.033363
TMC7	0.415462	0.000103
RECQL5	0.415452	3.77e-05
NSUN4	0.41539	2.51e-11
RNF146	0.415353	2.83e-07
SIK2	0.415234	1.11e-13
LRRK1	0.41496	6.8e-06
SNX16	0.41411	3.58e-06
RBM48	0.414058	0.00082
DISP1	0.413978	0.008553
FADS1	0.413827	1.38e-23
TTLL5	0.413687	1e-09
LAMA3	0.413543	0.001344
ZNF790	0.4133	0.027286
FRA10AC1	0.413037	1.06e-05
FAM151B	0.412965	0.031883
ZNF200	0.412695	0.001938
WDR89	0.412554	0.001766
ZNF93	0.412481	0.005376
ZBTB40	0.412399	3.16e-09
FBXL2	0.41233	0.011566
MED18	0.412248	9.19e-05
SNHG11	0.411931	0.001228
CLEC2D	0.411812	0.035402
ZNF586	0.411049	0.012662
ZC2HC1A	0.411015	6.33e-05
PARP6	0.410704	7.86e-09
DACT1	0.410701	1.58e-08
BMS1P4	0.410499	0.02468
ITFG2	0.410388	2.29e-06
RUSC2	0.409754	1.98e-18
PCNX2	0.40931	0.025752
KIAA1217	0.409104	1.98e-05
MIR503HG	0.408919	0.00171
ZNF774	0.408873	0.035554
ATXN7	0.408712	4.83e-10
RNF31	0.408522	0.000198
RYBP	0.408495	1.3e-18
RP11-817O13.8	0.408281	0.026367
CRAMP1	0.408182	0.00059
NAXD	0.408155	1.41e-06
NIT1	0.407878	1.86e-05
ARHGEF28	0.407843	1.09e-06
KANSL2	0.407838	6.27e-08
RP11-231C14.4	0.40768	0.01087
BUD13	0.407367	2.79e-06
RP11-324I22.4	0.407075	0.020703
ANKZF1	0.406925	4.01e-05
USP37	0.406199	1.09e-05
ZNF333	0.406062	0.007554
ADIRF-AS1	0.405844	0.024155
CDT1	0.405694	6.1e-11
MIR100HG	0.404603	0.000892
LRCH3	0.404377	2.67e-12
PTCD2	0.404198	9.18e-08
TMEM47	0.403949	0.033191
MZF1	0.403863	0.002684
PLK2	0.403825	3.13e-39
TMEM53	0.403794	0.01524
LYSMD4	0.403517	0.02656
ZNF234	0.403485	0.004854
RPL29P19	0.403475	0.027427
RP11-462L8.1	0.4032	0.031508
MSL2	0.402564	1.14e-10
C16orf46	0.40198	0.034009
ANKRD49	0.401888	0.003381
BARHL2	0.401759	0.027934
BRD1	0.401752	3.93e-08
ZNF653	0.401358	0.025801
RP1-102E24.8	0.401157	0.036314
TTC41P	0.401155	0.004467
SNX22	0.40095	0.040457
RUFY1	0.400796	2.36e-09
YEATS2	0.400366	1.71e-16
SLC38A6	0.400224	0.00171
POLI	0.400193	0.000853
DNAH7	0.400088	0.04187
ZNF254	0.399976	0.00373
ARVCF	0.399888	0.00081
BRAF	0.399866	3.11e-06
R3HDM2	0.399262	0.000515
KMT2E-AS1	0.399258	0.031766
MID1IP1	0.399218	0.002323
PLA2G4C	0.39889	0.022622
PALB2	0.398476	1.24e-07
SLC25A33	0.398474	6.34e-07
ZFYVE28	0.398428	0.04067
ARL4C	0.398133	7.03e-15
ELAC1	0.398076	0.010102
HIST1H2BN	0.397996	0.042883
SHMT2	0.397835	7.4e-24
HEIH	0.39744	0.000145
GABPB1-AS1	0.397004	0.008903
ZNF141	0.396809	0.012069
RRAGB	0.396762	0.008426
ZNF17	0.396072	0.02516
MRPS24	0.395591	0.035531
SH2B3	0.395503	1.96e-05
FBXW8	0.395486	2.01e-06
ZNF736	0.395186	0.003605
SPICE1	0.394922	7.64e-06
COL27A1	0.394832	0.013095
TRNT1	0.394544	1.1e-09
PARS2	0.394102	0.002544
DDX28	0.394091	1.76e-06
MOCS3	0.393827	2.8e-05
PRICKLE3	0.393815	0.007098
PAXIP1-AS1	0.393711	0.035789
EIF1P3	0.393528	0.001846
ZNF211	0.393225	0.009934
C3orf80	0.393104	0.021031
LINC00662	0.393077	0.00775
TRMT11	0.392754	0.001516
EXOSC8	0.392695	3.77e-07
ZSCAN18	0.392573	0.000785
CFAP58	0.392532	0.046621
FADS2	0.392269	4.37e-15
MYL5	0.39215	0.015817
ZNF790-AS1	0.391903	0.047194
LRRC6	0.391815	0.012033
PPRC1	0.391716	7.16e-18
SLC7A6OS	0.39156	0.001821
FAM214A	0.391317	1.74e-05
ZNF707	0.390567	0.028736
ELL2P1	0.390559	0.001076
TONSL	0.390481	1.1e-15
KRT80	0.390217	1.37e-09
TIAM2	0.389786	0.020183
GLYATL1	0.389536	0.046464
SLC35B1	0.389375	2.81e-08
HES6	0.389108	0.001111
ZNF142	0.388919	5.09e-05
APBA2	0.3888	0.049084
ZNF33B	0.388753	0.000453
CYTH2	0.388669	1.34e-06
TPCN2	0.388263	8.3e-05
ACP7	0.38814	0.034538
ZNF75D	0.387385	3.7e-05
ETS2	0.387378	1.9e-15
ZNF205	0.387327	0.004949
RFWD2	0.38731	2.67e-08
DBIL5P	0.387287	0.04249
LHX8	0.387105	0.033807
PPP2R3A	0.387029	3.65e-16
CCDC57	0.386941	0.000302
C18orf21	0.386696	0.000451
ZBTB20	0.386678	0.041503
RFXAP	0.386223	0.00903
AFF3	0.386046	2.57e-08
ZNF426	0.385746	0.000939
ZXDC	0.385742	3.65e-08
SUPT3H	0.385431	0.035927
KBTBD8	0.385414	0.037855
HECTD2	0.38531	8.3e-06
GPATCH3	0.384837	6.88e-06
ZBTB25	0.384807	0.007142
RTEL1	0.384235	0.044871
MPV17L2	0.383987	0.000694
ATXN2L	0.383921	6.12e-21
LARP1B	0.38385	0.000196
UIMC1	0.38369	3.43e-09
BCL10	0.383629	1.96e-09
TMEM147-AS1	0.383366	0.036199
TXNL4B	0.383354	1.59e-05
C21orf58	0.383278	0.002923
HERC2P3	0.383139	0.019579
SLC13A3	0.382942	0.046782
LINC00909	0.382777	0.012563
FAM86DP	0.382747	0.007029
RIMS1	0.382111	0.053668
KIAA1328	0.381911	0.015529
RP11-334L9.1	0.381564	0.008328
PRIM2	0.381476	4.85e-05
RP1-151F17.2	0.381428	0.050882
ZNF791	0.381223	0.000211
UBL7-AS1	0.381215	0.045334
APTX	0.380805	5.52e-10
IL11	0.380766	0.028713
NBPF26	0.380689	0.003584
TMEM97	0.380271	1.72e-07
MIATNB	0.380257	0.050869
CNTRL	0.380216	4.58e-06
DNAJB4	0.379867	1.39e-19
AC125232.1	0.379751	0.055022
EIF1	0.379197	3.5e-33
AFG3L1P	0.379193	0.000433
BEST3	0.378956	0.044178
RGPD2	0.378477	0.038106
GBF1	0.378337	1.46e-20
ZNF182	0.377539	0.012366
ZNF649	0.377459	0.017028
TULP3	0.377312	1.46e-07
EOMES	0.37697	0.057802
CWF19L2	0.376897	0.004194
CLTCL1	0.37631	0.003015
CTD-2186M15.3	0.376282	0.058162
TRIM36	0.376235	0.056896
LINC01572	0.376222	0.058061
HARBI1	0.375944	0.023272
SLC12A4	0.375805	9.12e-12
HIST1H2BG	0.375637	0.051243
CCDC59	0.375503	8.96e-06
LINC01006	0.375452	0.002725
APBA3	0.375392	0.000317
KPNA5	0.37533	0.005994
OSER1	0.374686	8.41e-11
ENOSF1	0.374579	9.2e-06
NEU1	0.374429	0.047194
SSH1	0.374404	1.03e-16
FAM76A	0.374062	0.000159
MEPCE	0.373903	6.19e-13
VAMP4	0.37375	0.001009
CHTOP	0.373578	3.38e-12
GIN1	0.373556	0.012252
WDFY2	0.373529	1.63e-05
TPI1P2	0.373323	0.027623
NEK8	0.373311	0.059845
CHFR	0.372844	2.35e-07
ZNF785	0.372662	0.039918
OXNAD1	0.37264	0.000899
TAF4B	0.372365	0.000677
HEATR6	0.372363	8.66e-05
MLLT10	0.371985	3.65e-08
ARHGAP10	0.371891	7.36e-08
YAF2	0.371698	0.001837
AACS	0.371637	0.001138
PMS1	0.371588	5.12e-08
ILKAP	0.371514	6.67e-06
C16orf72	0.371032	3.08e-16
OSBP	0.370814	2.26e-13
PITPNM3	0.370777	0.059233
LRRC39	0.3706	0.051034
HUS1	0.370461	0.000367
SUPT20H	0.370212	1.49e-09
AC020571.3	0.370175	0.057668
ZNF384	0.370144	0.000236
SBDSP1	0.369987	2.05e-05
RNF216	0.369793	9.9e-16
TMEM41B	0.369672	3.02e-06
FGFBP3	0.369587	0.039338
IQGAP2	0.369003	4.05e-08
RMND1	0.368682	6.51e-05
STAT2	0.368402	0.000128
CTC-534A2.2	0.368105	0.052172
JMJD4	0.36806	0.012871
CDK17	0.367594	4.03e-05
TRIM4	0.367312	0.000259
RP11-705C15.3	0.366754	0.064595
IVNS1ABP	0.366722	6.45e-19
CACNA1C	0.366717	3.58e-09
LINC00472	0.366038	0.051098
SVEP1	0.365959	0.00546
WDR73	0.365886	0.010087
RP11-421L21.3	0.365835	0.004104
C2orf48	0.365698	0.066866
LRRC37A15P	0.365625	0.029662
TP73-AS1	0.36512	2.36e-05
DUSP28	0.365102	0.058874
LIPT1	0.364659	0.067783
GDAP2	0.364468	0.002904
SH3D21	0.364217	0.000915
PIH1D2	0.364193	0.063078
KCNH1	0.364111	0.001433
GTPBP1	0.364088	2.6e-08
RASSF8	0.364004	1.56e-10
CCNG2	0.363784	0.002184
RBAK	0.363663	8.2e-06
ZEB1-AS1	0.363362	0.010098
ZNF507	0.36309	1.93e-05
EFL1	0.362988	4.97e-07
SYCP2L	0.362891	0.067994
ZGRF1	0.362625	0.005532
DPYD	0.362382	3.41e-08
PWP2	0.362322	0.009915
YTHDF3-AS1	0.362192	0.068509
RP11-422P24.11	0.361858	0.058477
DCUN1D3	0.361807	0.000633
ACOT1	0.361795	0.067298
AC091729.9	0.361764	0.057706
NAGS	0.361623	0.048252
ZNF35	0.361507	0.001065
KDM4B	0.361439	7.96e-05
TERT	0.361118	0.067361
CABYR	0.361049	0.044555
TRIM35	0.360968	1.23e-08
FAM53A	0.360953	0.021708
RBM4B	0.360786	0.003769
ORAI3	0.360734	0.04932
UBAP1	0.360203	1.48e-14
ELMOD3	0.360089	0.009832
ZNF727	0.360045	0.057735
ZNF300	0.359906	0.000172
ZNF263	0.359472	2.78e-05
KIAA0753	0.359269	3.73e-08
BET1	0.359263	0.001081
ZNF48	0.359057	0.000992
ADCK4	0.358982	0.004376
RP11-1212A22.1	0.358955	0.055043
LINC-PINT	0.358909	0.07014
SFXN2	0.358902	0.00863
SMAD1	0.358635	2.59e-05
RP4-591C20.9	0.35858	0.009633
ZNF236	0.35788	0.00017
MBTD1	0.357834	0.000931
THAP1	0.357546	0.001213
FBXW4	0.3575	0.003371
C18orf8	0.357133	1.33e-05
RHEBL1	0.35712	0.039854
TNK2	0.356963	3.61e-05
MAP2K5	0.356873	0.005237
ZFP41	0.356706	0.0045
DUS4L	0.356701	0.01432
DOCK3	0.356657	0.001882
TRIM13	0.356544	0.001384
BRD4	0.356376	3.53e-11
ZNF620	0.356269	0.063378
EBF1	0.356046	0.001357
THAP9-AS1	0.355835	2.26e-08
DCAF17	0.355492	0.001735
RAP1GAP2	0.355242	1.54e-05
YRDC	0.355044	2.91e-05
VAMP2	0.354683	1.14e-06
PCYT2	0.354318	1.61e-05
ARHGEF19	0.354282	0.001064
ZFYVE1	0.353896	1.27e-06
TAMM41	0.353821	0.013794
WDR78	0.353447	0.032457
RP11-390P24.1	0.353412	0.068195
ANKRD13D	0.353179	0.001946
RP11-670E13.6	0.353052	0.051287
UVRAG	0.352552	0.000282
SRGAP1	0.352259	2.04e-06
TADA2A	0.35215	0.078553
LCA5L	0.351994	0.077346
PHYKPL	0.351676	1.33e-05
AC005224.2	0.35128	0.071135
NFKBIB	0.351199	7.68e-06
GAS8	0.351191	0.000543
KSR1	0.350921	0.001207
PRR22	0.350845	0.081248
FLRT3	0.3505	0.034187
UNC119B	0.350074	6.94e-06
ACTR3B	0.350033	0.022795
SLC1A5	0.349905	1.14e-13
TTC21B	0.349542	0.003292
LRRC69	0.349489	0.074624
CRY1	0.349464	0.002125
SMURF2	0.349293	1.01e-14
INTS6	0.349198	1.8e-07
RP11-1017G21.5	0.349096	0.0619
GOSR2	0.349074	0.003468
SPSB2	0.348941	0.016258
SNHG5	0.34885	1.32e-08
RP11-196G11.5	0.348837	0.077346
C14orf1	0.348648	0.000305
JHDM1D-AS1	0.348584	0.077016
DNMT3B	0.348488	0.056065
PDSS1	0.348353	0.003049
DNA2	0.348319	0.000144
ERN1	0.348317	0.007902
KLHL26	0.348283	0.047259
CBWD7	0.348184	0.012423
VILL	0.348035	0.062962
ORC5	0.347952	2.52e-05
DDX58	0.347948	0.006927
ZRANB3	0.347866	0.011199
MED26	0.347704	0.017102
LINC00960	0.347445	0.013083
ETAA1	0.347393	0.000649
RMND5B	0.347327	0.000149
RP11-313J2.1	0.347318	0.066303
DHRS2	0.347277	0.042981
PATL1	0.347233	1.63e-12
CSPP1	0.346709	2.11e-08
PIDD1	0.346517	0.003544
MAGOHB	0.346494	0.000234
KCNG1	0.346336	0.001987
GBAP1	0.345824	0.084761
ANKRD10	0.345802	6.06e-06
RP11-25K19.1	0.345632	0.077107
C19orf68	0.345489	0.029456
RP11-708J19.1	0.345461	0.029922
ZNF775	0.345386	0.015092
FBXO38	0.345174	1.9e-07
ZNF740	0.345107	3.18e-06
OR2B6	0.345057	0.013684
WIPI1	0.344827	0.000748
PLCXD2	0.344297	0.087801
LMCD1-AS1	0.344262	0.083483
SLC16A13	0.343976	0.008683
GBA2	0.343619	1.11e-08
C19orf57	0.343532	0.065867
ZNF444	0.343453	0.000964
SLC35F6	0.343403	7.44e-07
DEPDC4	0.34316	0.087799
ARID3B	0.343152	0.057395
MDC1	0.34314	0.08844
ZNF316	0.342942	6.88e-08
ZNF788	0.34272	0.014239
CEP120	0.342604	7.68e-06
PABPC1L	0.342539	7.43e-05
PER2	0.342425	0.064532
RP11-412D9.4	0.342236	0.046837
YOD1	0.342195	0.004868
DBF4B	0.342161	0.000491
CBLL1	0.342058	5.74e-07
CIRBP	0.341778	1.59e-11
WDPCP	0.341637	0.069871
RP11-115C21.2	0.341508	0.052682
ATF7IP	0.341251	8.49e-07
ATP13A1	0.341212	7.87e-08
RPS6KL1	0.341141	0.005343
ZNF189	0.341131	0.001083
GCC1	0.340986	0.000181
RAB3GAP2	0.340915	4.46e-08
PIWIL2	0.34066	0.078966
TRAIP	0.340619	0.000784
PPM1D	0.340566	0.001846
ALKBH8	0.340218	0.008877
CSMD2	0.339952	0.000267
ZNF281	0.339912	4.28e-14
ZNF223	0.339583	0.039888
FIP1L1	0.33944	0.000104
HERC2	0.339419	0.001232
SLC25A38	0.339211	2.32e-06
YARS	0.339133	1.9e-27
CYP20A1	0.339094	0.026187
SLC16A6	0.339016	0.06364
XRRA1	0.338864	0.005926
LINC01252	0.338833	0.053949
FAM160A2	0.338728	0.001032
UHRF2	0.338684	4.09e-10
SIGLEC10	0.338675	0.059545
SOCS6	0.338615	8.32e-05
TRAF2	0.338563	2.53e-08
TBCCD1	0.338435	0.000714
ZNF569	0.338208	0.003283
ETV3	0.338194	3.21e-05
SETBP1	0.337995	0.000575
FRMD5	0.337447	0.001143
RIOK3	0.337335	1.44e-08
FAM222A	0.337001	0.035017
KRT8P12	0.336933	0.013894
CDO1	0.336394	0.083651
PI4KAP2	0.336351	0.095225
XPA	0.336296	0.006462
ZNF354A	0.335929	2.02e-05
CASKIN2	0.335917	0.00172
CREB3L4	0.335859	0.040141
FBF1	0.335838	0.031876
NOG	0.335696	0.049764
NDOR1	0.33565	1.26e-05
KANSL1L	0.335633	0.035832
KCTD7	0.335499	0.006069
ATP6V0E2-AS1	0.335483	0.050043
DNAH6	0.335446	0.055886
HECW1	0.335367	0.001052
CLDN15	0.335291	0.083807
RERG	0.335131	0.077102
ANKAR	0.334984	0.094583
HSF2	0.33498	0.000903
POU4F2	0.334904	0.085856
ZNF431	0.334683	0.025859
MAP3K7CL	0.334533	0.017864
U2AF1L4	0.334312	0.086507
ST7L	0.334183	0.003103
EPG5	0.334092	1.07e-17
RRP12	0.33379	1.75e-12
ZFAND1	0.333723	1.9e-06
PAPD4	0.333649	5.18e-06
DCP1B	0.333647	0.00887
TLN2	0.333559	1.34e-07
UBR4	0.333447	7.14e-15
TGFBI	0.333444	0.000189
TESK2	0.33327	0.097306
FAM122A	0.333176	0.002389
AC113189.5	0.333125	0.092872
MFSD8	0.333009	0.01772
CCDC146	0.332993	0.09739
TEX19	0.332821	0.052911
HMGA2	0.332624	0.025156
CNOT10	0.332508	1.1e-07
MCOLN3	0.332377	0.09396
ENO3	0.332301	0.072351
PITPNM2	0.331774	0.000959
SLC22A18	0.331483	0.093078
RP11-98D18.9	0.331438	0.101449
ZNF286B	0.331388	0.09819
RP11-420A23.1	0.331274	0.067702
ZNF282	0.331232	1.49e-05
ZNF276	0.330945	0.002414
MLPH	0.330839	5.48e-06
RP11-697N18.3	0.330747	0.063441
IKBKB	0.330683	1.4e-10
ATP6V0A1	0.330535	1.49e-05
ZC3H6	0.330344	0.037655
OSBPL7	0.330321	0.104152
ZNF443	0.330306	0.095623
CTD-2410N18.3	0.330196	0.062869
PCIF1	0.330143	1e-06
SFSWAP	0.329903	4.07e-06
ZNF600	0.329627	0.056803
WARS	0.329417	8.01e-14
GLTSCR1	0.329345	0.003584
AHR	0.329122	6.29e-05
MNS1	0.329014	0.028501
NR2C1	0.328998	0.001759
PARD3B	0.328933	0.063202
ACTR1B	0.328763	0.000221
PISD	0.328528	1.47e-06
ZFHX4	0.328321	0.010528
CDAN1	0.328289	0.001359
MAPK1IP1L	0.327658	3.71e-11
EZH2	0.327561	4.55e-07
TBC1D17	0.327522	6.3e-05
SOCS2	0.327462	0.012299
CEP192	0.326932	1.99e-07
FAM110A	0.326446	0.007827
USP35	0.326266	0.030028
PGS1	0.326218	0.000844
ZNF92	0.325661	0.036274
POLR3A	0.325413	6.02e-10
LINC01348	0.325148	0.085454
AKIRIN2	0.32483	2.66e-06
TMEM241	0.324349	0.004068
BAMBI	0.324251	0.002696
URGCP	0.32379	7.64e-06
FOXO3B	0.323556	0.047442
RP11-313P13.4	0.323151	0.000921
NBPF9	0.323017	0.002357
FAAP100	0.322977	0.000211
ZNF547	0.32294	0.102173
ACVR2B-AS1	0.322553	0.077171
CEP164	0.32243	5.05e-08
DCAF15	0.322377	1.13e-05
TRAF6	0.322267	0.01042
CNN3	0.32168	1.76e-20
CLIP2	0.321238	0.010706
RPL32P3	0.321223	0.037005
MAPK8IP3	0.321178	0.000196
NFE2L2	0.321002	2.2e-11
MAP3K9	0.320883	0.008197
C10orf88	0.320875	0.046757
FUK	0.320847	0.019406
SRRM2	0.320664	5.85e-20
TRAPPC9	0.320522	0.00648
SBF2-AS1	0.320344	0.113033
C9orf72	0.320191	0.052969
PLXNB1	0.319957	0.000279
SCMH1	0.319936	1.26e-06
BMP4	0.319733	0.038865
SPHK2	0.319703	0.010396
ZNF804A	0.319587	0.074874
USP20	0.319451	0.004095
MIR137HG	0.319313	0.012008
RP11-434E6.5	0.31895	0.094383
MAP3K10	0.318814	0.008861
QTRT2	0.318779	1.68e-08
IFT74	0.318749	8.92e-05
PIK3IP1	0.318675	0.107094
SHROOM3	0.31867	1.44e-06
PLA2G6	0.318543	0.080478
CA2	0.31839	0.101255
ZNF385B	0.318349	0.113375
GLMN	0.318252	0.00211
TTLL4	0.318141	0.00286
ACSF3	0.317979	0.000241
SNX24	0.317943	0.000258
MED8	0.317893	9.01e-07
EAF2	0.317874	0.069803
LARP6	0.317829	8.76e-07
CNTLN	0.317709	2.93e-05
ACSL3	0.317698	7.82e-10
DTWD1	0.317531	6.34e-05
SEC61A2	0.317346	0.002492
CALM2P2	0.317269	0.104344
BORA	0.317214	0.031103
ATF7	0.317178	0.000276
NKIRAS1	0.316864	0.015947
TMEM198	0.316795	0.078962
RPP38	0.316641	0.002796
UBR7	0.316631	0.002417
PPP2R5B	0.316604	0.000369
CYP51A1	0.316307	0.099586
SECISBP2	0.316149	1.69e-05
FAM214B	0.315554	4.21e-06
MMS19	0.31546	2.71e-09
ZNF680	0.315412	0.065867
FAM206A	0.315398	0.000954
RAB23	0.315397	0.000192
ARFRP1	0.3153	1.17e-06
ZNF584	0.315205	0.001747
OTUD1	0.314979	0.106454
SH3D19	0.31487	3.88e-07
CCDC94	0.314815	0.007429
SNIP1	0.314761	0.00021
GUF1	0.314654	1.4e-05
SV2A	0.314552	0.012357
PRRC2B	0.314424	2.65e-12
RP3-467N11.2	0.314374	0.090715
LTN1	0.31415	0.000102
LNP1	0.314078	0.110496
BORCS6	0.31407	0.014166
OPLAH	0.31394	0.003258
TRIM16	0.313919	0.000806
USP39	0.31391	4.61e-07
CSF2	0.313882	0.077429
KIAA1211	0.313842	0.120693
RP11-257O5.2	0.313569	0.102276
RND1	0.313562	0.044214
ZNF470	0.31346	0.036728
NSUN3	0.313371	0.00728
BANP	0.313197	0.017421
TRAPPC6B	0.313088	0.000993
ZNF565	0.312971	0.124727
ZNF747	0.312658	0.06094
FAM219B	0.312611	0.013376
PANK2	0.312519	8e-06
FIGN	0.312377	0.002357
TECPR2	0.312237	0.000737
RIMKLB	0.311975	0.000253
ZNF76	0.31197	0.001327
STARD8	0.311964	0.078206
ZNF675	0.311879	0.042601
ACVR2A	0.311864	0.066512
FO538757.1	0.311538	0.114865
SELO	0.311412	0.01082
CCDC142	0.311231	0.086583
TRIT1	0.311138	0.000239
MAPKBP1	0.311102	0.000105
ZNF570	0.310916	0.049134
PCID2	0.310854	3.03e-05
CDC14A	0.310828	0.097922
HYLS1	0.310813	0.000687
ZNF777	0.310788	0.000475
KIAA0907	0.310462	2.45e-05
ZC3H7A	0.31032	9.73e-09
RNF41	0.309888	4.46e-05
PIGBOS1	0.309843	0.042332
CXorf23	0.309758	0.087284
SIPA1L3	0.309715	2.54e-05
PRPF38B	0.309361	2.46e-08
ZKSCAN3	0.309316	0.112041
C5	0.309301	0.046721
H1FX	0.309299	2.16e-10
SEC24D	0.309292	1.03e-08
GOLGA2P5	0.309127	0.13063
PRPF40B	0.308681	0.113375
HAND2-AS1	0.308425	0.11326
WDR90	0.308143	1.14e-05
ARSG	0.307995	0.126662
GMDS-AS1	0.30798	0.134233
NUP214	0.307896	2.1e-10
MTHFD2P7	0.307833	0.131417
ZNF302	0.307582	0.013595
LRRC75A-AS1	0.307505	1.18e-15
HMGXB3	0.307436	1.63e-08
CYP51A1P1	0.307417	0.080203
SP2	0.307309	0.008628
EPS15L1	0.30729	0.000484
TRMT13	0.307254	0.016436
SLC29A2	0.307153	0.129049
RUFY3	0.306951	0.022255
NANP	0.306885	9.9e-05
NCK1-AS1	0.306725	0.134016
C14orf28	0.306596	0.136384
FBXL12	0.306466	0.001254
PAPOLG	0.306221	0.007253
CPEB3	0.306157	0.105114
KIF18A	0.306125	1.09e-06
TCP11L2	0.306007	0.127292
DPF2	0.305908	4.07e-05
OSER1-AS1	0.305847	0.049271
NANS	0.305796	2.89e-07
ZFAND3	0.305771	2.17e-07
POLA2	0.305739	6.83e-06
ZSCAN26	0.305658	0.033001
AC025335.1	0.30554	0.008993
FRS2	0.305537	5.42e-05
RSG1	0.3054	0.119236
RP11-77H9.2	0.305358	0.137117
RIPK2	0.305159	3.43e-05
TSPYL4	0.305079	0.032531
GPT2	0.305041	2.35e-08
KIAA1586	0.30493	0.017094
HIST1H2BC	0.304814	0.134102
SNX11	0.304649	0.003119
RP11-658F2.8	0.304568	0.124921
PRPSAP2	0.304088	8.84e-05
MLH1	0.304037	2.92e-06
SH2D3C	0.303935	0.099539
E2F8	0.303926	0.000639
RP11-23J9.5	0.303712	0.090927
ZNF721	0.303546	0.011587
CECR7	0.303532	0.14093
NUFIP1	0.303497	0.002905
AP5S1	0.303482	0.002764
PTPN23	0.303451	3.36e-10
USP43	0.303342	0.067935
ZNF615	0.303198	0.088243
EPM2AIP1	0.303002	0.134584
ALS2	0.302612	5.35e-05
MTRR	0.302555	1.08e-05
PLEKHM3	0.30251	0.044178
ATRIP	0.302367	0.001677
RP11-458F8.4	0.30229	0.142803
ZHX2	0.302129	0.081365
C12orf76	0.301857	0.122139
DRP2	0.301749	0.142881
KMT5C	0.301692	0.076825
TMEM63A	0.301587	0.005975
RP11-216M21.1	0.30146	0.140121
TRIM16L	0.301218	4.16e-05
STRN3	0.30111	0.000723
RNF207	0.301107	0.041667
RP11-706O15.1	0.301082	0.093327
EXOSC9	0.301057	5.54e-07
SETDB1	0.301047	6.31e-05
RADIL	0.300911	0.12212
MARS	0.300904	3.02e-13
PRMT9	0.300827	0.025854
AKNAD1	0.300824	0.143989
NSUN5	0.300742	0.002999
ZNF382	0.300723	0.071045
PRDM4	0.300445	7.26e-06
ZBED5	0.300443	0.000489
HRASLS	0.300338	0.129783
PEX12	0.300288	0.085394
WDR24	0.300251	0.026017
PRKCE	0.300191	0.005925
PIH1D1	0.300117	0.0004
RNFT1	0.299836	0.016886
RP11-27I1.4	0.299812	0.100714
DPH7	0.299729	0.000876
BCL6B	0.299719	0.138161
RASAL3	0.299691	0.128813
WNT9A	0.29962	0.12203
LRSAM1	0.299564	0.001816
DDX12P	0.29956	0.090362
PKD1P6	0.299452	0.146651
ZNF512	0.299272	0.004313
C7orf31	0.299021	0.137117
NAV2	0.298831	3.47e-09
SPATA2L	0.298767	0.007709
RP11-46C24.7	0.298766	0.142582
TEC	0.298757	0.145491
LETMD1	0.298744	0.000665
ST6GALNAC4	0.298686	9.61e-07
RP1-191J18.66	0.29863	0.113337
NBR2	0.298602	0.122568
CLASP1	0.298559	1.76e-07
DPF1	0.298505	0.028078
ZNF616	0.298452	0.067253
ZFP30	0.298173	0.072886
RFWD3	0.2981	8.79e-12
ZBTB38	0.297974	9.49e-17
TBRG1	0.297811	0.006614
TOP3A	0.297561	1.17e-09
KCNJ2	0.297548	0.102855
UCP2	0.297478	0.000162
TM7SF2	0.297376	0.143959
EFCAB7	0.29732	0.070078
FNDC3B	0.297248	2.47e-15
ALDH16A1	0.2968	0.0074
FAM133B	0.296731	0.09701
KAT5	0.296712	0.0041
RP11-61K9.3	0.296705	0.13947
C19orf25	0.296627	0.002575
HEATR5B	0.296561	0.000517
COIL	0.29656	0.001742
[truncated: 11,824 more rows]

## Sheet: Fig.3c
Fig.3c
MDA-MB-231								BT-549								SUM-159
	Veh_1	Veh_2	2h_1	2h_2	4h_1	4h_2			Veh_1	Veh_2	2h_1	2h_2	4h_1	4h_2			WT_Veh_1	WT_Veh_2	WT_ERX-41_1	WT_ERX-41_2
HERPUD1	0.10086	-0.10844	1.29993	1.22064	3.70123	3.54697		DDIT3	-0.04609	0.044662	1.07255	0.871174	3.02935	3.3005		ATF3	0.026078	-0.02656	5.16162	5.73702
DNAJB9	0.196752	-0.22789	0.844332	0.908739	2.92219	3.14427		XBP1	-0.02038	0.020093	1.06898	1.29357	2.84754	2.97647		DDIT3	0.094636	-0.10128	5.0833	5.20006
HSPA5	0.103535	-0.11154	0.687405	0.630854	2.717	2.9934		HSPA5	-0.01187	0.011773	0.630775	0.543058	2.35438	2.44276		HERPUD1	-0.0394	0.038356	4.94235	5.40979
ATF3	-1.11424	0.621117	0.504011	1.38779	2.84709	2.76824		DNAJB9	-0.02273	0.022373	0.823398	0.923147	2.16292	2.18643		CCL2	-0.06086	0.058395	3.95054	2.76578
DDIT3	-0.09265	0.08706	0.664807	0.573834	2.62784	2.73714		ATF3	-0.01923	0.018976	-0.03157	-0.06081	1.72921	1.34439		DNAJB9	0.083934	-0.08912	3.45423	3.71767
XBP1	-0.00772	0.007678	0.783255	0.716854	1.85904	1.89433		CCL2	0.104341	-0.11248	0.375482	0.362574	1.4575	1.48598		HSPA5	-0.02074	0.020448	3.04481	3.32807
PREB	-0.16482	0.147909	0.773765	1.21831	1.50487	1.49231		HERPUD1	0.140917	-0.15619	1.27723	1.12421	1.26617	1.53977		XBP1	-0.0316	0.030927	2.45485	2.65257
EIF2AK3	0.228471	-0.27159	-0.19472	0.41264	0.995649	1.62024		EIF2AK3	-0.15429	0.139374	0.148027	0.123815	0.984131	1.3501		ASNS	0.119103	-0.12983	2.43288	2.70927
HSP90B1	0.080368	-0.08511	0.342397	0.115259	1.10631	1.26278		ASNS	0.063917	-0.06688	0.27683	0.381168	0.945457	1.02412		ERN1	-0.06132	0.058816	2.02776	2.24691
DNAJC3	0.042865	-0.04418	-0.04532	-0.06294	1.04193	1.22873		SULT1A3	0.741762	-1.60919	-0.31484	-0.18826	0.817128	1.14582		EIF2AK3	0.103938	-0.11201	1.5331	1.60644
CALR	0.284207	-0.35428	0.191258	0.242777	0.907044	1.23938		ATF4P3	-0.14828	0.134447	0.404918	0.470446	0.928083	0.947002		TSPYL2	-0.01099	0.010908	1.38572	1.89038
CCL2	0.156418	-0.17546	0.415978	0.211133	1.14511	0.946853		ATF4	0.067125	-0.0704	0.340286	0.332991	0.875528	0.876231		HSP90B1	-0.05042	0.048722	1.36729	1.641
HYOU1	0.02865	-0.02923	0.141788	-0.44338	0.84265	1.11972		TSPYL2	-0.04615	0.044717	0.200098	0.157582	0.819736	0.898332		WIPI1	-0.06196	0.059406	1.33106	1.16764
SERP1	-0.02672	0.026232	0.191196	0.585837	0.498556	1.29403		HSP90B1	0.048183	-0.04985	0.071184	0.244727	0.851693	0.848849		DNAJC3	-0.03063	0.029998	1.07544	1.26428
DNAJB11	0.215729	-0.25376	0.180087	-0.09269	0.818491	0.799947		HYOU1	0.0464	-0.04794	0.082713	0.007192	0.834527	0.855494		ATF4	0.023334	-0.02372	1.03837	1.19144
EDEM1	0.04149	-0.04272	0.029528	-0.12403	0.711731	0.900659		SSR1	-1.25637	0.661206	-0.20515	-0.01182	0.866895	0.810592		HYOU1	-0.06162	0.059095	1.02679	1.25896
ASNS	-0.01728	0.017079	0.135424	0.081442	0.605333	0.949321		DNAJC3	0.012677	-0.01279	0.032281	0.039748	0.689745	0.806583		DNAJB11	-0.06279	0.060174	1.02427	1.2516
TSPYL2	-0.06829	0.065201	0.09621	0.06602	0.602968	0.752295		ZBTB17	-0.09888	0.092539	0.255269	-0.18416	0.811952	0.56948		ATF4P3	0.030161	-0.03081	0.980179	1.21493
IGFBP1	-0.20766	0.181497	-0.02195	-0.42673	0.71773	0.525299		EXOSC1	-0.12948	0.118808	0.589587	0.143549	0.496631	0.722732		SYVN1	-0.01756	0.017353	0.882119	0.862809
SYVN1	-0.1947	0.171524	0.299187	-0.2924	0.481152	0.689654		DNAJB11	0.106762	-0.1153	-0.27289	-0.22344	0.757594	0.430153		EDEM1	-0.01019	0.010114	0.558875	0.602306
PDIA5	0.071006	-0.07468	0.11345	-0.10042	0.695333	0.401285		EXOSC9	-0.1612	0.144988	0.301953	0.128813	0.54943	0.546618		CALR	-0.06473	0.061949	0.527203	0.649586
WIPI1	0.158987	-0.1787	0.001171	-0.17066	0.577574	0.512632		WIPI1	0.016951	-0.01715	0.112895	0.100182	0.606558	0.479326		SERP1	9.13e-05	-9.1e-05	0.496926	0.535021
ERN1	-0.11663	0.107901	-0.13644	0.084577	0.406888	0.570758		SYVN1	0.340943	-0.4473	0.397325	0.441405	0.623165	0.39476		PDIA6	-0.03524	0.034395	0.236842	0.312999
ATF4P3	0.126173	-0.13827	0.165165	-0.12857	0.375001	0.427598		EDEM1	-0.02448	0.02407	0.079638	-0.02263	0.396236	0.5082		SEC31A	-0.00907	0.009011	0.205646	0.336597
PDIA6	0.036514	-0.03746	-0.10251	-0.00077	0.329298	0.399546		ERN1	0.129483	-0.14226	0.008376	0.098297	0.372236	0.491807		IGFBP1	0	0	0	0
SEC31A	-0.02076	0.020463	0.034305	0.114662	0.557214	0.15489		PPP2R5B	0.023142	-0.02352	0.102342	-0.00676	0.257052	0.444571		PREB	0.001419	-0.00142	-0.01573	0.021159
ATF4	0.045572	-0.04706	0.063116	-0.15936	0.377876	0.263589		DDX12P	0.239327	-0.28708	-0.01577	-0.04413	0.110505	0.589124		PDIA5	0.038249	-0.03929	-0.22338	-0.12286

## Sheet: Fig.3d
Fig.3d
Time (hours)	MDA-MB-231			BT-549			HMEC
0	1	1	1	1	1	1	0.968406	1.03159	1
2	8.19757	6.33033	6.96463	11.938	14.3446	17.1944	1.18591	0.994829	1.5789
4	12.8419	28.4492	58.8943	26.2733	54.3869	28.7703	1.29068	1.37061	2.98426
6	21.3532	30.5374	64.3644	61.9122	72.2889	42.9888	2.62504	2.32167	1.17894

## Sheet: Fig.3e
Fig.3e
Time (hours)	MDA-MB-231			BT-549			HMEC
0	1	1	1	1	1	1	1.00289	0.99711	1
2	1.41597	1.81618	0.859166	1.34058	1.73621	2.78702	1.16005	0.92458	1.15697
4	9.4166	12.6978	12.82	6.82932	13.8079	8.79162	1.44958	1.26066	5.13723
6	9.51708	14.3342	20.7771	18.45	22.4388	21.1954	5.28726	4.71287	1.0977

## Sheet: Fig.3f
Fig.3f
Time (hours)	MDA-MB-231			BT-549			HMEC
0	1	1	1	1	1	1	1	1	1
2	0.885752	1.64291	0.885752	1.10202	1.33833	2.96985	1.29336	1.08042	1.21193
4	13.5314	8.9975	13.5314	3.28031	4.89725	6.42937	1.88171	3.26798	1.38103
6	20.0503	21.5659	20.0503	11.1936	11.9269	23.24	0.930772	4.42272	0.863322

## Sheet: Fig.3k
Fig.3k
Distance (µm)	0 h	2 h
0	0.12349	0.002213
0.04894	0.136567	0.023353
0.09788	0.122559	0.051722
0.14681	0.08246	0.092518
0.19575	0.051209	0.159468
0.24469	0.032164	0.278637
0.29363	0.030334	0.435825
0.34257	0.034012	0.598256
0.3915	0.03372	0.740783
0.44044	0.035851	0.86147
0.48938	0.039679	0.953869
0.53832	0.054271	1
0.58725	0.093749	0.991333
0.63619	0.195031	0.934232
0.68513	0.374425	0.860249
0.73407	0.612598	0.794422
0.78301	0.85595	0.747611
0.83194	1	0.713937
0.88088	0.94056	0.690486
0.92982	0.685354	0.691173
0.97876	0.366089	0.73279
1.0277	0.134623	0.811206
1.07663	0.028714	0.876888
1.12557	0	0.931411
1.17451	0.01086	0.974766
1.22345	0.040865	0.984575
1.27239	0.06936	0.920607
1.32132	0.077533	0.791943
1.37026	0.067166	0.621981
1.4192	0.047431	0.452409
1.46814	0.048951	0.298113
1.51707	0.063451	0.170634
1.56601	0.06373	0.073353
1.61495	0.045506	0.013244
1.66389	0.036175	0
1.71283		0.009455

## Sheet: Fig.3l
Fig.3l
Vehicle	ERX-41
0.63619	0.58725
0.24469	1.56601
0.24469	0.24469
0.24469	0.34256
0.29363	0.24469
0.19575	0.19575
0.24469	0.53831
0.24469	0.29363
0.24469	0.68513
0.293628	0.53831
0.24469	0.68513
0.342566	0.73407
0.19575	0.53831
0.342565	0.58726
0.19575	0.6362
0.34257	0.48938
0.24469	0.24469
0.293628	1.0277
0.24469	0.58726
0.24469	1.4192
0.34257	0.293628
0.538317	0.68513
0.195752	0.391504
0.587255	0.92982
0.146814	0.58725
0.293628	0.97876
0.24469	1.27238
0.195752	0.88089
0.24469	0.73407
0.293627	0.83195
0.19575	0.58726
0.19576	0.88088
0.24469	0.58725
0.24469	0.88088
0.24469	0.29362
0.342566	0.44044
0.29363	0.68514
0.24469	0.44044
0.24469	0.53831
0.24469	1.0277
0.24469	0.63619
0.244689	0.83195
0.19575	0.44044
0.19576	0.24469
0.14682	0.24469
0.24469	0.783
0.195752	0.68513
0.195752	0.34257
0.29363	0.63619
0.19575	0.58726
0.19576	0.34256
0.24469	0.44044
0.24468	0.391504
0.34256	0.73407
0.24469	0.58725
0.24469	0.83195
0.3915	0.53832
0.24469	0.53832
0.29363	0.6362
0.29363	0.97875
0.24469	0.92982
0.19576	0.92982
0.19575	0.24469
0.29363	1.07664
0.34256	0.53832
0.29363	0.53832
0.14681	0.73407
0.24469	0.92982
0.29362	1.46814
0.29363	0.78301
0.34257	1.27239
0.3915	0.97876
0.342565	0.29363
0.29362	1.32133
0.24469	1.46814
0.24468	1.12557
0.14681	1.27238
0.244689	0.97875
0.19576	0.48938
0.24469	0.83194
0.24469	0.63619
0.195751	0.78301
0.24469	0.29362
0.29363	0.83195
0.24469	0.44044
0.29362	0.53832
0.195752	0.53832
0.342566	0.53832
0.24469	0.78301
0.24469	1.02769
0.195752	0.58726
0.24469	0.83195
0.24469	0.68513
0.19575	0.92982
0.19575	0.48937
0.293628	0.24469
0.24469	0.34256
0.19575	0.24469
0.293628	0.97876
0.3915	0.29363
0.19575	0.44044
0.24469	0.146814
	0.3915
	0.14682
