# Supplementary material for: Targeting LIPA independent of its lipase activity is a therapeutic strategy in solid tumors via induction of endoplasmic reticulum stress
Source: Nat Cancer. 2022 Jun 2;3(7):866–84. doi: 10.1038/s43018-022-00389-8 (PMC9325671; doi:10.1038/s43018-022-00389-8)
Supplement: Supplementary file 11 — Numerical source data. [file 43018_2022_389_MOESM11_ESM.xlsx]

## Sheet: Fig.4a
Fig.4a
gene name	gene number	Positive selection score
MARCH1	1	0.612148
MARCH1	2	0.021313
MARCH2	3	0.225468
MARCH2	4	0.077768
MARCH3	5	0.380041
MARCH4	6	0.066305
MARCH5	7	0.950046
MARCH6	8	2.19794
MARCH7	9	0.368871
MARCH8	10	0.417539
MARCH9	11	0.485505
MARCH10	12	1.04078
MARCH11	13	0.273786
SEPT1	14	0.075281
SEPT2	15	1.13189
SEPT3	16	0.009874
SEPT4	17	0.188016
SEPT5	18	0.066791
SEPT6	19	0.564315
SEPT7	20	0.037119
SEPT8	21	0.35162
SEPT9	22	0.440309
SEPT10	23	0.487769
SEPT11	24	0.050664
SEPT12	25	0.78249
SEPT13	26	0.022656
SEPT14	27	0.202684
DEC1	28	0.270908
A1BG	29	0.397897
A1CF	30	0.50314
A2M	31	1.96393
A2ML1	32	0.048225
A3GALT2	33	0.614376
A4GALT	34	0.815706
A4GNT	35	1.06492
AAAS	36	0.020315
AACS	37	1.33858
AADAC	38	0.798166
AADACL2	39	0.033732
AADACL3	40	0.073719
AADACL4	41	0.049324
AADAT	42	0.186372
AAED1	43	0.475864
AAGAB	44	0.105302
AAK1	45	0.057367
AAMDC	46	1.282
AAMP	47	0.586801
AANAT	48	0.060261
AAR2	49	1.59142
AARD	50	0.662122
AARS	51	0.029082
AARS2	52	0.012584
AARSD1	53	0.420559
AASDH	54	0.393361
AASDHPPT	55	0.135335
AASS	56	0.882928
AATF	57	0.0241
AATK	58	0.655372
ABAT	59	1.49356
ABCA1	60	0.342323
ABCA10	61	0.74098
ABCA12	62	1.2437
ABCA13	63	0.104147
ABCA2	64	0.050449
ABCA3	65	0.988387
ABCA4	66	1.96601
ABCA5	67	0.736814
ABCA6	68	0.462899
ABCA7	69	0.659001
ABCA8	70	2.31833
ABCA9	71	0.298259
ABCB1	72	2.16745
ABCB10	73	2.01198
ABCB11	74	1.61838
ABCB4	75	0.16088
ABCB5	76	0.184436
ABCB6	77	1.21013
ABCB7	78	0.097051
ABCB8	79	0.265168
ABCB9	80	2.48577
ABCC1	81	0.024715
ABCC10	82	0.028845
ABCC11	83	0.249183
ABCC12	84	1.42505
ABCC2	85	0.469672
ABCC3	86	0.459746
ABCC4	87	0.069402
ABCC5	88	0.109607
ABCC6	89	0.303242
ABCC8	90	1.12156
ABCC9	91	1.04522
ABCD1	92	0.280155
ABCD2	93	0.055128
ABCD3	94	0.696199
ABCD4	95	0.07555
ABCE1	96	0.280826
ABCF1	97	0.020365
ABCF2	98	0.4364
ABCF3	99	1.12349
ABCG1	100	0.283721
ABCG2	101	0.386951
ABCG4	102	0.396888
ABCG5	103	0.116935
ABCG8	104	0.708631
ABHD1	105	0.00811
ABHD10	106	2.68903
ABHD11	107	2.17438
ABHD12	108	0.935392
ABHD12B	109	0.533637
ABHD13	110	1.61272
ABHD14A	111	1.17293
ABHD14B	112	0.781543
ABHD15	113	0.307074
ABHD16A	114	0.010666
ABHD16B	115	0.048308
ABHD17A	116	0.593698
ABHD17B	117	1.95405
ABHD17C	118	1.05182
ABHD2	119	0.01692
ABHD3	120	0.548121
ABHD4	121	3.60884
ABHD5	122	4.24147
ABHD6	123	0.124273
ABHD8	124	0.001527
ABI1	125	2.82426
ABI2	126	0.751316
ABI3	127	0.356163
ABI3BP	128	0.064286
ABL1	129	2.14315
ABL2	130	1.98957
ABLIM1	131	0.123996
ABLIM2	132	0.889343
ABLIM3	133	0.95837
ABO	134	0.207622
ABR	135	0.283638
ABRA	136	0.757956
ABRACL	137	0.920059
ABT1	138	0.085646
ABTB1	139	0.262783
ABTB2	140	2.19762
ACAA1	141	0.192073
ACAA2	142	0.475877
ACACA	143	11.2597
ACACB	144	1.46737
ACAD10	145	0.026124
ACAD11	146	0.037531
ACAD8	147	0.15602
ACAD9	148	0.301899
ACADL	149	2.62155
ACADM	150	1.05329
ACADS	151	0.660946
ACADSB	152	0.2178
ACADVL	153	1.12182
ACAN	154	0.162828
ACAP1	155	0.89541
ACAP2	156	0.368566
ACAP3	157	2.4674
ACAT1	158	0.38764
ACAT2	159	0.874129
ACBD3	160	0.758777
ACBD4	161	0.458159
ACBD5	162	0.022555
ACBD6	163	0.718149
ACBD7	164	0.367138
ACCS	165	1.73464
ACCSL	166	0.933637
ACD	167	1.59832
ACE	168	0.056189
ACE2	169	2.03706
ACER1	170	0.014744
ACER2	171	1.24368
ACER3	172	1.05367
ACHE	173	0.801288
ACIN1	174	1.739
ACKR1	175	1.27045
ACKR2	176	0.11186
ACKR3	177	0.110502
ACKR4	178	1.01669
ACLY	179	0.023027
ACMSD	180	0.404713
ACO1	181	0.540849
ACO2	182	0.027478
ACOT1	183	0.860247
ACOT11	184	0.182858
ACOT12	185	0.335753
ACOT13	186	1.53998
ACOT2	187	1.71238
ACOT4	188	0.125257
ACOT6	189	0.756937
ACOT7	190	0.280553
ACOT8	191	0.991272
ACOT9	192	1.40561
ACOX1	193	0.01412
ACOX2	194	0.065921
ACOX3	195	0.738785
ACOXL	196	1.55622
ACP1	197	0.545475
ACP2	198	0.737501
ACP5	199	1.11944
ACP6	200	1.74379
ACPP	201	0.274031
ACPT	202	0.656158
ACR	203	0.04611
ACRBP	204	0.533162
ACRC	205	0.577952
ACRV1	206	0.003265
ACSBG1	207	0.825678
ACSBG2	208	0.281332
ACSF2	209	0.968511
ACSF3	210	0.38619
ACSL1	211	0.690647
ACSL3	212	0.475773
ACSL4	213	0.021934
ACSL5	214	1.77593
ACSL6	215	1.20758
ACSM1	216	2.1423
ACSM2A	217	1.08416
ACSM2B	218	0.132963
ACSM3	219	0.094242
ACSM4	220	0.939151
ACSM5	221	0.03847
ACSM6	222	0.915138
ACSS1	223	0.968632
ACSS2	224	1.16636
ACSS3	225	0.010835
ACTA1	226	0.257275
ACTA2	227	1.61089
ACTB	228	0.388298
ACTBL2	229	0.300934
ACTC1	230	0.97494
ACTG1	231	0.480146
ACTG2	232	0.075421
ACTL10	233	0.676975
ACTL6A	234	0.021313
ACTL6B	235	0.295326
ACTL7A	236	0.284481
ACTL7B	237	2.08621
ACTL8	238	0.540592
ACTL9	239	1.44465
ACTN1	240	0.680894
ACTN2	241	0.077898
ACTN3	242	0.02624
ACTN4	243	0.518529
ACTR10	244	0.916856
ACTR1A	245	0.039049
ACTR1B	246	0.01031
ACTR2	247	1.76622
ACTR3	248	1.35634
ACTR3B	249	0.013291
ACTR3C	250	0.285872
ACTR5	251	0.071794
ACTR6	252	0.151916
ACTR8	253	0.011446
ACTRT1	254	0.746953
ACTRT2	255	0.767156
ACTRT3	256	0.628932
ACVR1	257	1.07036
ACVR1B	258	0.246532
ACVR1C	259	0.679148
ACVR2A	260	0.268564
ACVR2B	261	0.191566
ACVRL1	262	0.008437
ACY1	263	0.814231
ACY3	264	0.520511
ACYP1	265	1.18473
ACYP2	266	1.76873
ADA	267	1.86723
ADAD1	268	0.360773
ADAD2	269	1.03607
ADAL	270	0.257636
ADAM10	271	0.793039
ADAM11	272	2.15491
ADAM12	273	0.030798
ADAM15	274	1.67483
ADAM17	275	0.1563
ADAM18	276	0.398712
ADAM19	277	0.753994
ADAM2	278	0.847375
ADAM20	279	0.706306
ADAM21	280	1.63748
ADAM22	281	0.60843
ADAM23	282	0.167887
ADAM28	283	0.369572
ADAM29	284	0.905494
ADAM30	285	2.1033
ADAM32	286	0.050835
ADAM33	287	0.194723
ADAM7	288	1.27331
ADAM8	289	0.601799
ADAM9	290	0.105761
ADAMDEC1	291	1.27577
ADAMTS1	292	0.16334
ADAMTS10	293	0.57414
ADAMTS12	294	0.368201
ADAMTS13	295	1.16479
ADAMTS14	296	0.681811
ADAMTS15	297	0.447113
ADAMTS16	298	1.14214
ADAMTS17	299	0.438922
ADAMTS18	300	0.881239
ADAMTS19	301	0.299807
ADAMTS2	302	0.290044
ADAMTS20	303	0.250813
ADAMTS3	304	0.000361
ADAMTS4	305	0.751022
ADAMTS5	306	0.280868
ADAMTS6	307	0.721772
ADAMTS7	308	0.040253
ADAMTS8	309	0.390811
ADAMTS9	310	1.26817
ADAMTSL1	311	1.11145
ADAMTSL2	312	1.90946
ADAMTSL3	313	0.929999
ADAMTSL4	314	3.02794
ADAMTSL5	315	0.823504
ADAP1	316	0.750386
ADAP2	317	0.987585
ADAR	318	0.032663
ADARB1	319	0.31961
ADARB2	320	0.092186
ADAT1	321	0.425113
ADAT2	322	0.519447
ADAT3	323	0.033553
ADCK1	324	0.053602
ADCK2	325	0.090562
ADCK3	326	0.034135
ADCK4	327	0.367128
ADCK5	328	1.01442
ADCY1	329	0.089061
ADCY10	330	0.485107
ADCY2	331	0.276709
ADCY3	332	0.154902
ADCY4	333	1.77219
ADCY5	334	0.056639
ADCY6	335	0.058066
ADCY7	336	0.063014
ADCY8	337	1.31589
ADCY9	338	0.639312
ADCYAP1	339	0.003173
ADCYAP1R1	340	1.13251
ADD1	341	0.403887
ADD2	342	0.232629
ADD3	343	0.134097
ADGB	344	0.000691
ADGRA1	345	0.544211
ADGRA2	346	0.844846
ADGRA3	347	1.42794
ADGRB1	348	0.821887
ADGRB2	349	0.040725
ADGRB3	350	0.321573
ADGRD1	351	0.381931
ADGRE1	352	0.136196
ADGRE2	353	0.431294
ADGRE3	354	0.285972
ADGRE5	355	0.357328
ADGRF1	356	0.119993
ADGRF2	357	0.922378
ADGRF3	358	0.339552
ADGRF4	359	0.038437
ADGRF5	360	1.7612
ADGRG1	361	0.330934
ADGRG2	362	0.897841
ADGRG3	363	0.551665
ADGRG4	364	0.976295
ADGRG5	365	0.021454
ADGRG6	366	0.641913
ADGRG7	367	0.799368
ADGRL1	368	0.609524
ADGRL2	369	0.500272
ADGRL3	370	0.012034
ADGRL4	371	0.174691
ADGRV1	372	0.457399
ADH1A	373	0.215532
ADH1B	374	2.01739
ADH1C	375	0.430591
ADH4	376	0.215939
ADH5	377	0.076202
ADH6	378	1.94047
ADH7	379	0.072358
ADHFE1	380	0.118467
ADI1	381	0.616023
ADIG	382	1.49931
ADIPOQ	383	0.342017
ADIPOR1	384	1.27784
ADIPOR2	385	0.503444
ADIRF	386	0.35126
ADK	387	0.123418
ADM	388	2.44793
ADM2	389	0.700994
ADM5	390	0.035151
ADNP	391	2.82022
ADNP2	392	2.08141
ADO	393	2.17685
ADORA1	394	0.173666
ADORA2A	395	0.967865
ADORA2B	396	0.378253
ADORA3	397	0.836868
ADPGK	398	0.886291
ADPRH	399	0.02398
ADPRHL1	400	1.11472
ADPRHL2	401	0.707766
ADPRM	402	1.26496
ADRA1A	403	0.27707
ADRA1B	404	0.002229
ADRA1D	405	0.035608
ADRA2A	406	1.73871
ADRA2B	407	0.678609
ADRA2C	408	0.194642
ADRB1	409	0.121662
ADRB2	410	0.131361
ADRB3	411	0.345872
ADRBK1	412	0.713386
ADRBK2	413	0.499119
ADRM1	414	0.055281
ADSL	415	0.018331
ADSS	416	0.001902
ADSSL1	417	0.295721
ADTRP	418	1.43983
AEBP1	419	0.086525
AEBP2	420	0.306071
AEN	421	0.934271
AES	422	0.581997
AFAP1	423	0.358962
AFAP1L1	424	0.420285
AFAP1L2	425	0.605531
AFF1	426	0.04823
AFF2	427	0.910271
AFF3	428	0.019619
AFF4	429	1.4829
AFG3L2	430	0.322886
AFM	431	1.33577
AFMID	432	0.284833
AFP	433	0.031405
AFTPH	434	0.065739
AGA	435	0.704301
AGAP1	436	0.302727
AGAP11	437	0.049105
AGAP2	438	0.210518
AGAP3	439	3.87436
AGAP4	440	0.040215
AGAP5	441	0.59005
AGAP6	442	0.435701
AGAP9	443	0.003471
AGBL1	444	0.416382
AGBL2	445	1.05835
AGBL3	446	0.79863
AGBL4	447	0.111455
AGBL5	448	0.086493
AGER	449	1.01268
AGFG1	450	2.97249
AGFG2	451	2.07995
AGGF1	452	0.004277
AGK	453	0.075917
AGL	454	1.70836
AGMAT	455	0.00411
AGMO	456	0.175302
AGO1	457	0.107038
AGO2	458	0.937493
AGO3	459	0.998916
AGO4	460	0.259669
AGPAT1	461	2.04988
AGPAT2	462	0.407002
AGPAT3	463	0.309742
AGPAT4	464	0.586751
AGPAT5	465	0.012642
AGPAT6	466	0.339448
AGPAT9	467	0.582495
AGPS	468	0.047043
AGR2	469	0.921616
AGR3	470	1.28116
AGRN	471	0.054753
AGRP	472	0.521102
AGT	473	0.410039
AGTPBP1	474	1.18251
AGTR1	475	0.360046
AGTR2	476	0.711192
AGTRAP	477	0.145457
AGXT	478	1.51075
AGXT2	479	0.515344
AHCTF1	480	0.567913
AHCY	481	0.032611
AHCYL1	482	0.049572
AHCYL2	483	1.35157
AHDC1	484	0.079611
AHI1	485	0.511083
AHNAK	486	1.37094
AHNAK2	487	0.233111
AHR	488	0.903785
AHRR	489	0.11465
AHSA1	490	0.743018
AHSA2	491	0.409481
AHSG	492	0.045068
AHSP	493	0.053621
AICDA	494	1.87102
AIDA	495	0.011365
AIF1	496	0.989022
AIF1L	497	0.220505
AIFM1	498	0.062357
AIFM2	499	0.102433
AIFM3	500	1.41004
AIG1	501	0.909742
AIM1	502	0.691564
AIM1L	503	0.713072
AIM2	504	2.30531
AIMP1	505	0.419817
AIMP2	506	0.056149
AIP	507	0.425494
AIPL1	508	0.936742
AIRE	509	0.292311
AJAP1	510	0.275315
AJUBA	511	1.77702
AK1	512	0.417323
AK2	513	0.706063
AK3	514	1.30431
AK4	515	0.743788
AK5	516	0.421097
AK6	517	0.015297
AK7	518	0.737834
AK8	519	0.396931
AK9	520	0.837555
AKAP1	521	0.886224
AKAP10	522	1.10272
AKAP11	523	0.125901
AKAP12	524	0.786668
AKAP13	525	1.6925
AKAP14	526	0.503015
AKAP17A	527	0.809836
AKAP2	528	0.407501
AKAP3	529	0.382758
AKAP4	530	0.110838
AKAP5	531	0.352206
AKAP6	532	1.43156
AKAP7	533	0.052199
AKAP8	534	0.306704
AKAP8L	535	1.39501
AKAP9	536	1.73091
AKIP1	537	0.372286
AKIRIN1	538	0.990379
AKIRIN2	539	0.022954
AKNA	540	0.661404
AKNAD1	541	1.26197
AKR1A1	542	2.33498
AKR1B1	543	0.032756
AKR1B10	544	0.738737
AKR1B15	545	0.651306
AKR1C1	546	0.022414
AKR1C2	547	0.008486
AKR1C3	548	0.032616
AKR1C4	549	0.650956
AKR1D1	550	0.56607
AKR1E2	551	0.3935
AKR7A2	552	0.103645
AKR7A3	553	0.604359
AKT1	554	1.24179
AKT1S1	555	0.044871
AKT2	556	1.1986
AKT3	557	0.375966
AKTIP	558	0.011272
ALAD	559	0.006198
ALAS1	560	0.003572
ALAS2	561	1.33529
ALB	562	1.45487
ALCAM	563	0.291375
ALDH16A1	564	0.945655
ALDH18A1	565	0.353704
ALDH1A1	566	2.47531
ALDH1A2	567	0.319664
ALDH1A3	568	0.254199
ALDH1B1	569	1.56436
ALDH1L1	570	2.40095
ALDH1L2	571	2.36551
ALDH2	572	1.91869
ALDH3A1	573	1.10725
ALDH3A2	574	0.526644
ALDH3B1	575	0.416937
ALDH3B2	576	0.78468
ALDH4A1	577	0.438064
ALDH5A1	578	1.60908
ALDH6A1	579	0.08652
ALDH7A1	580	0.718421
ALDH8A1	581	1.47672
ALDH9A1	582	0.869956
ALDOA	583	0.020151
ALDOB	584	2.28405
ALDOC	585	0.78728
ALG1	586	0.412626
ALG10	587	0.441028
ALG10B	588	0.549089
ALG11	589	1.0603
ALG12	590	0.000748
ALG13	591	0.014888
ALG14	592	0.089792
ALG1L	593	0.01096
ALG1L2	594	0.021902
ALG2	595	0.096471
ALG3	596	0.047508
ALG5	597	0.034229
ALG6	598	0.015968
ALG8	599	0.572254
ALG9	600	0.06406
ALK	601	0.132138
ALKBH1	602	0.134783
ALKBH2	603	0.438934
ALKBH3	604	1.61014
ALKBH4	605	0.980551
ALKBH5	606	0.321992
ALKBH6	607	0.225483
ALKBH7	608	0.008402
ALKBH8	609	1.72386
ALLC	610	0.393371
ALMS1	611	0.018104
ALOX12	612	1.72418
ALOX12B	613	0.806736
ALOX15	614	0.357031
ALOX15B	615	1.00701
ALOX5	616	0.043976
ALOX5AP	617	0.783993
ALOXE3	618	0.956795
ALPI	619	0.110743
ALPK1	620	1.67886
ALPK2	621	1.63237
ALPK3	622	0.917574
ALPL	623	0.142794
ALPP	624	1.25455
ALPPL2	625	0.883658
ALS2	626	0.367603
ALS2CL	627	1.09747
ALS2CR11	628	0.442012
ALS2CR12	629	0.525798
ALX1	630	0.365301
ALX3	631	0.281598
ALX4	632	0.891604
ALYREF	633	0.026
AMACR	634	0.8003
AMBN	635	0.247652
AMBP	636	0.102043
AMBRA1	637	0.028989
AMD1	638	0.032869
AMDHD1	639	0.079715
AMDHD2	640	0.315559
AMELX	641	0.095149
AMELY	642	0.266353
AMER1	643	0.640108
AMER2	644	0.647663
AMER3	645	0.349586
AMFR	646	1.93052
AMH	647	1.21292
AMHR2	648	0.600967
AMICA1	649	0.331465
AMIGO1	650	0.307065
AMIGO2	651	1.59585
AMIGO3	652	1.34745
AMMECR1	653	0.009417
AMMECR1L	654	0.495298
AMN	655	0.069866
AMN1	656	0.659397
AMOT	657	2.101
AMOTL1	658	1.11606
AMOTL2	659	0.043188
AMPD1	660	0.301612
AMPD2	661	0.079464
AMPD3	662	2.19006
AMPH	663	0.326656
AMT	664	2.22943
AMTN	665	0.314464
AMY1A	666	0.039477
AMY1B	667	3.10182
AMY1C	668	0.93174
AMY2A	669	1.58042
AMY2B	670	0.338916
AMZ1	671	0.053003
AMZ2	672	0.643668
ANAPC1	673	2.67416
ANAPC10	674	0.222711
ANAPC11	675	0.063084
ANAPC13	676	0.065027
ANAPC15	677	0.082195
ANAPC16	678	1.13997
ANAPC2	679	1.39282
ANAPC4	680	0.786642
ANAPC5	681	0.016771
ANAPC7	682	0.58838
ANG	683	1.56266
ANGEL1	684	0.053179
ANGEL2	685	1.62611
ANGPT1	686	1.2483
ANGPT2	687	1.72937
ANGPT4	688	0.502407
ANGPTL1	689	0.96718
ANGPTL2	690	0.30037
ANGPTL3	691	0.390598
ANGPTL4	692	0.006083
ANGPTL5	693	0.867324
ANGPTL6	694	0.043678
ANGPTL7	695	0.487983
ANHX	696	0.149568
ANK1	697	0.336516
ANK2	698	0.715096
ANK3	699	0.539809
ANKAR	700	1.15732
ANKDD1A	701	0.601991
ANKDD1B	702	0.145712
ANKEF1	703	0.737335
ANKFN1	704	0.055567
ANKFY1	705	0.315164
ANKH	706	0.576361
ANKHD1	707	0.105656
ANKHD1-EIF4EBP3	708	0.392298
ANKIB1	709	0.46203
ANKK1	710	1.05499
ANKLE1	711	0.009239
ANKLE2	712	0.249245
ANKMY1	713	0.857892
ANKMY2	714	0.968834
ANKRA2	715	0.897086
ANKRD1	716	0.821109
ANKRD10	717	0.424016
ANKRD11	718	0.823243
ANKRD12	719	0.307171
ANKRD13A	720	0.59076
ANKRD13B	721	0.373475
ANKRD13C	722	2.3049
ANKRD13D	723	0.510956
ANKRD16	724	0.024568
ANKRD17	725	0.089968
ANKRD18A	726	1.19148
ANKRD18B	727	0.100656
ANKRD2	728	0.306563
ANKRD20A1	729	0.028608
ANKRD20A2	730	0.296648
ANKRD20A3	731	1.94966
ANKRD20A4	732	0.468892
ANKRD22	733	0.044211
ANKRD23	734	1.17826
ANKRD24	735	0.592099
ANKRD26	736	0.391164
ANKRD27	737	1.34361
ANKRD28	738	0.430486
ANKRD30A	739	2.81194
ANKRD30B	740	1.00674
ANKRD31	741	0.003348
ANKRD32	742	0.385166
ANKRD33	743	0.436685
ANKRD33B	744	1.3083
ANKRD34A	745	0.314419
ANKRD34B	746	0.149403
ANKRD34C	747	0.286593
ANKRD35	748	0.896744
ANKRD36	749	0.761252
ANKRD36B	750	2.85993
ANKRD37	751	0.803106
ANKRD39	752	0.822983
ANKRD40	753	0.445039
ANKRD42	754	0.918113
ANKRD44	755	2.49572
ANKRD45	756	0.901495
ANKRD46	757	1.19418
ANKRD49	758	0.012714
ANKRD50	759	0.082521
ANKRD52	760	0.435867
ANKRD53	761	0.50784
ANKRD54	762	0.719444
ANKRD55	763	1.05707
ANKRD6	764	0.126929
ANKRD60	765	0.440225
ANKRD61	766	1.0969
ANKRD62	767	0.024444
ANKRD63	768	1.98826
ANKRD65	769	0.91959
ANKRD66	770	0.161718
ANKRD7	771	0.146034
ANKRD9	772	0.995636
ANKS1A	773	0.041083
ANKS1B	774	2.36956
ANKS3	775	0.74043
ANKS4B	776	0.045323
ANKS6	777	0.364506
ANKUB1	778	1.19655
ANKZF1	779	0.522315
ANLN	780	0.369674
ANO1	781	1.70047
ANO10	782	0.022016
ANO2	783	0.636482
ANO3	784	1.34398
ANO4	785	0.279708
ANO5	786	4.02601
ANO6	787	0.50703
ANO7	788	0.822262
ANO8	789	0.206224
ANO9	790	0.28902
ANOS1	791	0.083341
ANP32A	792	0.264609
ANP32B	793	0.291571
ANP32C	794	1.00667
ANP32D	795	0.478339
ANP32E	796	0.047939
ANPEP	797	0.569522
ANTXR1	798	1.73283
ANTXR2	799	0.931666
ANTXRL	800	0.001505
ANXA1	801	1.12066
ANXA10	802	0.054659
ANXA11	803	0.583077
ANXA13	804	0.130868
ANXA2	805	1.71101
ANXA2R	806	0.027478
ANXA3	807	0.129035
ANXA4	808	0.77796
ANXA5	809	0.324919
ANXA6	810	0.512353
ANXA7	811	0.025295
ANXA8	812	0.18264
ANXA8L1	813	0.103386
ANXA9	814	3.09106
AOAH	815	0.473881
AOC1	816	0.829445
AOC2	817	2.42291
AOC3	818	0.10466
AOX1	819	0.155691
AP1AR	820	1.01731
AP1B1	821	0.062502
AP1G1	822	0.292941
AP1G2	823	0.094668
AP1M1	824	0.018123
AP1M2	825	0.932929
AP1S1	826	0.037839
AP1S2	827	1.50361
AP1S3	828	1.75614
AP2A1	829	0.744969
AP2A2	830	0.492522
AP2B1	831	0.273281
AP2M1	832	0.041876
AP2S1	833	0.011356
AP3B1	834	0.107343
AP3B2	835	2.28867
AP3D1	836	1.23758
AP3M1	837	0.046849
AP3M2	838	0.862994
AP3S1	839	0.497614
AP3S2	840	0.005538
AP4B1	841	2.74098
AP4E1	842	0.070975
AP4M1	843	1.9339
AP4S1	844	0.085662
AP5B1	845	0.390032
AP5M1	846	0.015684
AP5S1	847	0.857016
AP5Z1	848	0.065598
APAF1	849	0.092503
APBA1	850	0.869538
APBA2	851	0.288606
APBA3	852	0.306845
APBB1	853	0.966335
APBB1IP	854	0.10019
APBB2	855	0.543771
APBB3	856	0.10539
APC	857	2.4755
APC2	858	0.752788
APCDD1	859	1.73056
APCDD1L	860	0.28778
APCS	861	1.62827
APEH	862	0.94993
APELA	863	0.331055
APEX1	864	0.275995
APEX2	865	2.05033
APH1A	866	0.121559
APH1B	867	0.957228
API5	868	1.85624
APIP	869	1.94677
APITD1	870	0.373927
APITD1-CORT	871	0.866908
APLF	872	0.070014
APLN	873	0.053027
APLNR	874	0.207286
APLP1	875	0.3096
APLP2	876	1.09015
APMAP	877	0.789254
APOA1	878	0.735914
APOA1BP	879	0.989276
APOA2	880	0.512862
APOA4	881	0.514506
APOA5	882	0.051157
APOB	883	0.833333
APOBEC1	884	0.471675
APOBEC2	885	0.363231
APOBEC3A	886	1.07602
APOBEC3B	887	0.427814
APOBEC3C	888	1.44139
APOBEC3D	889	1.55407
APOBEC3F	890	0.558949
APOBEC3G	891	2.25482
APOBEC3H	892	0.213618
APOBEC4	893	0.156169
APOBR	894	0.71924
APOC1	895	0.433621
APOC2	896	0.0269
APOC3	897	0.320545
APOC4	898	0.029212
APOD	899	0.409069
APOE	900	2.22555
APOF	901	0.114927
APOH	902	0.755031
APOL1	903	1.61204
APOL2	904	0.30196
APOL3	905	1.59979
APOL4	906	0.454112
APOL5	907	0.480894
APOL6	908	0.073282
APOLD1	909	0.244171
APOM	910	2.07356
APOO	911	0.829738
APOOL	912	0.576394
APOPT1	913	0.002317
APP	914	0.527814
APPBP2	915	2.32324
APPL1	916	0.942714
APPL2	917	2.64315
APRT	918	0.369013
APTX	919	0.349722
AQP1	920	0.524126
AQP10	921	1.6204
AQP11	922	0.252782
AQP12A	923	2.0239
AQP12B	924	0.477295
AQP2	925	0.345063
AQP3	926	0.406592
AQP4	927	0.378004
AQP5	928	1.21927
AQP6	929	0.350704
AQP7	930	0.103105
AQP8	931	0.810594
AQP9	932	0.100437
AQR	933	0.033488
AR	934	2.46252
ARAF	935	0.978108
ARAP1	936	0.160239
ARAP2	937	1.23652
ARAP3	938	1.14258
ARC	939	1.06797
ARCN1	940	0.504483
AREG	941	0.783227
AREL1	942	0.724067
ARF1	943	0.36209
ARF3	944	2.24989
ARF4	945	0.000669
ARF5	946	0.822694
ARF6	947	0.351367
ARFGAP1	948	0.127675
ARFGAP2	949	1.7029
ARFGAP3	950	0.732054
ARFGEF1	951	0.909389
ARFGEF2	952	1.3789
ARFGEF3	953	0.965572
ARFIP1	954	0.473893
ARFIP2	955	2.685
ARFRP1	956	2.07716
ARG1	957	1.54981
ARG2	958	0.289003
ARGFX	959	0.580656
ARGLU1	960	0.008544
ARHGAP1	961	0.439914
ARHGAP10	962	0.357397
ARHGAP11A	963	0.640772
ARHGAP11B	964	0.034229
ARHGAP12	965	1.14337
ARHGAP15	966	0.864518
ARHGAP17	967	1.00228
ARHGAP18	968	0.275634
ARHGAP19	969	0.007747
ARHGAP20	970	1.32258
ARHGAP21	971	0.376058
ARHGAP22	972	0.103061
ARHGAP23	973	0.000148
ARHGAP24	974	1.70509
ARHGAP25	975	0.039524
ARHGAP26	976	0.030934
ARHGAP27	977	0.919951
ARHGAP28	978	0.897292
ARHGAP29	979	0.442553
ARHGAP30	980	0.542012
ARHGAP31	981	0.074208
ARHGAP32	982	1.23828
ARHGAP33	983	1.30865
ARHGAP35	984	0.774226
ARHGAP36	985	0.752518
ARHGAP4	986	0.241118
ARHGAP40	987	1.29958
ARHGAP42	988	0.251401
ARHGAP44	989	0.090123
ARHGAP5	990	2.21231
ARHGAP6	991	1.24393
ARHGAP8	992	0.072707
ARHGAP9	993	0.006202
ARHGDIA	994	1.11868
ARHGDIB	995	0.492995
ARHGDIG	996	0.391527
ARHGEF1	997	0.085007
ARHGEF10	998	0.870955
ARHGEF10L	999	1.16084
ARHGEF11	1000	0.601626
ARHGEF12	1001	0.214428
ARHGEF15	1002	0.861129
ARHGEF16	1003	0.03064
ARHGEF17	1004	0.44206
ARHGEF18	1005	0.280139
ARHGEF19	1006	0.36943
ARHGEF2	1007	2.00893
ARHGEF25	1008	0.981258
ARHGEF26	1009	0.290357
ARHGEF28	1010	1.77658
ARHGEF3	1011	0.468036
ARHGEF33	1012	0.054202
ARHGEF35	1013	0.241035
ARHGEF37	1014	1.38449
ARHGEF38	1015	0.614608
ARHGEF39	1016	0.266706
ARHGEF4	1017	0.060062
ARHGEF40	1018	0.657775
ARHGEF5	1019	0.579088
ARHGEF6	1020	0.775286
ARHGEF7	1021	0.067019
ARHGEF9	1022	0.416201
ARID1A	1023	6.60794	6.60794
ARID1B	1024	1.6986
ARID2	1025	0.003707
ARID3A	1026	0.439149
ARID3B	1027	0.360095
ARID3C	1028	0.029811
ARID4A	1029	0.035769
ARID4B	1030	1.64359
ARID5A	1031	0.01321
ARID5B	1032	0.352539
ARIH1	1033	0.016911
ARIH2	1034	0.964891
ARIH2OS	1035	1.06904
ARL1	1036	0.683359
ARL10	1037	0.542557
ARL11	1038	0.141282
ARL13A	1039	1.30874
ARL13B	1040	0.852788
ARL14	1041	1.15332
ARL14EP	1042	1.79161
ARL14EPL	1043	1.38914
ARL15	1044	0.080896
ARL16	1045	1.63718
ARL17A	1046	0.06898
ARL17B	1047	0.565846
ARL2	1048	0.012866
ARL2BP	1049	1.35935
ARL3	1050	2.29962
ARL4A	1051	0.048818
ARL4C	1052	1.71305
ARL4D	1053	0.077705
ARL5A	1054	0.085403
ARL5B	1055	0.032897
ARL5C	1056	0.990422
ARL6	1057	1.02569
ARL6IP1	1058	0.080498
ARL6IP4	1059	1.3972
ARL6IP5	1060	0.318831
ARL6IP6	1061	0.407801
ARL8A	1062	0.339457
ARL8B	1063	0.046772
ARL9	1064	1.28601
ARMC1	1065	0.563901
ARMC10	1066	0.167945
ARMC12	1067	1.0965
ARMC2	1068	0.12506
ARMC3	1069	0.812931
ARMC4	1070	0.467666
ARMC5	1071	0.300665
ARMC6	1072	0.059021
ARMC7	1073	0.010595
ARMC8	1074	1.67032
ARMC9	1075	1.11254
ARMCX1	1076	0.010488
ARMCX2	1077	0.754685
ARMCX3	1078	1.31322
ARMCX4	1079	1.91428
ARMCX5	1080	0.947845
ARMCX5-GPRASP2	1081	1.74783
ARMCX6	1082	1.9615
ARMS2	1083	0.025954
ARMT1	1084	0.274955
ARNT	1085	0.484722
ARNT2	1086	0.304273
ARNTL	1087	2.4215
ARNTL2	1088	0.036071
ARPC1A	1089	0.009963
ARPC1B	1090	0.117083
ARPC2	1091	0.835855
ARPC3	1092	0.009692
ARPC4	1093	0.011785
ARPC4-TTLL3	1094	0.089258
ARPC5	1095	0.782384
ARPC5L	1096	0.146624
ARPIN	1097	1.13505
ARPP19	1098	0.186486
ARPP21	1099	0.773142
ARR3	1100	1.58801
ARRB1	1101	0.374914
ARRB2	1102	0.005582
ARRDC1	1103	1.53027
ARRDC2	1104	0.050864
ARRDC3	1105	1.11095
ARRDC4	1106	0.745669
ARRDC5	1107	0.49424
ARSA	1108	0.985479
ARSB	1109	0.992508
ARSD	1110	0.449405
ARSE	1111	0.897326
ARSF	1112	1.29108
ARSG	1113	1.1845
ARSH	1114	0.788052
ARSI	1115	0.526995
ARSJ	1116	0.188572
ARSK	1117	0.150538
ART1	1118	0.043059
ART3	1119	0.490865
ART4	1120	1.64142
ART5	1121	1.32052
ARTN	1122	0.608871
ARV1	1123	0.307726
ARVCF	1124	0.130733
ARX	1125	1.70054
AS3MT	1126	1.1142
ASAH1	1127	0.25602
ASAH2	1128	0.74043
ASAH2B	1129	0.648861
ASAP1	1130	0.634437
ASAP2	1131	0.00861
ASAP3	1132	0.823388
ASB1	1133	1.50739
ASB10	1134	0.769526
ASB11	1135	0.290154
ASB12	1136	0.012472
ASB13	1137	1.03075
ASB14	1138	0.283171
ASB15	1139	1.95351
ASB16	1140	0.050103
ASB17	1141	0.019488
ASB18	1142	0.740478
ASB2	1143	1.77145
ASB3	1144	0.179595
ASB4	1145	0.746081
ASB5	1146	0.320836
ASB6	1147	0.166298
ASB7	1148	1.28873
ASB8	1149	1.08753
ASB9	1150	0.266121
ASCC1	1151	0.210772
ASCC2	1152	0.672294
ASCC3	1153	0.05189
ASCL1	1154	1.0384
ASCL2	1155	0.818843
ASCL3	1156	0.052395
ASCL4	1157	0.0746
ASCL5	1158	0.266803
ASF1A	1159	0.601782
ASF1B	1160	0.163803
ASGR1	1161	1.83062
ASGR2	1162	0.222291
ASH1L	1163	0.431728
ASH2L	1164	0.771266
ASIC1	1165	0.507072
ASIC2	1166	0.416189
ASIC3	1167	0.367178
ASIC4	1168	0.566006
ASIC5	1169	0.015086
ASIP	1170	0.318895
ASL	1171	2.11123
ASMT	1172	1.66975
ASMTL	1173	1.75716
ASNA1	1174	2.30207
ASNS	1175	0.309822
ASNSD1	1176	2.90837
ASPA	1177	0.955813
ASPDH	1178	0.33867
ASPG	1179	1.69637
ASPH	1180	0.901633
ASPHD1	1181	0.364064
ASPHD2	1182	0.620296
ASPM	1183	0.364818
ASPN	1184	0.021555
ASPRV1	1185	0.414404
ASPSCR1	1186	0.463833
ASRGL1	1187	0.515003
ASS1	1188	0.50875
ASTE1	1189	1.45111
ASTL	1190	0.079068
ASTN1	1191	0.855768
ASTN2	1192	0.775519
ASUN	1193	0.032284
ASXL1	1194	0.029537
ASXL2	1195	0.109931
ASXL3	1196	0.006798
ASZ1	1197	0.8987
ATAD1	1198	0.118353
ATAD2	1199	0.189264
ATAD2B	1200	0.048361
ATAD3A	1201	0.78704
ATAD3B	1202	0.065855
ATAD3C	1203	0.914032
ATAD5	1204	0.367958
ATAT1	1205	0.413413
ATCAY	1206	0.011468
ATE1	1207	2.80749
ATF1	1208	1.5015
ATF2	1209	0.068588
ATF3	1210	0.062272
ATF4	1211	1.08597
ATF5	1212	0.124036
ATF6	1213	0.141752
ATF6B	1214	0.374266
ATF7	1215	0.385461
ATF7IP	1216	0.047072
ATF7IP2	1217	0.870794
ATG10	1218	2.37642
ATG101	1219	0.645143
ATG12	1220	0.96453
ATG13	1221	1.08249
ATG14	1222	0.04759
ATG16L1	1223	1.5745
ATG16L2	1224	0.1115
ATG2A	1225	0.006687
ATG2B	1226	0.033295
ATG3	1227	0.047232
ATG4A	1228	2.15572
ATG4B	1229	0.070929
ATG4C	1230	0.77219
ATG4D	1231	1.19928
ATG5	1232	1.56928
ATG7	1233	0.045174
ATG9A	1234	2.24952
ATG9B	1235	1.142
ATHL1	1236	0.435086
ATIC	1237	0.02299
ATL1	1238	0.182891
ATL2	1239	7.13595
ATL3	1240	0.538456
ATM	1241	0.025005
ATMIN	1242	0.006692
ATN1	1243	0.094868
ATOH1	1244	0.052728
ATOH7	1245	1.52716
ATOH8	1246	1.04009
ATOX1	1247	0.027478
ATP10A	1248	0.039234
ATP10B	1249	0.2444
ATP10D	1250	0.897258
ATP11A	1251	0.010617
ATP11AUN	1252	1.72393
ATP11B	1253	0.385947
ATP11C	1254	0.181853
ATP12A	1255	1.32867
ATP13A1	1256	0.004993
ATP13A2	1257	1.84179
ATP13A3	1258	2.37216
ATP13A4	1259	0.547769
ATP13A5	1260	0.743571
ATP1A1	1261	0.014686
ATP1A2	1262	2.06519
ATP1A3	1263	0.777466
ATP1A4	1264	1.22451
ATP1B1	1265	0.971388
ATP1B2	1266	0.860027
ATP1B3	1267	1.60997
ATP1B4	1268	0.858989
ATP2A1	1269	0.945349
ATP2A2	1270	0.027478
ATP2A3	1271	1.10895
ATP2B1	1272	0.279287
ATP2B2	1273	0.36203
ATP2B3	1274	0.261243
ATP2B4	1275	0.345862
ATP2C1	1276	0.112743
ATP2C2	1277	0.840523
ATP4A	1278	0.583176
ATP4B	1279	0.448672
ATP5A1	1280	1.61824
ATP5B	1281	0.136743
ATP5C1	1282	0.642008
ATP5D	1283	0.926612
ATP5E	1284	0.305035
ATP5F1	1285	0.283997
ATP5G1	1286	0.019124
ATP5G2	1287	1.41236
ATP5G3	1288	1.69854
ATP5H	1289	0.053042
ATP5I	1290	0.829445
ATP5J	1291	0.612557
ATP5J2	1292	0.06332
ATP5J2-PTCD1	1293	0.130721
ATP5L	1294	0.087385
ATP5L2	1295	0.820448
ATP5O	1296	0.082442
ATP5S	1297	0.030682
ATP5SL	1298	1.13993
ATP6AP1	1299	0.332697
ATP6AP1L	1300	1.14511
ATP6AP2	1301	1.19384
ATP6V0A1	1302	1.69317
ATP6V0A2	1303	0.11163
ATP6V0A4	1304	0.281723
ATP6V0B	1305	0.484153
ATP6V0C	1306	0.44777
ATP6V0D1	1307	0.336026
ATP6V0D2	1308	1.25217
ATP6V0E1	1309	0.018381
ATP6V0E2	1310	0.105551
ATP6V1A	1311	0.0214
ATP6V1B1	1312	0.457212
ATP6V1B2	1313	0.020047
ATP6V1C1	1314	0.014812
ATP6V1C2	1315	0.50034
ATP6V1D	1316	0.34465
ATP6V1E1	1317	0.024412
ATP6V1E2	1318	0.811381
ATP6V1F	1319	0.012057
ATP6V1G1	1320	0.013461
ATP6V1G2	1321	0.082563
ATP6V1G3	1322	1.03194
ATP6V1H	1323	0.074559
ATP7A	1324	0.413886
ATP7B	1325	1.42552
ATP8A1	1326	0.130745
ATP8A2	1327	0.258588
ATP8B1	1328	0.507435
ATP8B2	1329	1.95323
ATP8B3	1330	0.047644
ATP8B4	1331	0.06411
ATP9A	1332	0.881206
ATP9B	1333	0.565559
ATPAF1	1334	0.007433
ATPAF2	1335	0.33501
ATPIF1	1336	1.30338
ATR	1337	0.025663
ATRAID	1338	0.063305
ATRIP	1339	0.004045
ATRN	1340	0.118564
ATRNL1	1341	0.934794
ATRX	1342	0.181246
ATXN1	1343	1.03405
ATXN10	1344	0.224827
ATXN1L	1345	1.62797
ATXN2	1346	1.70017
ATXN2L	1347	0.139201
ATXN3	1348	0.169533
ATXN3L	1349	1.5751
ATXN7	1350	0.304501
ATXN7L1	1351	0.19539
ATXN7L2	1352	0.009018
ATXN7L3	1353	0.76973
ATXN7L3B	1354	0.402469
AUH	1355	1.22937
AUNIP	1356	0.277539
AUP1	1357	0.256851
AURKA	1358	0.103242
AURKAIP1	1359	1.22835
AURKB	1360	1.25844
AURKC	1361	0.303198
AUTS2	1362	0.027478
AVEN	1363	0.350646
AVIL	1364	0.025115
AVL9	1365	0.027478
AVP	1366	0.021733
AVPI1	1367	1.16576
AVPR1A	1368	1.27984
AVPR1B	1369	0.325663
AVPR2	1370	0.893163
AWAT1	1371	1.11896
AWAT2	1372	1.34972
AXDND1	1373	1.15801
AXIN1	1374	1.2857
AXIN2	1375	1.74724
AXL	1376	0.068863
AZGP1	1377	0.017096
AZI2	1378	0.799669
AZIN1	1379	0.075545
AZIN2	1380	0.959239
AZU1	1381	0.086435
B2M	1382	0.622457
B3GALNT1	1383	0.543224
B3GALNT2	1384	1.08312
B3GALT1	1385	0.073092
B3GALT2	1386	0.648455
B3GALT4	1387	0.641665
B3GALT5	1388	2.57115
B3GALT6	1389	1.94363
B3GALTL	1390	0.463353
B3GAT1	1391	0.864645
B3GAT2	1392	0.015558
B3GAT3	1393	0.113504
B3GNT2	1394	0.775337
B3GNT3	1395	0.021203
B3GNT4	1396	0.111484
B3GNT5	1397	0.241474
B3GNT6	1398	0.228552
B3GNT7	1399	0.880315
B3GNT8	1400	0.04388
B3GNT9	1401	0.932855
B3GNTL1	1402	0.355138
B4GALNT1	1403	0.467335
B4GALNT2	1404	0.568186
B4GALNT3	1405	0.037929
B4GALNT4	1406	1.01191
B4GALT1	1407	0.768454
B4GALT2	1408	0.83532
B4GALT3	1409	0.082101
B4GALT4	1410	0.01509
B4GALT5	1411	0.953427
B4GALT6	1412	0.752567
B4GALT7	1413	1.54677
B4GAT1	1414	1.28493
B9D1	1415	1.51496
B9D2	1416	0.219107
BAALC	1417	1.5029
BAAT	1418	0.032494
BABAM1	1419	0.541755
BACE1	1420	0.340788
BACE2	1421	0.143609
BACH1	1422	1.7695
BACH2	1423	0.36237
BAD	1424	0.050957
BAG1	1425	0.289815
BAG2	1426	0.066579
BAG3	1427	0.665788
BAG4	1428	0.437957
BAG5	1429	0.315882
BAG6	1430	0.048939
BAGE2	1431	0.01922
BAHCC1	1432	0.002015
BAHD1	1433	0.929482
BAIAP2	1434	0.85499
BAIAP2L1	1435	0.69715
BAIAP2L2	1436	1.41987
BAIAP3	1437	0.58506
BAK1	1438	0.632104
BAMBI	1439	0.004049
BANF1	1440	0.461502
BANF2	1441	0.057352
BANK1	1442	0.333557
BANP	1443	0.094577
BAP1	1444	0.034747
BARD1	1445	0.009364
BARHL1	1446	0.866685
BARHL2	1447	0.085303
BARX1	1448	0.04841
BARX2	1449	0.101725
BASP1	1450	0.306317
BATF	1451	0.411571
BATF2	1452	0.082284
BATF3	1453	2.45476
BAX	1454	1.14374
BAZ1A	1455	0.348518
BAZ1B	1456	0.780363
BAZ2A	1457	0.003361
BAZ2B	1458	0.57279
BBC3	1459	0.349353
BBIP1	1460	0.155946
BBOX1	1461	1.04067
BBS1	1462	0.610002
BBS10	1463	1.01516
BBS12	1464	0.181339
BBS2	1465	0.244934
BBS4	1466	0.700863
BBS5	1467	0.102571
BBS7	1468	0.287022
BBS9	1469	0.068776
BBX	1470	1.28959
BCAM	1471	0.036633
BCAN	1472	0.196202
BCAP29	1473	0.261338
BCAP31	1474	0.012866
BCAR1	1475	2.20279
BCAR3	1476	2.05148
BCAS1	1477	0.03747
BCAS2	1478	0.58208
BCAS3	1479	0.121019
BCAS4	1480	0.37952
BCAT1	1481	0.297475
BCAT2	1482	0.440776
BCCIP	1483	0.330172
BCDIN3D	1484	0.034168
BCHE	1485	1.26722
BCKDHA	1486	0.652143
BCKDHB	1487	0.808214
BCKDK	1488	0.920964
BCL10	1489	0.792258
BCL11A	1490	0.775596
BCL11B	1491	0.579929
BCL2	1492	1.55304
BCL2A1	1493	0.839622
BCL2L1	1494	0.495352
BCL2L10	1495	0.426815
BCL2L11	1496	0.323416
BCL2L12	1497	0.210447
BCL2L13	1498	1.77016
BCL2L14	1499	0.872021
BCL2L15	1500	0.054477
BCL2L2	1501	1.09863
BCL2L2-PABPN1	1502	0.279816
BCL3	1503	1.01152
BCL6	1504	0.648281
BCL6B	1505	0.67508
BCL7A	1506	0.175451
BCL7B	1507	1.55221
BCL7C	1508	1.29598
BCL9	1509	1.58351
BCL9L	1510	0.465898
BCLAF1	1511	0.027478
BCO1	1512	0.948115
BCO2	1513	0.765584
BCOR	1514	0.006895
BCORL1	1515	0.618145
BCR	1516	0.255981
BCS1L	1517	0.940172
BDH1	1518	0.276208
BDH2	1519	0.222254
BDKRB1	1520	1.02036
BDKRB2	1521	1.96425
BDP1	1522	0.084057
BEAN1	1523	1.61448
BECN1	1524	0.112917
BECN2	1525	0.003313
BEGAIN	1526	0.085371
BEND2	1527	1.69439
BEND3	1528	0.644376
BEND4	1529	0.504317
BEND5	1530	1.7083
BEND6	1531	0.828888
BEND7	1532	0.336365
BEST1	1533	0.029955
BEST2	1534	0.215625
BEST3	1535	0.040239
BEST4	1536	0.70362
BET1	1537	0.012741
BET1L	1538	0.511858
BEX1	1539	1.8318
BEX2	1540	0.854741
BEX4	1541	0.294769
BEX5	1542	1.58178
BFAR	1543	0.064372
BFSP1	1544	0.25175
BFSP2	1545	0.878703
BGLAP	1546	0.741195
BGN	1547	0.142655
BHLHA15	1548	1.07896
BHLHA9	1549	0.340217
BHLHB9	1550	0.852447
BHLHE22	1551	0.233208
BHLHE23	1552	0.289739
BHLHE40	1553	0.613234
BHLHE41	1554	0.1161
BHMT	1555	2.7395
BHMT2	1556	0.824546
BICC1	1557	0.131497
BICD1	1558	1.33518
BICD2	1559	1.86274
BID	1560	1.25529
BIK	1561	0.985816
BIN1	1562	0.097268
BIN2	1563	0.605653
BIN3	1564	0.00685
BIRC2	1565	0.795717
BIRC3	1566	0.470608
BIRC5	1567	0.671131
BIRC6	1568	0.07122
BIRC7	1569	0.255152
BIRC8	1570	1.23287
BIVM	1571	2.58709
BIVM-ERCC5	1572	0.10256
BLCAP	1573	0.801123
BLID	1574	0.428839
BLK	1575	0.735962
BLM	1576	0.058484
BLMH	1577	2.89066
BLNK	1578	0.110513
BLOC1S1	1579	0.666633
BLOC1S2	1580	0.024003
BLOC1S3	1581	0.007504
BLOC1S4	1582	0.063833
BLOC1S5	1583	0.353292
BLOC1S6	1584	0.363111
BLVRA	1585	0.45123
BLVRB	1586	0.393124
BLZF1	1587	1.31142
BMF	1588	0.057585
BMI1	1589	2.18884
BMP1	1590	0.297259
BMP10	1591	0.061075
BMP15	1592	1.03068
BMP2	1593	0.472228
BMP2K	1594	0.468164
BMP3	1595	0.581732
BMP4	1596	0.303408
BMP5	1597	2.24869
BMP6	1598	1.95924
BMP7	1599	0.301091
BMP8A	1600	0.061751
BMP8B	1601	0.466253
BMPER	1602	0.295361
BMPR1A	1603	0.301804
BMPR1B	1604	0.018444
BMPR2	1605	0.298121
BMS1	1606	0.035948
BMX	1607	0.488759
BNC1	1608	0.43995
BNC2	1609	0.689668
BNIP1	1610	0.004146
BNIP2	1611	2.23885
BNIP3	1612	0.064946
BNIP3L	1613	1.50268
BNIPL	1614	1.31184
BOC	1615	0.768811
BOD1	1616	1.99085
BOD1L1	1617	0.353087
BOD1L2	1618	0.625453
BOK	1619	0.895445
BOLA1	1620	0.858519
BOLA2	1621	1.46643
BOLA2B	1622	0.211005
BOLA3	1623	0.036599
BOLL	1624	1.36277
BOP1	1625	0.833836
BORA	1626	0.08478
BPGM	1627	0.762959
BPHL	1628	0.059578
BPI	1629	0.748386
BPIFA1	1630	2.84811
BPIFA2	1631	0.287645
BPIFA3	1632	1.66712
BPIFB1	1633	1.61154
BPIFB2	1634	1.77663
BPIFB3	1635	2.31176
BPIFB4	1636	2.75607
BPIFB6	1637	0.370723
BPIFC	1638	2.31988
BPNT1	1639	0.927713
BPTF	1640	0.080906
BPY2	1641	0.682731
BPY2B	1642	0.082227
BPY2C	1643	2.21307
BRAF	1644	2.09365
BRAP	1645	0.004185
BRAT1	1646	0.452287
BRCA1	1647	0.125385
BRCA2	1648	0.241224
BRCC3	1649	0.825533
BRD1	1650	0.320191
BRD2	1651	0.065577
BRD3	1652	0.293991
BRD4	1653	0.246149
BRD7	1654	0.025226
BRD8	1655	0.12388
BRD9	1656	2.73334
BRDT	1657	1.27087
BRE	1658	0.132061
BRF1	1659	0.041857
BRF2	1660	0.248898
BRI3	1661	0.065658
BRI3BP	1662	0.793741
BRICD5	1663	1.05528
BRINP1	1664	0.74309
BRINP2	1665	0.54005
BRINP3	1666	0.46787
BRIP1	1667	0.008012
BRIX1	1668	0.108585
BRK1	1669	0.181464
BRMS1	1670	0.027478
BRMS1L	1671	1.72767
BROX	1672	1.73712
BRPF1	1673	0.119707
BRPF3	1674	0.02923
BRS3	1675	1.04713
BRSK1	1676	1.45613
BRSK2	1677	0.988937
BRWD1	1678	2.00426
BRWD3	1679	0.891706
BSCL2	1680	0.019797
BSDC1	1681	1.75523
BSG	1682	1.96489
BSN	1683	0.706063
BSND	1684	0.000939
BSPH1	1685	0.329606
BSPRY	1686	1.68206
BST1	1687	0.456267
BST2	1688	0.228787
BSX	1689	0.182719
BTAF1	1690	0.043683
BTBD1	1691	0.034958
BTBD10	1692	2.06306
BTBD11	1693	0.118964
BTBD16	1694	0.110038
BTBD17	1695	0.723217
BTBD18	1696	0.071968
BTBD19	1697	0.034013
BTBD2	1698	0.070903
BTBD3	1699	0.825591
BTBD6	1700	0.070842
BTBD7	1701	4.62753
BTBD8	1702	1.46805
BTBD9	1703	0.060426
BTC	1704	0.027478
BTD	1705	0.365724
BTF3	1706	1.07622
BTF3L4	1707	0.309512
BTG1	1708	0.645872
BTG2	1709	1.58167
BTG3	1710	1.43276
BTG4	1711	0.897635
BTK	1712	0.467577
BTLA	1713	1.58246
BTN1A1	1714	0.288775
BTN2A1	1715	0.034295
BTN2A2	1716	1.37381
BTN3A1	1717	0.480934
BTN3A2	1718	0.824025
BTN3A3	1719	0.028427
BTNL10	1720	0.026877
BTNL2	1721	0.165141
BTNL3	1722	0.487676
BTNL8	1723	0.06319
BTNL9	1724	0.600967
BTRC	1725	0.035429
BUB1	1726	0.013923
BUB1B	1727	0.495624
BUB3	1728	1.82507
BUD13	1729	0.045478
BUD31	1730	0.480618
BVES	1731	0.397918
BYSL	1732	1.92735
BZRAP1	1733	0.87517
BZW1	1734	0.798603
BZW2	1735	0.838752
C10orf10	1736	0.970211
C10orf105	1737	0.282846
C10orf107	1738	0.863628
C10orf111	1739	0.387523
C10orf113	1740	0.098542
C10orf12	1741	1.32347
C10orf120	1742	2.44272
C10orf126	1743	0.075829
C10orf128	1744	0.941878
C10orf131	1745	0.040925
C10orf142	1746	1.16101
C10orf2	1747	1.02194
C10orf25	1748	0.405409
C10orf32	1749	2.19561
C10orf35	1750	0.877064
C10orf53	1751	1.31639
C10orf54	1752	0.130176
C10orf55	1753	1.05267
C10orf62	1754	0.954208
C10orf67	1755	0.19137
C10orf71	1756	0.853035
C10orf76	1757	0.543239
C10orf82	1758	1.78971
C10orf88	1759	0.128415
C10orf90	1760	0.117732
C10orf91	1761	1.0049
C10orf95	1762	0.694864
C10orf99	1763	0.509929
C11orf1	1764	0.12679
C11orf16	1765	0.536122
C11orf21	1766	0.109942
C11orf24	1767	2.38185
C11orf30	1768	0.849121
C11orf31	1769	0.274178
C11orf40	1770	2.48155
C11orf42	1771	0.418597
C11orf44	1772	0.966456
C11orf45	1773	0.234823
C11orf49	1774	0.011294
C11orf52	1775	0.206314
C11orf53	1776	0.129719
C11orf54	1777	0.705291
C11orf57	1778	2.5478
C11orf58	1779	0.936216
C11orf63	1780	0.249831
C11orf65	1781	0.827835
C11orf68	1782	0.639482
C11orf70	1783	0.173834
C11orf71	1784	0.3626
C11orf73	1785	0.502297
C11orf74	1786	0.96441
C11orf80	1787	0.415827
C11orf84	1788	0.881537
C11orf85	1789	0.328041
C11orf86	1790	1.23629
C11orf87	1791	0.405508
C11orf88	1792	0.005991
C11orf91	1793	2.88981
C11orf94	1794	2.17705
C11orf95	1795	0.217664
C11orf96	1796	3.24714
C11orf97	1797	0.164081
C11orf98	1798	0.581516
C12orf10	1799	0.540351
C12orf29	1800	1.12038
C12orf4	1801	1.08685
C12orf40	1802	0.794985
C12orf42	1803	0.002828
C12orf43	1804	0.400117
C12orf45	1805	0.50056
C12orf49	1806	0.736459
C12orf50	1807	0.932743
C12orf54	1808	0.255488
C12orf56	1809	0.440524
C12orf57	1810	2.2184
C12orf60	1811	0.433162
C12orf65	1812	0.019592
C12orf66	1813	0.914852
C12orf71	1814	0.051264
C12orf73	1815	0.137714
C12orf74	1816	0.026881
C12orf75	1817	0.11639
C12orf76	1818	1.64599
C12orf77	1819	0.074719
C12orf79	1820	0.851151
C12orf80	1821	0.666512
C14orf1	1822	0.011339
C14orf105	1823	0.117663
C14orf119	1824	0.883094
C14orf132	1825	0.030151
C14orf142	1826	0.463341
C14orf159	1827	0.532525
C14orf166	1828	0.046033
C14orf169	1829	1.33359
C14orf177	1830	1.62536
C14orf178	1831	0.028335
C14orf180	1832	0.399724
C14orf2	1833	0.017051
C14orf28	1834	0.953973
C14orf37	1835	0.006357
C14orf39	1836	0.453198
C14orf79	1837	0.007376
C14orf80	1838	0.024867
C14orf93	1839	0.065719
C15orf26	1840	0.969036
C15orf27	1841	0.076891
C15orf32	1842	1.37418
C15orf38-AP3S2	1843	0.637574
C15orf39	1844	0.363763
C15orf40	1845	0.580342
C15orf41	1846	0.043947
C15orf43	1847	0.393081
C15orf48	1848	0.003252
C15orf52	1849	1.35435
C15orf53	1850	2.63328
C15orf54	1851	1.69631
C15orf56	1852	0.794579
C15orf57	1853	0.088081
C15orf59	1854	0.594534
C15orf61	1855	0.497273
C15orf62	1856	0.120176
C15orf65	1857	0.028979
C16orf13	1858	1.98569
C16orf45	1859	1.29473
C16orf46	1860	1.03908
C16orf47	1861	0.113831
C16orf52	1862	0.771138
C16orf54	1863	0.790673
C16orf58	1864	0.111164
C16orf59	1865	0.001824
C16orf62	1866	0.019419
C16orf70	1867	0.881041
C16orf71	1868	1.08551
C16orf72	1869	0.432856
C16orf74	1870	0.033455
C16orf78	1871	0.845789
C16orf82	1872	1.52837
C16orf86	1873	0.994734
C16orf87	1874	0.407024
C16orf89	1875	0.672457
C16orf90	1876	1.20326
C16orf91	1877	0.088826
C16orf92	1878	0.029314
C16orf93	1879	0.08076
C16orf95	1880	0.372481
C16orf96	1881	1.81776
C16orf97	1882	0.209546
C17orf100	1883	0.122323
C17orf102	1884	1.94264
C17orf104	1885	0.69424
C17orf105	1886	1.95534
C17orf107	1887	0.087587
C17orf112	1888	2.44927
C17orf47	1889	1.89286
C17orf49	1890	0.647875
C17orf50	1891	0.02235
C17orf51	1892	1.66374
C17orf53	1893	0.38781
C17orf58	1894	0.366875
C17orf59	1895	3.22443
C17orf62	1896	1.13471
C17orf64	1897	0.455461
C17orf67	1898	0.024679
C17orf70	1899	0.001231
C17orf74	1900	0.413019
C17orf75	1901	0.292847
C17orf77	1902	0.394017
C17orf78	1903	0.824575
C17orf80	1904	0.08087
C17orf82	1905	0.238772
C17orf85	1906	0.810033
C17orf89	1907	0.011232
C17orf96	1908	0.083736
C17orf97	1909	0.314482
C17orf98	1910	0.797321
C17orf99	1911	1.52445
C18orf21	1912	0.055468
C18orf25	1913	0.899526
C18orf32	1914	0.476878
C18orf42	1915	0.76566
C18orf54	1916	0.507924
C18orf63	1917	0.760425
C18orf65	1918	0.121978
C18orf8	1919	0.054995
C19orf12	1920	0.348238
C19orf18	1921	1.45097
C19orf24	1922	1.20155
C19orf25	1923	0.657676
C19orf26	1924	0.49504
C19orf33	1925	0.973426
C19orf35	1926	0.206363
C19orf38	1927	0.207146
C19orf40	1928	0.000909
C19orf43	1929	0.753797
C19orf44	1930	0.087975
C19orf45	1931	0.118952
C19orf47	1932	1.17238
C19orf48	1933	0.3249
C19orf52	1934	0.575151
C19orf53	1935	0.012325
C19orf54	1936	0.837047
C19orf57	1937	2.89231
C19orf60	1938	0.425251
C19orf66	1939	0.011526
C19orf67	1940	0.776556
C19orf68	1941	0.163967
C19orf70	1942	0.244888
C19orf71	1943	1.98334
C19orf73	1944	1.76472
C19orf80	1945	0.008353
C19orf81	1946	0.341311
C19orf84	1947	0.6633
C1D	1948	0.015297
C1GALT1	1949	0.634849
C1GALT1C1	1950	2.41395
C1GALT1C1L	1951	1.69618
C1orf100	1952	0.583393
C1orf101	1953	0.213582
C1orf105	1954	0.735206
C1orf106	1955	0.661484
C1orf109	1956	0.050893
C1orf110	1957	1.03662
C1orf111	1958	1.27977
C1orf112	1959	1.60441
C1orf115	1960	0.658823
C1orf116	1961	0.334823
C1orf122	1962	0.018884
C1orf123	1963	0.172579
C1orf127	1964	0.470467
C1orf131	1965	0.041431
C1orf137	1966	0.76045
C1orf141	1967	0.443673
C1orf146	1968	0.643878
C1orf158	1969	0.425089
C1orf159	1970	0.043755
C1orf162	1971	0.088198
C1orf167	1972	1.09464
C1orf168	1973	0.31528
C1orf174	1974	1.03149
C1orf177	1975	1.094
C1orf185	1976	0.815365
C1orf186	1977	0.82533
C1orf189	1978	0.928744
C1orf194	1979	0.651481
C1orf195	1980	0.834934
C1orf198	1981	1.87605
C1orf204	1982	0.095328
C1orf21	1983	0.046898
C1orf210	1984	3.25512
C1orf216	1985	0.373834
C1orf226	1986	0.079126
C1orf228	1987	0.188733
C1orf229	1988	0.766902
C1orf233	1989	0.442962
C1orf234	1990	0.210553
C1orf27	1991	0.030454
C1orf43	1992	0.697193
C1orf50	1993	0.791451
C1orf52	1994	0.088592
C1orf53	1995	0.041508
C1orf54	1996	1.23382
C1orf56	1997	1.74953
C1orf61	1998	0.938623
[truncated: 17,116 more rows]

## Sheet: Fig.4b
Fig.4b
ERX-41 (uM)	sgScr			sgSOAT1-1-3			sgSOAT1-1-5			sgSOAT1-2-4			sgSOAT1-2-5			sgTMEM208_1			sgTMEM208_2			sgSLC5A3_1			sgSLC5A3_2			sgARID1A_1_1			sgARID1A_1_2			sgARID1A_2_4			sgLIPA_1			sgLIPA_2
0	0.959236	0.983391	1.05737	1.01295	0.956243	1.03081	0.996171	1.00861	0.995216	1.0885	0.987298	0.924198	0.988684	0.973909	1.03741	1.00266	1.01296	0.984379	1.00165	0.989854	1.0085	0.989214	1.01973	0.991054	0.996387	1.02059	0.983018	1.01399	1.04153	0.944487	1.01458	1.04743	0.937996	0.965821	0.977266	1.05691	0.971889	1.02703	1.00108	1.01669	1.05681	0.926492
0.125	1.00697	0.992678	1.0492	1.10167	1.02787	1.07302	1.00605	1.06826	0.988755	1.10173	1.06222	0.965106	0.999725	1.07032	1.07576	1.00948	0.979503	1.00689	0.996349	1.06922	1.02713	1.01976	1.00764	0.993069	0.966105	0.985344	0.99599	0.968664	0.926842	0.945199	0.989019	0.924362	0.861476	0.965871	0.984395	1.01161	0.91748	1.02529	0.996204	1.06671	1.04962	0.984827
0.25	0.953886	0.606622	0.549166	0.816387	0.604148	0.710781	0.664986	0.655991	0.615105	0.83824	0.9221	0.970109	0.968659	1.02259	1.0019	0.914766	1.00427	0.964914	0.990435	0.96643	1.03016	0.945688	0.913493	1.02621	1.01003	0.981763	0.96984	0.472163	0.328222	0.557208	0.541489	0.626756	0.626879	0.805965	0.848826	0.84468	0.92117	0.928977	0.851717	1.00291	1.05292	0.976828
0.5	0.198154	0.076059	0.077142	0.055855	0.057887	0.069188	0.085866	0.076306	0.090981	0.092343	0.107471	0.409674	0.532318	0.376178	0.276711	0.163062	0.17988	0.211133	0.173268	0.120165	0.157753	0.079161	0.138777	0.095016	0.283942	0.323147	0.295187	0.121501	0.105194	0.154587	0.212304	0.203856	0.212646	0.444683	0.387672	0.395512	0.561957	0.610385	0.575496	0.886875	0.847562	0.853277
1	0.039917	0.019594	0.016088	0.021899	0.028876	0.022136	0.015131	0.014768	0.017463	0.026688	0.024046	0.065803	0.152904	0.08847	0.111351	0.032708	0.031131	0.026114	0.024057	0.027631	0.025652	0.021753	0.025706	0.026923	0.051405	0.066345	0.071663	0.038308	0.041268	0.052747	0.169982	0.157804	0.147347	0.191032	0.158963	0.17365	0.516052	0.438636	0.425465	0.651784	0.762475	0.982871
2	0.008524	0.006939	0.006383	0.01792	0.01544	0.015039	0.007409	0.008186	0.006695	0.009483	0.010609	0.015311	0.03165	0.020094	0.036206	0.020213	0.017188	0.019787	0.017855	0.020225	0.020928	0.019271	0.020481	0.016743	0.027805	0.028776	0.038117	0.023487	0.022644	0.022637	0.136674	0.145537	0.125057	0.081639	0.073631	0.084914	0.282421	0.322421	0.343773	0.401055	0.483432	0.586784
4	0.008878	0.009271	0.007032	0.015154	0.01471	0.017094	0.012921	0.013291	0.014903	0.026837	0.028501	0.018364	0.026185	0.018447	0.029572	0.014188	0.013493	0.012548	0.012839	0.015451	0.013833	0.01815	0.015369	0.018123	0.027356	0.040782	0.034089	0.023717	0.026349	0.018316	0.143088	0.122704	0.107683	0.054771	0.066694	0.096842	0.196505	0.167922	0.22716	0.281361	0.283469	0.368267

## Sheet: Fig.4c
Fig.4c
	ERX-41 (uM)	WT				KO-1				KO-2
	0	1.00393	0.984399	0.996398	1.01527	0.988216	1.01131	1.002	0.998476	1.03095	0.99323	0.995223	0.980597
	0.125	0.96245	0.996844	0.937889	0.980523	1.03253	1.00718	0.983654	0.9828	1.00261	0.948799	0.947968	0.937572
	0.25	0.137646	0.050274	0.045658	0.070292	0.937009	0.96958	0.984206	0.961765	1.00493	0.980787	0.974673	0.930145
	0.5	0.016845	0.013694	0.009186	0.019454	0.94876	0.971594	0.925004	0.913863	0.918223	0.929064	0.902692	0.850338
	1	0.004838	0.002052	0.007734	0.006788	0.904976	0.92826	0.889112	0.884207	0.937168	0.877456	0.889113	0.829899
	2	0.004458	0.002302	0.003436	0.009633	0.627708	0.754702	0.721536	0.717155	0.882342	0.88537	0.8407	0.800837
	4	0.00359	0.002795	0.001357	0.002783	0.485278	0.667126	0.527252	0.651443	0.858148	0.869472	0.732677	0.752106

## Sheet: Fig.4d
Fig.4d
	ERX-41 (uM)	WT			KO-1			KO-2
	0	0.94	1.04	1.02	1.02	0.97	1.02	1.02	0.98
	0.0625	1.08	1.2	1.2	1.15	1.08	1.12	1.02	1.04
	0.125	1.13	1.2	1.23	1.05	1.1	1.11	1.03	1.06
	0.25	1.18	1.23	1.16	1.09	1.08	1.11	1.02	1.04
	0.5	1.12	1.18	1.21	1	1.05	1.06	0.96	1
	1	0.46	0.33	0.36	0.95	1.01	0.98	0.81	0.92
	2	0.16	0.15	0.14	0.79	0.81	0.84	0.65	0.78
	4	0.12	0.12	0.11	0.77	0.71	0.71	0.62	0.66

## Sheet: Fig.4e
Fig.4e
	Paclitaxel (nM)	159-WT			159-KO
	0	0.973739	1.02032	1.00594	1.01314	0.988544	0.998316
	0.625	0.979217	0.99123	0.979676	0.965933	0.967434	0.970165
	1.25	0.944431	0.968292	0.975696	0.946985	0.967937	0.953628
	2.5	0.91809	0.948964	0.944459	0.89111	0.891079	0.863106
	5	0.747928	0.738233	0.654643	0.670261	0.712507	0.715308
	10	0.41474	0.351978	0.260275	0.378786	0.424175	0.373113
	20	0.205277	0.188957	0.148084	0.253098	0.264523	0.239

## Sheet: Fig.4f
Fig.4f
	Thapsigargin (nM)	WT			KO
	0	0.989009	0.987236	1.02376	1.0031	0.970106	1.02679
	3.125	0.893621	0.828865	0.815837	0.942427	0.91891	0.972332
	6.25	0.455688	0.44495	0.39529	0.592162	0.626283	0.622039
	12.5	0.231119	0.205938	0.197562	0.270666	0.251477	0.273423
	25	0.184617	0.177294	0.163649	0.209644	0.20173	0.20734
	50	0.135093	0.124871	0.124279	0.159845	0.155482	0.159627
	100	0.096348	0.087272	0.102335	0.130679	0.122485	0.129565

## Sheet: Fig.4g
Fig.4g
Time (hours)	WT Vehicle				WT ERX-41				KO Vehicle				KO ERX-41
0	7	22	6	14	6	5	6	7	29	53	12	12	7	19	17	10
5	22	46	35	21	121	109	126	145	57	79	37	41	42	45	38	26
10	34	57	43	39	255	231	275	306	67	86	54	50	56	71	73	50
15	41	59	43	41	357	348	425	435	86	88	75	59	81	87	88	75
20	49	69	48	39	439	482	522	579	99	101	80	77	109	101	122	102
25	59	67	50	58	532	607	678	732	105	110	93	100	140	133	155	137
30	68	87	65	72	627	706	769	838	131	115	131	142	182	188	184	175

## Sheet: Fig.4i
Fig.4i
days	WT Vehicle					WT ERX-41					KO Vehicle					KO ERX-41
0	113.438	222.188	169.016	97.5375	148.84	101.4	136.462	148.838	143.258	225.264	183.996	138.915	164.152	85.6745	161.84	149.988	158.438	139.425	158.994	128.774
2	132.095	259.002	181.476	126.15	180.336	105.875	143.65	118.354	126.15	191.808	202.502	154.213	178.537	107.648	205.167	168.776	175.712	128.375	159.359	145.408
6	259.92	323.2	341.005	254.144	347.894	110.412	159.359	132.095	132.278	169.016	230.625	189.037	219.375	161.604	265.6	171.396	181.804	136.93	166.635	168.776
9	380.894	448.592	426.471	347.894	477.144	192.821	221.778	183.298	169.984	215.825	265.243	239.704	277.724	204.768	321.512	178.85	197.582	133.956	178.85	178.537
12	443.576	491.863	462.721		471.37	198.45	233.438	196.599	237.141	221.154	275.699	250.312	338.688	261.612	388.129	204.768	229.365	164.775	216.763	211.864
15	800.112	611.104	487.35		683.158	236.25	295.856	209.202	238.206	299.671	276.822	327.228	396.05	319.39	584.325	302.58	296.447	301.806	261.562	277.248
18	1250.6	825.507	711.112		757.741	313.45	380.208	271.483	343.914	380.208	314.928	396.05	457.056	357.637	659.395	298.526	327.228	285.948	292.032	302.688
21	1501.02	1101.56	916.218		1244.17	368.55	442.225	305.942	376.248	455.762	444.36	443.034	481.562	422.331	745.42	346.8	363.312	341.005	321.048	372.087
23	1501.02	1254.53	1239.76		1449.08	433.2	530	491.863	604.713	667.013	652.864	622.08	636.54	590.646	702.297	404.587	489.268	336.518	529.984	523.264

## Sheet: Fig.4j
Fig.4j
Days	WT Vehicle		WT ERX-41		KO Vehicle		KO ERX-41
	Mean	SD	Mean	SD	Mean	SD	Mean	SD
0	21.6	1.03	21.85	1.12	21.42	1.67	21.16	1.18
2	21.6	1	21.85	0.99	21.38	1.52	21.06	1.24
6	21.3	1.16	21.86	1.05	21.34	1.52	21.04	1.27
9	21.72	1.15	21.88	1.1	21.5	1.32	21	1.34
12	21.9	1.19	21.88	1.044	21.8	1.22	20.98	1.41
15	21.7	1.08	21.94	0.99	22	1.3	21	1.41
18	21.38	1.59	21.7	1.12	21.95	1.23	20.74	1.5093
21	21.4	1.66	21.74	1.1	21.94	1.66	20.74	1.5
23	21.7	1.08	21.74	0.99	21.95	1.61	20.9	1.51

## Sheet: Fig.4l
Fig.4l
WT-Veh	WT-ERX-41	KO-Veh	KO-ERX-41
49.5441	30.7692	49.5677	60.1942
52.0725	21.0269	45.7143	56.3981
51.5152	21.519	46.4844	34.4978
44.0299	12.1569	21.6749	40.458
45.0185	10.2679	49.6094	46.0784

[truncated: 1 more sheets: Sheet1]
