# Supplementary material for: Targeting LIPA independent of its lipase activity is a therapeutic strategy in solid tumors via induction of endoplasmic reticulum stress
Source: Nat Cancer. 2022 Jun 2;3(7):866–84. doi: 10.1038/s43018-022-00389-8 (PMC9325671; doi:10.1038/s43018-022-00389-8)
Supplement: Supplementary file 12 — Numerical source data. [file 43018_2022_389_MOESM12_ESM.xlsx]

## Sheet: Fig.5b
Fig.5b
	log2FC	padj
CXCL3	3.99309	1e-300
CXCL8	3.41344	1e-300
GADD45A	3.04205	1e-300
IER2	2.61979	1e-300
IL1A	4.25547	1e-300
LIF	5.18767	1e-300
NFKBIZ	3.25609	1e-300
SESN2	4.438	1e-300
HSPA5	3.22049	1.84e-297
TNFAIP2	2.60455	6.71e-254
RP11-39C10.1	3.23661	3.84e-248
RND3	2.61613	1.32e-242
RCAN1	2.23184	3.67e-240
DNAJB9	3.59192	7.34e-226
XBP1	2.2286	8.27e-214
TRIB3	2.47083	1.38e-212
IRAK2	2.57337	1.87e-194
NEDD9	4.97783	2.82e-186
ICAM1	2.83739	4.45e-184
RP11-334L9.1	3.16479	3.34e-181
CTH	3.59118	6.79e-178
NEDD4L	1.81745	9.99e-176
IER3	2.25396	7.93e-160
BIRC3	2.50035	1.65e-151
TNFRSF9	2.80979	1.8e-149
ZFP36L1	1.63033	4.06e-146
CCL20	6.4334	4.2e-146
MAFF	2.49083	2.71e-145
ERRFI1	1.93514	3.75e-144
MCL1	1.41485	1.1e-139
TIFA	2.2033	5.53e-138
ARHGEF2	1.5849	9.63e-136
IRF1	2.3762	1.72e-131
BTG1	2.33141	2.68e-124
USP53	1.35599	2e-120
ZNF697	2.03759	2.03e-120
SPRY4	1.66309	2.18e-119
CSRNP1	2.52689	3.33e-116
LDLR	2.16484	4.07e-115
MXD1	2.18802	3.08e-112
DUSP1	2.46712	6.88e-112
KLF2	3.62113	1.8e-111
C6orf48	1.61854	1.16e-110
ERN1	2.36965	1.19e-110
PHLDA1	1.9991	1.81e-110
SEL1L	1.68723	4.39e-110
PPP1R15A	3.80207	4.44e-110
CLUHP3	2.28078	3.13e-109
PGM2L1	2.01694	5.65e-108
NCOA7	2.00401	1.4e-107
H1F0	1.43061	4.59e-107
STARD4	2.44802	1.16e-106
DUSP5	1.99052	8.15e-105
PMAIP1	3.61097	1.02e-103
E2F7	1.57967	1.03e-103
SDF2L1	1.78668	6.56e-103
NFKB1	1.61038	2.49e-102
FOS	5.99747	1.71e-101
CEBPG	1.67554	4.58e-101
TAF1D	1.58639	2.57e-99
WTAP	1.26551	1.07e-98
CCNL1	1.61651	1.72e-98
HERPUD1	4.52319	7.78e-97
ZFAS1	1.98372	1.33e-95
RRAD	2.78416	1.62e-95
ABL2	2.01017	1.74e-95
NFATC2	3.67004	1.75e-95
NFKBIE	2.06555	2.05e-93
TNFAIP8	1.9515	7.78e-92
PTX3	3.7804	2.39e-90
DUSP6	1.86356	5.43e-88
CLDN1	1.33516	2.26e-87
ETS1	1.37996	3.36e-87
RIPK2	1.64199	6.28e-87
SOD2	1.74664	1.69e-86
BBC3	2.89879	2.3e-86
NFKBIA	1.50992	2.77e-85
KLF6	1.88667	4.7e-85
MYC	1.85712	6.53e-85
USP54	1.70867	1.05e-84
CXCL2	4.04509	4.13e-84
TSC22D3	2.45975	1.08e-83
SLC12A7	1.36961	2.56e-83
PRDX1	-1.01579	4.11e-83
KDM7A	2.60185	5.95e-83
HDAC9	2.39522	9.65e-83
TNF	6.11489	1.3e-82
MANF	1.50582	9.4e-82
MIS12	1.6308	8.58e-81
NUPR1	2.19557	2.41e-80
DLC1	1.79613	7.08e-80
DDIT3	4.53794	6.75e-79
CSF1	1.28382	2.14e-78
GBP3	3.05258	3.56e-78
SNHG12	1.97788	5.18e-78
TNIP1	1.14261	1.02e-76
RELB	1.98452	1.77e-76
KDM6B	1.93078	3.29e-76
HSP90B1	1.44381	1.03e-75
RABGGTB	1.41767	1.17e-75
SETX	1.24532	1.8e-75
RSRC2	1.67888	4.56e-75
CHAC1	5.32558	5.15e-75
PVT1	1.13469	9.34e-75
CXCL1	4.16443	1.03e-73
CHD2	1.50989	2.1e-73
NAMPT	1.16779	5.02e-73
TRAF1	4.41687	1.3e-72
IL1B	3.08715	3.97e-72
SNHG1	1.46301	9.12e-72
NFIL3	2.39289	1.03e-71
CREB5	1.51509	1.09e-71
KLF4	2.5759	1.45e-71
TNFAIP3	4.41481	2.47e-71
EIF2AK3	1.59566	3.14e-71
SNHG17	1.71546	1.94e-70
EGR4	5.74606	3.66e-69
FOSL1	1.02004	2.23e-68
ADAMTS6	1.56119	4.71e-68
BRD2	1.40704	2.42e-67
JUND	1.733	2.43e-67
GAS5	1.38332	2.81e-67
NFKB2	1.77433	4e-67
CLK1	1.88265	1.3e-66
REL	2.01183	1.6e-66
GORAB	1.88917	1.97e-66
HYOU1	1.13972	1.91e-65
DUSP16	1.7075	3.55e-65
NOCT	1.84576	6.62e-64
PLK3	1.8739	3.28e-63
SLFN5	1.19328	4.95e-63
TMEM41B	1.28863	1.56e-62
AKAP17A	1.20104	8.95e-62
RNF19B	1.65308	8.77e-61
CBX6	-1.06315	8.47e-60
ARC	5.17482	1.49e-59
CSF2	4.59805	9.23e-59
LYSMD3	1.42821	1.73e-58
IDI1	1.73931	1.9e-58
EREG	1.63602	2.13e-58
ATF3	4.65496	5.98e-58
OLR1	3.98626	2.34e-57
BCL6	1.59356	3.14e-57
CCDC174	1.66247	5.13e-57
NAMPTP1	1.19783	1.69e-56
C8orf4	4.01237	2.85e-56
SLC25A25	1.68877	4.3e-56
CARS	1.18915	8.2e-56
ATP2B1	1.01357	8.66e-56
CTGF	1.69266	1.78e-55
EPB41L4A-AS1	1.75337	2.45e-55
GTPBP2	1.27541	3.65e-55
TIPARP	1.87387	5.92e-55
NFE2L2	0.942906	2.15e-54
DNAJB11	1.30637	5.74e-54
ID1	-1.64788	9.58e-54
JMJD1C	1.30844	2.23e-53
MSC	1.63388	2.8e-53
ZC3H12A	1.3454	4.36e-53
SNHG8	1.48893	9.95e-53
TSC22D1	1.17508	1.31e-52
EIF4A2	1.30016	1.44e-52
PIGA	1.52475	3.01e-52
GARS	1.02533	1.25e-51
ARL5B	1.23119	1.36e-51
IFRD1	1.20228	2.56e-51
IKZF2	1.70457	8.72e-51
ATF4	1.19583	1.56e-50
DNAJC3	1.21839	1.61e-50
CPEB4	1.56525	4.94e-50
CCDC71L	1.51955	5.06e-50
CCNB1IP1	1.17081	1.14e-49
TMEM50B	1.38159	1.83e-49
EFNA1	3.23893	3.35e-49
RND1	3.94636	6.17e-49
RNF144B	1.20759	1.14e-48
PPP4R1L	1.70484	1.45e-48
AEN	1.24332	4.86e-48
TBX3	1.3542	6.45e-48
AMOTL2	1.05793	1.23e-47
ABTB2	1.55148	1.44e-47
AARS	0.96912	1.52e-47
TXNDC11	1.14853	2.47e-47
LPCAT1	-0.9824	4.86e-47
SLC2A6	1.22503	2.68e-46
PDIA4	1.01399	4.92e-46
TP53BP2	1.03028	5.65e-46
BIRC2	1.27414	1.2e-45
RTTN	1.04474	2.63e-45
RGS16	2.44452	6.37e-45
GADD45B	1.37542	6.62e-45
PCK2	1.33889	2.42e-44
EPC1	1.64114	3.7e-44
ZSWIM4	1.95596	3.99e-44
ZCCHC8	1.13958	1.53e-43
FOSB	4.30695	1.98e-43
GRPEL2	1.2334	2.17e-43
BTG2	2.08749	2.9e-43
TRIM5	1.33404	4.14e-43
FGF2	0.803882	2.75e-42
HRH1	1.02536	2.75e-42
PPP1R15B	1.03615	3.68e-42
MYADM	0.954548	4.21e-42
TNIP3	1.46268	7.43e-42
SLC38A2	1.03812	8.11e-42
BAMBI	1.65772	1.28e-41
MYSM1	1.06602	1.3e-41
SUSD6	1.22598	2.01e-41
CRELD2	1.03247	3.43e-41
ITPRIP	1.29978	5.5e-41
HIST2H4B	3.05735	5.58e-41
DDIT4	3.05203	6.14e-41
MAP1LC3B	1.19155	6.51e-41
ZC3H12C	1.72741	7.69e-41
AP000692.10	4.28369	9.99e-41
HSP90B2P	1.38207	1.39e-40
PPP4R4	1.23516	1.48e-40
HSD17B7	1.95685	2.77e-40
ETV5	0.948844	3.64e-40
FNDC3B	0.86379	4.49e-40
TNFRSF10B	1.03828	8.84e-40
PER1	1.92421	8.85e-40
SLFN11	0.976244	9.15e-40
HMGCR	1.2816	1.11e-39
DUSP8	1.78195	1.24e-39
GOLGB1	1.06679	1.32e-39
ELOVL7	1.90909	1.52e-39
LRIF1	1.55725	1.92e-39
HIST2H4A	3.0254	3.54e-39
SYVN1	0.954915	3.54e-39
TBC1D22B	1.33915	3.54e-39
SEC24A	1.23363	5.45e-39
HIVEP2	0.945373	1.35e-38
C16orf72	1.12825	1.43e-38
ZBTB43	1.28337	2.13e-38
EPC2	1.22951	2.67e-38
IRX2	0.783612	2.92e-38
MAT2A	-1.15803	1.18e-37
SERPINB8	1.31309	1.64e-37
FICD	1.83342	1.65e-37
STK40	0.976228	1.65e-37
GBP2	1.13663	2.8e-37
ZBTB21	0.915644	6.36e-37
HMGCS1	2.89781	8.52e-37
PNRC2	0.820575	1.14e-36
MFSD5	-1.39397	1.73e-36
OTUD1	1.5533	1.81e-36
ANKRD12	1.11095	2.36e-36
MTHFD2	0.898502	7.22e-36
MAP3K14	1.43064	2.29e-35
ZFP36	3.17974	4.37e-35
PNRC1	3.2847	4.65e-35
FOXP1	1.08528	6.14e-35
H2AFX	-0.75083	6.16e-35
HIVEP1	1.20659	6.84e-35
WAC	0.747154	7.55e-35
RP1-69M21.2	4.46892	9.12e-35
ZSWIM6	1.26837	1.34e-34
PSRC1	-1.15556	1.55e-34
KDM6A	1.19882	2.26e-34
MAP3K8	1.74656	3.02e-34
EID1	-0.81566	4.59e-34
WARS	0.745033	5.38e-34
FAM107B	1.18507	5.54e-34
RNF19A	1.04422	8.2e-34
CBLB	1.34635	8.82e-34
IL6	3.13875	1e-33
TUBE1	1.3014	1.02e-33
CCNF	-0.98993	1.15e-33
MED13	0.799353	1.2e-33
STK17B	0.910377	1.32e-33
EIF1	0.989323	1.52e-33
EGR3	3.9618	1.58e-33
PTBP2	1.23507	1.79e-33
MORC3	1.04263	1.92e-33
FBXO30	0.86635	1.95e-33
ZNF165	2.94554	2.12e-33
CREBRF	2.05472	2.32e-33
MGAT4B	-0.79815	6.27e-33
C1QTNF1	1.26268	6.64e-33
SLC33A1	1.02499	6.89e-33
SLC39A14	1.22389	9.58e-33
FEM1C	1.0074	1.25e-32
TSC22D2	1.15477	1.48e-32
CALM3	-0.71478	1.62e-32
GATA6	0.924438	2.01e-32
GEMIN6	-1.48522	2.12e-32
HSPA13	0.779451	2.67e-32
IMP3	-1.04269	3.31e-32
ZBTB10	1.53425	3.73e-32
LINC00998	-1.1234	4e-32
EGR1	4.26722	5.54e-32
SLC3A2	0.917147	1.42e-31
ATXN2L	0.709887	1.45e-31
SNHG15	1.08017	1.62e-31
CYLD	1.20185	2.41e-31
OSBP	0.843603	2.58e-31
MBNL2	0.842326	3.16e-31
RHOB	1.23921	4.43e-31
RYBP	1.11675	5.23e-31
TICAM1	1.15152	5.27e-31
RUNX1	0.849312	5.77e-31
RP11-10O17.1	3.83877	1.09e-30
POLR2L	-0.69488	1.3e-30
CNOT4	1.18862	1.46e-30
SMAD1	0.966655	1.73e-30
VANGL1	-1.06521	1.87e-30
EHD1	1.07349	2.37e-30
PLAT	-0.73976	3.02e-30
SSH1	0.88163	3.23e-30
CREBBP	0.855376	5.91e-30
SNN	-1.53663	6.26e-30
NUAK2	2.08572	8.64e-30
SOCS6	0.926919	8.81e-30
SLC7A11	0.886961	9.1e-30
COX7B	-0.72879	9.62e-30
SLC7A1	0.742266	1e-29
LRRC75A-AS1	0.657026	1.05e-29
ZNF24	0.74761	1.23e-29
SGK1	1.15993	1.57e-29
IGF2R	-0.73344	1.9e-29
JUN	2.77171	2.07e-29
BTN3A2	-1.10618	2.77e-29
GOT1	1.01715	3.53e-29
MAML2	1.05062	3.63e-29
SREK1	0.875691	3.67e-29
INSIG1	2.76371	4.58e-29
LMNB1	-1.16885	4.72e-29
SELK	1.24558	6.08e-29
SKP2	-1.26966	7.6e-29
NR4A2	2.27475	7.77e-29
RBM39	0.842576	8.43e-29
FOXC2	1.20384	1.01e-28
ESM1	2.73468	1.46e-28
NPTX1	-0.81555	1.83e-28
SUMO2	-0.6597	2.76e-28
BACH1	1.51107	3.33e-28
PLPP3	1.13936	3.33e-28
GCH1	1.39543	3.98e-28
INTS6	1.14303	4.91e-28
PCNA	-0.85939	5.54e-28
ASNS	2.35635	5.97e-28
KDM4A	0.882705	6.01e-28
CLK4	1.41852	8.17e-28
DRAM1	0.711293	8.4e-28
P3H4	-0.92335	9.37e-28
MYL6	-0.65235	1.11e-27
RP11-79H23.3	2.983	1.23e-27
ENG	-0.81236	1.24e-27
RAPH1	0.764445	1.6e-27
CDK2AP2	1.21755	1.76e-27
TGOLN2	-0.61936	1.87e-27
MAST4	1.19082	1.92e-27
RPL22L1	0.810217	2.87e-27
SNX5	0.683202	2.93e-27
PPP3CC	1.14784	3.01e-27
LINC00936	2.32809	4.26e-27
MED13L	0.846621	4.29e-27
SIRT1	1.28223	4.45e-27
ATF4P4	1.21599	5.02e-27
UBL4A	-0.92325	5.2e-27
PARP8	0.86704	5.42e-27
NFXL1	1.15636	5.92e-27
CPEB2	1.32032	7.46e-27
FAM53C	1.27863	7.46e-27
JUNB	1.95244	8.39e-27
LATS1	0.938159	9.63e-27
UBC	0.874693	1e-26
PIM3	1.06873	1.18e-26
7-Mar	0.718791	1.36e-26
FOXC1	1.17717	1.92e-26
HSPE1	-0.81258	2.07e-26
DDX17	-0.59998	2.86e-26
ANKRD50	0.721079	2.97e-26
SMG1P3	1.29925	3.02e-26
NR2F2	-1.05803	3.25e-26
DMTF1	0.990593	3.7e-26
NAV3	1.00257	5e-26
BRAF	1.1048	5.73e-26
GPT2	1.10063	5.82e-26
TUFT1	1.35957	6.13e-26
BRD4	0.751116	9.73e-26
TAB2	0.795386	1.1e-25
SNAPC1	0.834109	1.2e-25
WHAMM	1.10374	1.54e-25
ADAMTS15	-1.5056	1.77e-25
SLC1A4	1.481	2.55e-25
EDEM1	0.638654	3.07e-25
ASB13	-1.17976	4.14e-25
LRRC49	1.2576	4.28e-25
ZEB2	0.98539	4.28e-25
PCDH7	-0.82146	5.05e-25
CCNA2	-0.73778	5.09e-25
PHB	-0.59181	5.9e-25
ESYT1	-0.60771	7.08e-25
MRGPRX3	3.32412	8.24e-25
CNOT3	0.876386	8.89e-25
INO80D	1.17803	9.31e-25
GPC1	-0.58478	9.45e-25
TSPYL2	1.66126	1.08e-24
GTSE1	-0.74274	1.08e-24
F2RL2	-0.96927	1.16e-24
YARS	0.680558	1.35e-24
CDC6	0.627257	1.37e-24
HSD17B7P2	2.6437	1.37e-24
LARP1B	0.969344	1.38e-24
SEC24D	0.875566	1.56e-24
CFLAR	0.791968	2.01e-24
NFAT5	0.969635	2.91e-24
SLC9A8	0.997534	3.08e-24
RFX3	1.95505	3.1e-24
UBTF	-0.71637	4.33e-24
SMOX	1.25676	4.46e-24
RBBP8	0.635339	4.63e-24
TANC2	0.819601	7.16e-24
CHIC2	1.14904	7.73e-24
ING3	1.13426	8.52e-24
IQCB1	1.03785	1.74e-23
GMPPB	0.78041	2.12e-23
PIP5K1A	0.655456	2.18e-23
TMEM39A	0.982134	2.32e-23
TUBB	-0.54944	2.41e-23
TSLP	3.06866	2.6e-23
ATF4P3	1.16235	3.1e-23
CSRNP2	1.09148	3.27e-23
ENGASE	1.15287	3.33e-23
SQLE	0.92772	3.34e-23
RIOK3	0.809838	3.36e-23
ZEB1	0.792153	3.42e-23
NR4A3	2.62117	3.42e-23
CLCN6	1.10457	3.43e-23
SLC22A15	1.47126	4.68e-23
INO80	0.720407	5.35e-23
BRPF3	0.937548	5.38e-23
ZNF488	-1.37553	6.17e-23
SDC4	0.673836	6.22e-23
DOLK	-1.25263	6.24e-23
IFNAR2	0.916818	6.33e-23
PDE7A	0.986186	6.76e-23
MEX3C	0.816047	7.57e-23
RBX1	-0.77031	8.75e-23
NFKBIB	0.919681	9.14e-23
SELE	3.6513	1.26e-22
CCSER2	0.799805	1.41e-22
AKIRIN1	0.714572	1.67e-22
FAM69A	-1.22867	1.77e-22
SCAF8	0.769757	1.8e-22
LURAP1L	1.22669	2.04e-22
XYLT2	-0.88394	2.05e-22
SLC29A1	-0.75746	2.62e-22
SDC3	-0.68172	2.67e-22
TRIM36	1.66409	2.74e-22
TARS	0.643386	3.87e-22
TTN	3.59192	3.94e-22
NR3C1	0.669076	4.17e-22
TRIB2	-1.33402	4.28e-22
C1GALT1C1	-0.9571	4.7e-22
COL8A1	0.768451	4.73e-22
PANK3	0.645125	5.26e-22
DCP1A	0.793432	5.5e-22
BCL2A1	2.54666	5.8e-22
ZBTB17	0.881722	5.82e-22
DGAT2	-2.16389	6.01e-22
PMP22	-0.78599	6.6e-22
GPATCH2	0.997581	6.79e-22
FASN	0.699694	7.17e-22
EGFR	0.596776	7.66e-22
ZNF804A	1.45965	7.96e-22
MT1E	-0.81418	8.68e-22
CDKN2C	-1.21474	9.78e-22
CD59	-0.68664	1.04e-21
ICAM4	3.55049	1.04e-21
LSM3	-0.7136	1.07e-21
HSPE1P2	-0.86226	1.29e-21
PIM1	1.17454	1.47e-21
KLF10	0.929484	1.51e-21
KLF7	1.23426	1.55e-21
ATF2	0.782859	1.64e-21
RPL24	-0.49745	1.64e-21
PNPLA8	1.03459	1.7e-21
RICTOR	0.717426	1.7e-21
CD274	1.03471	1.71e-21
GLIS2	0.992155	1.76e-21
PELI1	1.65677	1.84e-21
F2R	-0.68036	1.99e-21
CALR	0.650357	2.02e-21
LINC01447	3.54905	2.35e-21
TRAPPC4	-0.62657	2.37e-21
RASSF8	0.768662	3.3e-21
SMURF1	0.828287	3.59e-21
IBTK	0.675058	3.61e-21
PHLDB2	0.68884	4.64e-21
OSER1	1.03191	4.75e-21
CBX2	-0.78713	5.01e-21
CDK17	0.808739	5.17e-21
ATP2A2	0.635685	5.44e-21
LPIN1	0.900285	5.74e-21
INHBA	3.50664	7.11e-21
TSKU	-0.74243	7.19e-21
WDR6	-0.69205	1.01e-20
STC2	0.662174	1.1e-20
ZBTB5	0.884187	1.26e-20
NKX3-1	1.10309	1.26e-20
B4GAT1	-1.03206	1.42e-20
EP300	0.741325	1.52e-20
MTMR3	0.838747	1.52e-20
TMEM19	-1.06331	1.66e-20
ARL6IP5	-0.66311	1.84e-20
PTGFRN	-0.71482	1.84e-20
EIF4E2	-0.68176	2.05e-20
ETV6	0.74167	2.25e-20
MIER1	0.794589	2.3e-20
PHGDH	0.822039	2.36e-20
ARL14EP	0.84759	2.4e-20
ADPRM	1.51591	2.58e-20
SHOC2	0.721737	2.72e-20
ARL13B	0.941809	2.82e-20
SREBF1	0.624589	2.9e-20
SMG1P1	1.03838	2.98e-20
RFX1	1.2437	3.08e-20
COQ10B	0.961344	3.42e-20
BRI3BP	-0.6699	3.59e-20
EAF1	0.751472	3.8e-20
GFPT1	0.79259	4.06e-20
KITLG	0.934484	4.07e-20
SARS	0.589958	4.1e-20
PATL1	0.590751	4.1e-20
ADNP2	0.703293	4.6e-20
CA12	-0.57944	4.93e-20
PGAM1	-0.56015	5.3e-20
PPP4R2	0.602026	5.43e-20
KPNA2	-0.55631	5.85e-20
CEP95	0.875546	6.46e-20
RIPK4	-0.98186	6.59e-20
CELSR2	-0.87326	6.73e-20
ATXN7	0.836882	6.74e-20
SDC1	-0.69075	7.51e-20
JADE2	-0.66032	7.7e-20
SIAH1	0.928842	8.12e-20
FNIP1	1.08686	8.63e-20
JRK	-0.96421	8.63e-20
RBM33	0.788062	9.12e-20
JHDM1D-AS1	1.85255	9.19e-20
ACSL3	0.573023	9.59e-20
MVK	1.12383	9.98e-20
EVA1A	0.900713	1.01e-19
FOXO3	0.731074	1.03e-19
EIF1B	0.952577	1.1e-19
RP3-393E18.2	3.35625	1.25e-19
USP36	0.626721	1.25e-19
ZNF720	1.16489	1.3e-19
ZNF609	0.678487	1.51e-19
CCDC9	1.29077	1.53e-19
TAB3	0.696015	1.68e-19
ATP5G1	-0.63336	1.85e-19
GPATCH2L	0.818404	1.85e-19
PTGER4	1.42074	1.86e-19
WIPI1	1.09641	1.96e-19
TANK	0.987009	1.98e-19
CEP120	0.796067	2.29e-19
MARS	0.5655	2.47e-19
VIMP	0.870713	2.59e-19
CSGALNACT2	0.966536	2.64e-19
NOC3L	0.650458	2.69e-19
RERE	0.561518	2.96e-19
SDE2	0.756093	3.32e-19
INHBE	2.91887	3.5e-19
FAM217B	-1.24492	3.69e-19
PTPN12	0.596447	3.81e-19
PI4K2A	0.844831	4.73e-19
FHOD3	1.16653	4.76e-19
MYNN	0.880916	4.86e-19
DLX1	-1.04677	5.12e-19
QKI	0.585997	5.21e-19
MVD	1.02282	5.31e-19
ANKRD28	0.699633	5.56e-19
RP11-672A2.5	3.29911	5.66e-19
TTBK2	0.982896	7.31e-19
CCNT2	0.79479	7.31e-19
SLC4A7	0.593984	8.84e-19
AFF4	0.607594	8.87e-19
CLINT1	0.607008	8.97e-19
RLF	0.753344	1.01e-18
MINPP1	-0.91079	1.07e-18
UQCRH	-0.51308	1.07e-18
NECTIN1	-0.70131	1.22e-18
SMIM3	-0.97572	1.26e-18
UBAP1	0.755389	1.27e-18
NRIP1	1.02529	1.41e-18
COG3	1.00514	1.44e-18
C4orf3	-0.76067	1.48e-18
MDM2	0.671311	1.69e-18
NRG1	0.846585	1.86e-18
RASSF1	0.997681	1.95e-18
MOGS	-0.62742	2.12e-18
HBEGF	2.12233	2.15e-18
ZCCHC6	0.843648	2.26e-18
CROT	-0.81891	2.32e-18
TBK1	0.668168	2.35e-18
SDCBP	0.785145	2.58e-18
DTX2	0.957938	2.58e-18
ZNF281	0.761323	2.64e-18
NRBF2	0.804658	2.79e-18
ABHD5	0.894284	2.83e-18
AHR	0.653291	2.94e-18
TNFRSF12A	0.601263	3.06e-18
GPX8	-0.66264	3.14e-18
TMEM177	-1.23198	3.27e-18
NCKAP5L	1.03222	3.43e-18
EGR2	3.05491	3.83e-18
FRS2	0.763923	4.23e-18
SPTY2D1	0.713558	4.3e-18
KLHL28	1.13133	4.39e-18
NFKBIL1	0.987215	4.55e-18
ERCC6L	-0.97557	4.63e-18
UGDH	0.838645	5.05e-18
POC5	0.880658	5.06e-18
TLK2	0.665276	5.22e-18
HPS6	-1.14182	5.68e-18
POLR3D	0.691231	5.82e-18
CITED2	1.01525	5.97e-18
TMSB10	-0.53392	6.14e-18
MAFG	0.737612	6.26e-18
ANP32A	-0.58031	6.56e-18
CALM2	-0.46658	6.56e-18
MRFAP1L1	-0.74475	7.16e-18
H2AFZ	-0.47269	7.22e-18
AKAP10	0.834142	7.22e-18
CREB1	0.683263	8.52e-18
SERPINE1	0.558582	8.75e-18
AMMECR1L	0.662971	9.27e-18
ELL2	0.666786	9.44e-18
MEF2A	0.618491	9.63e-18
ANKRD52	-0.50612	9.65e-18
CDK7	0.608342	1.11e-17
ADIPOR2	0.706043	1.45e-17
CDKN2AIP	0.82673	1.58e-17
CDV3	0.553197	1.73e-17
LMO4	0.825127	1.74e-17
FAM193A	0.804745	1.76e-17
KIF21A	0.674347	1.79e-17
HMGB3	-0.71586	1.8e-17
PIP4K2B	-0.60316	1.8e-17
SLC1A5	0.551046	1.88e-17
PCDH18	-1.76946	1.94e-17
PDGFA	-0.74907	2e-17
NGF	2.15212	2.13e-17
SMG1P2	1.15922	2.16e-17
LDHB	-0.45313	2.28e-17
CDH6	-0.71845	2.33e-17
ITPKC	0.888481	2.39e-17
SETD5	0.555147	2.67e-17
TFE3	0.671675	2.92e-17
POLK	0.798713	3.11e-17
FAM43A	1.11173	3.28e-17
MBD6	0.666096	3.42e-17
REXO1	0.807122	3.57e-17
AMPD3	1.28651	3.62e-17
OLMALINC	1.85966	3.67e-17
DSE	0.59712	3.84e-17
FGD6	0.893173	3.92e-17
ZBTB38	0.590755	4.02e-17
EIF2S2	0.510041	4.06e-17
SLC35B1	0.60867	4.07e-17
GPR176	1.01311	4.75e-17
PTGS2	2.90285	4.79e-17
SREBF2	0.604019	5.12e-17
HIPK1	0.618917	5.5e-17
SPC24	-1.10204	5.66e-17
ATAD2B	0.983366	5.67e-17
POGZ	0.624828	5.75e-17
ARID5B	0.952738	6.31e-17
SERTAD2	0.725649	6.71e-17
SH2B3	0.61884	7.47e-17
VEZT	0.630809	7.54e-17
ZFAND3	0.696933	7.54e-17
CEP350	0.790021	8.45e-17
HSP90B3P	1.37479	8.81e-17
GPATCH8	0.574932	8.81e-17
FRMD6	0.577414	1.05e-16
KMT5A	0.710991	1.18e-16
PCYOX1	-0.61902	1.21e-16
MSANTD3	0.614452	1.28e-16
GAS1	-1.65633	1.29e-16
KIF20A	-0.59816	1.43e-16
UBALD2	0.913707	1.56e-16
ZCCHC7	0.828305	1.57e-16
ZNF131	0.581911	1.65e-16
TMEM203	-0.96291	1.67e-16
HBP1	1.19835	1.82e-16
AP1S1	-0.59741	1.86e-16
YY1AP1	0.641443	2.11e-16
TBC1D14	-0.69557	2.19e-16
GOLPH3L	0.821375	2.32e-16
GEMIN4	-0.70464	2.33e-16
ATXN2	0.660318	2.63e-16
BLCAP	-0.58105	2.72e-16
SKIL	0.811098	2.73e-16
ACBD3	0.604079	3.12e-16
PEA15	0.588973	3.14e-16
VPS18	-0.74593	3.16e-16
PARP6	0.783736	3.28e-16
TAF4B	1.06892	3.29e-16
HOXA10	-1.40304	3.31e-16
CRELD1	1.21752	3.68e-16
CHST3	-0.66876	3.72e-16
NIPBL	0.566326	3.75e-16
FEM1B	0.563257	3.81e-16
HEG1	-0.63987	3.94e-16
PTPRS	-0.61971	4.55e-16
AZIN1	0.506184	4.61e-16
RANBP6	-0.87654	4.75e-16
VPS37C	0.77358	4.77e-16
CNST	0.810506	5.06e-16
ANKLE2	0.67458	5.22e-16
PCNX2	0.875725	5.51e-16
ICMT	-0.50363	5.69e-16
MBD1	0.639736	5.78e-16
TMEM161B	0.783937	6.09e-16
TNKS	0.679002	6.3e-16
TMF1	0.60418	6.32e-16
COA3	-0.81316	6.4e-16
ZNF644	0.608394	6.54e-16
MAFK	0.784744	7.28e-16
DUSP10	1.22977	7.35e-16
PLXNA1	-0.52252	7.71e-16
BRSK1	1.03913	8.47e-16
THAP5	0.736385	8.62e-16
NDUFB3	-0.67998	9.23e-16
ERCC6L2	0.827449	9.54e-16
TMEM135	0.894364	9.89e-16
HSPB8	0.75392	9.92e-16
MYO1C	0.984317	1.07e-15
HIST1H2AC	2.37088	1.07e-15
COX6B1	-0.55081	1.11e-15
CFB	1.97882	1.21e-15
FUT11	-1.12069	1.26e-15
SBNO2	0.651359	1.28e-15
FSD1L	1.30583	1.3e-15
DNAJC6	1.08999	1.3e-15
GPBP1	0.553922	1.32e-15
ZXDB	0.861487	1.34e-15
POLR2B	-0.50663	1.46e-15
RB1CC1	0.704783	1.52e-15
SERP1	0.549655	1.54e-15
ZC3H7A	0.64101	1.58e-15
SMG1P4	1.1405	1.65e-15
FNBP4	0.573208	1.68e-15
PRRC2C	0.515417	1.68e-15
MANEAL	-0.79992	1.71e-15
UNC5B	1.24062	1.81e-15
MMP13	2.98495	1.94e-15
ASPM	-0.47699	2.09e-15
ZFAND2A	0.903497	2.1e-15
MEF2D	0.686779	2.19e-15
SMAD6	-0.92805	2.19e-15
SLC41A2	1.11982	2.26e-15
PHF23	-0.78036	2.52e-15
VEGFA	0.574664	2.54e-15
SH3PXD2B	0.61321	2.55e-15
FBXO38	0.666578	2.58e-15
DERL2	0.694856	2.61e-15
PSAT1	0.790419	2.61e-15
ATP6V0E1	-0.56839	2.92e-15
C1orf27	0.794417	3.03e-15
YRDC	0.663992	3.33e-15
SNRPD2	-0.47207	3.38e-15
TRAPPC1	-0.84122	3.47e-15
ACTB	-0.42472	3.77e-15
TFG	0.582678	3.81e-15
NABP1	0.676691	4.18e-15
TMEM154	1.1013	4.21e-15
C4orf32	0.731153	4.3e-15
BTN3A1	-0.9738	4.31e-15
IL36G	2.97038	4.36e-15
EIF4E	-0.58413	4.76e-15
MARVELD1	-0.7057	4.85e-15
SIAH2	0.744418	4.85e-15
SEC23B	0.533814	5e-15
RAB8A	-0.5309	5.13e-15
KLF5	1.86066	5.28e-15
BCL10	0.845459	5.37e-15
NDUFS5	-0.50809	5.43e-15
RP11-670E13.6	2.31952	5.49e-15
IP6K2	0.83644	5.59e-15
TET3	0.638768	5.62e-15
NEDD4	0.58705	5.86e-15
AC004980.7	1.60347	5.92e-15
TPRG1L	-0.69552	5.92e-15
SH3RF2	0.669699	6.22e-15
SLC30A7	0.616128	6.53e-15
APMAP	-0.46892	6.54e-15
SLC9A1	0.864944	7.1e-15
ZNF451	0.637579	7.23e-15
NPIPB5	0.760729	7.27e-15
SLC7A2	1.58024	7.48e-15
DKK1	-1.48635	9.05e-15
ZNF335	0.81494	9.41e-15
LDHA	-0.47335	9.61e-15
MRPL34	-0.66998	9.79e-15
PRDM1	1.2175	1.05e-14
RSF1	0.610172	1.1e-14
FNDC3A	0.598463	1.14e-14
EIF1AD	-0.76556	1.21e-14
MTF1	0.647916	1.34e-14
FAM57A	-0.6883	1.34e-14
RP11-325K4.3	2.84573	1.36e-14
N4BP3	1.48107	1.39e-14
ZNF280C	0.890972	1.43e-14
TNFRSF1A	-0.61916	1.6e-14
DEDD2	0.983961	1.64e-14
PIBF1	0.966353	1.76e-14
FCAR	1.4488	1.8e-14
AKAP13	0.721109	1.82e-14
ASAP1	0.583337	1.82e-14
DNAJB5	1.22563	1.83e-14
CCND1	-0.4518	1.83e-14
BLZF1	0.705894	1.93e-14
DAG1	-0.55361	2.02e-14
RFX2	0.932173	2.04e-14
PAPD4	0.633499	2.15e-14
C8orf59	-0.718	2.2e-14
UAP1	0.594793	2.27e-14
NPC1	0.65038	2.32e-14
MESDC1	0.759731	2.33e-14
RP3-437C15.1	1.17721	2.4e-14
ABCA13	0.751427	2.53e-14
C21orf91	0.76004	2.62e-14
BMP4	-1.8372	2.97e-14
MSMO1	1.68416	3.12e-14
FRMD4B	0.88866	3.17e-14
ARNTL	1.0872	3.26e-14
RPL7L1	-0.46995	3.34e-14
ZNF628	1.30121	3.36e-14
GBF1	0.57218	3.52e-14
MATN1-AS1	1.87011	3.62e-14
GOLGA4	0.526263	3.75e-14
LATS2	0.873489	3.93e-14
CD83	2.16898	3.95e-14
CEP135	0.782636	3.98e-14
KANK2	-0.60084	4.18e-14
EIF4EBP2	-0.53416	4.23e-14
SHROOM2	-1.54429	4.46e-14
RP11-887P2.3	-0.54368	4.66e-14
AFTPH	0.691652	4.66e-14
VPS37B	0.605175	5e-14
MAPK6	0.49599	5.01e-14
TRIM11	0.683356	5.62e-14
TRABD2A	-0.56476	5.63e-14
ZRANB1	0.828181	5.84e-14
ARHGAP23	0.717281	5.85e-14
TOP1	0.480648	6.37e-14
CLP1	-0.86668	6.56e-14
FAM83D	-0.53805	6.77e-14
KLF3	0.638875	7.77e-14
ZNF217	0.939344	7.99e-14
PRMT6	-0.81245	8.28e-14
APOL1	-0.86974	8.44e-14
PCDHGC3	-0.76241	8.47e-14
TET2	0.697444	8.53e-14
AMD1	-0.47909	8.53e-14
HIST3H2A	1.1352	8.67e-14
LINC00662	0.975345	8.82e-14
FAM76B	0.86664	8.85e-14
ACTG1	-0.42859	9.02e-14
CDC42EP1	0.570804	9.18e-14
ARID3A	-0.90642	9.38e-14
SH3TC1	0.866223	9.44e-14
KIAA1217	0.804859	9.8e-14
TGFBR3	-0.85558	1.02e-13
FAM198B	-0.69193	1.06e-13
ZADH2	-0.69261	1.07e-13
PJA2	0.511935	1.08e-13
RNF111	0.593251	1.09e-13
GRAMD3	1.31316	1.21e-13
CH507-42P11.8	0.905777	1.39e-13
TOP2A	-0.43068	1.49e-13
GCNT1	-1.12935	1.53e-13
DYRK3	0.669885	1.56e-13
CWC22	0.636351	1.58e-13
MED1	0.47875	1.6e-13
HMGN2	-0.4537	1.66e-13
CEBPZOS	-0.67979	1.75e-13
JAG2	-0.56436	1.76e-13
BTG3	0.758234	1.76e-13
FBXO11	0.586462	1.86e-13
STX3	0.730679	1.93e-13
RELT	1.04798	1.95e-13
RP11-37B2.1	1.78083	1.98e-13
SLC7A5P1	2.08127	2.04e-13
NR4A1	1.2639	2.07e-13
ELMSAN1	0.646339	2.28e-13
PDE4D	1.2631	2.32e-13
GTF2IRD1	0.674581	2.38e-13
ZNF703	1.04478	2.45e-13
TRIB1	0.66166	2.58e-13
SAMD4A	0.651903	2.63e-13
CBX4	0.896809	3.09e-13
MDM4	0.834623	3.1e-13
THRA	-0.65324	3.13e-13
WASL	0.580555	3.15e-13
SDPR	-1.13259	3.25e-13
NT5C2	0.587895	3.39e-13
RP5-1139I1.1	2.75152	3.41e-13
RAB5A	0.55004	3.45e-13
RASAL2	0.671236	3.52e-13
ADAM17	0.609586	3.56e-13
STK10	0.651926	3.73e-13
SAMD1	-0.57204	3.8e-13
CDCA8	-0.51583	3.83e-13
CRYZ	-0.69325	3.84e-13
SNRPD3	-0.46965	4.22e-13
PSMD10	-0.59816	4.34e-13
ABI1	0.658885	4.59e-13
PTK7	-0.55517	4.68e-13
MB21D1	0.658009	4.69e-13
PFDN5	-0.46203	4.99e-13
RGS2	1.86288	5.07e-13
SFR1	0.669283	5.16e-13
GDF15	2.14188	5.31e-13
SETD1B	-0.7704	5.31e-13
CTTNBP2NL	0.632143	5.32e-13
ING1	1.00353	5.36e-13
BCL2L13	0.531299	5.58e-13
NR2F6	-0.60473	5.58e-13
HS3ST1	-1.44099	5.62e-13
LINC00973	2.7068	5.83e-13
ZNF592	0.577585	6.01e-13
KBTBD8	1.36824	6.51e-13
GCC1	0.686566	6.77e-13
CBR1	-0.46944	7.28e-13
ARPC5	-0.49456	7.92e-13
GSE1	0.501028	8.09e-13
AC141586.5	1.16603	8.1e-13
TRAF4	0.558983	8.2e-13
ATP5G3	-0.43484	8.29e-13
GSK3B	0.661125	8.41e-13
RCC2	-0.51468	8.46e-13
SUOX	-1.10232	8.46e-13
ZFAND5	0.497637	8.58e-13
BRAP	0.689475	8.71e-13
MARK3	0.501796	8.85e-13
ERO1B	1.14236	8.88e-13
SCD	0.647321	8.88e-13
CNP	-0.49065	9.06e-13
PP7080	-0.66859	9.11e-13
ZZZ3	0.556406	9.31e-13
HES1	0.811672	9.57e-13
C19orf48	0.516538	9.66e-13
TOB2	0.701929	9.77e-13
STRN3	0.592398	9.81e-13
PISD	0.665865	9.85e-13
KANSL1	0.61713	9.86e-13
C3orf52	1.13465	1e-12
IRS2	1.31335	1.11e-12
DHCR7	0.662394	1.13e-12
PPTC7	0.647145	1.13e-12
HIPK3	0.621284	1.19e-12
GPAM	-0.64348	1.19e-12
ZKSCAN2	0.815853	1.22e-12
BMP2	2.11941	1.3e-12
TYW5	0.875009	1.36e-12
KANSL2	0.614616	1.39e-12
ADM2	2.54259	1.45e-12
SDHC	-0.52087	1.46e-12
MIR29A	2.00973	1.48e-12
DLGAP1-AS2	1.69812	1.54e-12
ZP3	1.46781	1.57e-12
MYLIP	1.37631	1.6e-12
ZFAND1	0.619427	1.6e-12
ATP13A3	0.506568	1.63e-12
FTH1	0.384218	1.74e-12
AURKA	-0.50828	1.77e-12
PPRC1	0.444122	1.79e-12
FUCA1	-1.11335	1.8e-12
IQCG	0.99396	1.86e-12
ATF7	0.724188	1.96e-12
KIF18A	0.570912	1.97e-12
MEX3B	1.12276	1.98e-12
TLR3	-1.04665	2.09e-12
AP5Z1	0.733066	2.12e-12
PHC3	0.640688	2.13e-12
TLE3	-0.54335	2.16e-12
CPNE8	0.697929	2.2e-12
LAMA1	-0.77677	2.21e-12
EGFLAM	-0.71811	2.24e-12
FADD	-0.69442	2.24e-12
FBRS	0.616346	2.24e-12
PHACTR4	0.553745	2.28e-12
SLC35D1	-0.63874	2.3e-12
CWC25	0.655918	2.31e-12
ALG8	-0.51466	2.46e-12
NDUFB4	-0.53277	2.49e-12
MRPS24	1.43792	2.55e-12
ZMYM3	-0.64984	2.59e-12
C14orf2	-0.48406	2.74e-12
TAF1A	0.795086	2.74e-12
ARID4A	0.755234	2.85e-12
CDCA3	-0.57095	2.88e-12
CD164	-0.4131	2.91e-12
RNMT	0.491036	3.02e-12
KLHL15	1.11377	3.03e-12
EXTL3	-0.55258	3.11e-12
MANBA	0.67459	3.16e-12
MRFAP1	-0.4081	3.17e-12
LETMD1	0.619054	3.4e-12
CCNG2	1.121	3.44e-12
ITGB8	0.98205	3.54e-12
CINP	-0.65295	3.62e-12
NSUN4	0.596589	3.78e-12
DAZAP2	-0.43904	3.79e-12
RPUSD2	-0.88958	3.83e-12
ETV3	0.691422	3.83e-12
PYROXD1	0.685754	3.9e-12
POMGNT2	-1.08783	3.93e-12
ELFN2	-0.74405	4.01e-12
SPIRE1	0.544	4.05e-12
GCN1	-0.47054	4.37e-12
HJURP	-0.49734	4.77e-12
DDX59	0.830351	4.79e-12
PRPF38B	0.561262	5e-12
KCNG1	0.722724	5.11e-12
SMG1P5	0.871597	5.35e-12
AP3D1	0.417649	5.47e-12
SOX12	-0.65977	5.72e-12
PHC2	0.476139	5.75e-12
C14orf169	-0.91004	5.89e-12
CD3EAP	-0.6594	5.97e-12
DCLRE1C	0.910089	6.29e-12
ARID4B	0.599676	6.31e-12
ZNF202	0.559567	6.37e-12
TANC1	0.807139	6.82e-12
PPIF	0.508887	7.03e-12
KCMF1	0.533359	7.05e-12
MAK	2.59691	7.1e-12
ZNF460	1.65209	7.19e-12
NUP58	0.488858	7.45e-12
ZDHHC7	-0.56267	7.47e-12
KLHL24	1.11782	8.3e-12
SCP2	-0.54562	8.3e-12
KIAA2013	-0.52268	8.54e-12
CCDC66	0.707236	8.84e-12
RP5-884M6.1	1.15919	8.9e-12
GGNBP2	0.467203	8.91e-12
SIK3	0.68898	8.94e-12
CD276	-0.41182	9.06e-12
LRP1	-0.78426	9.19e-12
USP37	0.644564	9.19e-12
ZMYM5	1.29125	9.38e-12
PPIA	-0.35616	9.67e-12
CPA4	-0.86162	9.72e-12
MOSPD2	0.835596	9.76e-12
XIAP	0.570137	9.76e-12
LINC01554	2.60135	9.88e-12
PFDN6	-0.56695	9.88e-12
SORL1	-0.66096	9.94e-12
RANBP9	0.520966	1e-11
CYR61	0.709556	1.03e-11
APTR	1.12627	1.07e-11
CLIC4	0.433069	1.07e-11
FAM127A	-0.55271	1.07e-11
SUMO3	-0.4468	1.08e-11
RRP12	0.493073	1.14e-11
FAM46A	-0.78591	1.17e-11
FAM179B	0.695372	1.18e-11
INCENP	-0.53292	1.19e-11
GPCPD1	0.816053	1.26e-11
CAD	-0.50941	1.33e-11
CA2	-0.78156	1.37e-11
OGFR	-0.62112	1.39e-11
ZC3H11A	0.467944	1.41e-11
TUSC2	-0.72486	1.42e-11
SQSTM1	1.18773	1.52e-11
AGO2	0.615483	1.53e-11
ZKSCAN8	0.586527	1.59e-11
NDUFA2	-0.6132	1.66e-11
SLC19A2	0.791535	1.73e-11
SLC25A3	-0.37122	1.74e-11
LSM2	-0.58371	1.74e-11
SCYL3	0.955341	1.81e-11
SPRY2	0.831043	1.85e-11
MRPS34	-0.48461	1.94e-11
COLGALT1	-0.38319	1.94e-11
TSTD2	0.655286	2.01e-11
PKD1	0.556581	2.03e-11
HIST1H2BJ	2.01756	2.04e-11
VAMP3	-0.49517	2.11e-11
GOPC	0.48548	2.13e-11
PAQR4	-0.53746	2.17e-11
SLC39A6	-0.39985	2.2e-11
ZC3HAV1L	-1.14694	2.25e-11
CD2BP2	-0.47109	2.27e-11
PLEKHA2	-0.70402	2.31e-11
CHST12	-0.67302	2.31e-11
SCAF4	0.501701	2.31e-11
USO1	0.470589	2.32e-11
ARIH1	0.476694	2.35e-11
RIT1	0.755052	2.35e-11
SFN	-0.6353	2.52e-11
ITCH	0.568126	2.68e-11
CDR2	0.612552	2.71e-11
SAT1	1.91858	2.71e-11
SLC7A5	0.492211	2.82e-11
RPA1	-0.41518	2.86e-11
TXLNG	0.467613	2.95e-11
RP11-490H24.5	-0.53774	3.1e-11
SLC35A4	-0.43677	3.13e-11
SHMT2	0.400696	3.16e-11
AKR1B1	0.513387	3.32e-11
ECI2	-0.50813	3.52e-11
RHOBTB2	-0.56747	3.59e-11
TSHZ1	-0.73006	3.65e-11
PUM1	0.49915	3.65e-11
KCNQ5	0.788585	3.67e-11
UVRAG	0.666344	3.69e-11
ARHGEF39	-0.84429	3.7e-11
TBC1D10A	0.968551	3.76e-11
SIRPA	-0.52151	4e-11
UPP1	0.567546	4e-11
DCAF10	0.612389	4.51e-11
PDIA3	0.427613	4.51e-11
EME1	-0.75473	4.63e-11
ZNF670	1.0181	4.65e-11
HELQ	0.789851	4.66e-11
FOXF2	-0.73624	4.67e-11
NSDHL	0.619754	4.76e-11
PPT1	-0.4016	4.77e-11
EPT1	0.517549	4.97e-11
MAZ	-0.39743	5.03e-11
UQCR10	-0.54584	5.03e-11
TCF20	0.488254	5.05e-11
TAGLN2	-0.37078	5.16e-11
RAB3D	-0.74275	5.43e-11
MTSS1	0.751156	5.47e-11
HOXA1	-1.36321	5.48e-11
KIFC1	-0.48817	5.48e-11
TCF12	0.522072	5.54e-11
PDE4B	-1.44835	5.57e-11
ZFX	0.510844	5.62e-11
ZKSCAN1	0.479504	5.65e-11
TJAP1	0.656324	5.66e-11
DNAJB4	0.7665	5.75e-11
AREG	0.884576	5.85e-11
EEF2K	-0.56977	5.95e-11
CCDC186	0.657575	6.04e-11
ZC3H4	-0.61243	6.14e-11
ADPGK	-0.52417	6.51e-11
CBX3	-0.37672	6.51e-11
GZF1	0.651702	6.54e-11
LINS1	0.860956	6.54e-11
SIK1	0.878749	6.62e-11
ERLIN2	-0.67861	6.64e-11
ANKRD17	0.430409	6.76e-11
SLC17A5	-0.79783	6.77e-11
NFX1	0.515219	6.83e-11
LSMEM1	2.49699	6.99e-11
TRIM38	0.718047	7.1e-11
FDFT1	0.68876	7.37e-11
SLC35B2	-0.44183	7.41e-11
MEN1	-0.51888	7.87e-11
NOP58	0.415495	8.03e-11
SNRPD1	-0.44045	8.03e-11
SHISA5	-0.39162	8.2e-11
BTN2A1	0.613848	8.21e-11
PMS2CL	0.699882	8.46e-11
SNRPG	-0.46418	8.46e-11
BTAF1	0.590902	8.46e-11
HTRA3	-0.62471	8.88e-11
LINC01215	2.48503	8.99e-11
RFFL	0.688611	9.12e-11
EFL1	0.648533	9.17e-11
TMEM170A	0.717903	9.17e-11
ETS2	0.622495	9.31e-11
HILPDA	-0.99126	9.6e-11
KIAA0753	0.700165	9.64e-11
PCYOX1L	-0.90432	9.67e-11
BMS1P7	1.7547	9.94e-11
TNKS2	0.444758	1.02e-10
C2CD3	0.618541	1.04e-10
RP11-500C11.3	1.20569	1.04e-10
SOS2	0.737658	1.04e-10
MTMR4	0.547903	1.09e-10
SEC63	0.403657	1.1e-10
EEA1	0.529409	1.17e-10
GBA	-0.50439	1.2e-10
SETD2	0.477659	1.22e-10
TRIAP1	-0.61913	1.22e-10
ACO1	0.431394	1.25e-10
LBR	-0.67215	1.27e-10
ZNF121	0.578619	1.3e-10
UFM1	0.580876	1.34e-10
PPP1R13B	0.780881	1.35e-10
LAMB3	1.33669	1.36e-10
ZNF654	0.929885	1.38e-10
CEBPB	1.20746	1.4e-10
NDEL1	0.616873	1.4e-10
SNAI2	1.59196	1.43e-10
FAM83G	0.697696	1.44e-10
CHD1	0.477089	1.45e-10
LRFN4	-0.57033	1.45e-10
PIK3R3	0.742178	1.48e-10
SNRPE	-0.4414	1.49e-10
STARD7	-0.47385	1.51e-10
TBC1D23	0.666651	1.51e-10
DNAH17	2.27945	1.52e-10
CYTH1	0.56151	1.53e-10
PPM1D	0.737076	1.54e-10
CBLL1	0.552633	1.54e-10
F3	0.598807	1.55e-10
NHSL1	0.744058	1.57e-10
SNRNP25	-0.60846	1.59e-10
RAD52	1.04303	1.61e-10
NDST1	-0.49661	1.61e-10
STX5	0.775534	1.63e-10
TRAPPC6B	0.573538	1.63e-10
MGST1	-0.39107	1.64e-10
TJP1	0.432526	1.64e-10
GON4L	0.544789	1.65e-10
CANX	0.353557	1.68e-10
NR1D2	0.643246	1.68e-10
FOXQ1	-1.01745	1.79e-10
CXXC5	-0.85485	1.8e-10
KAT7	0.522192	1.86e-10
NIP7	-0.50246	1.97e-10
MRPL36	-0.43318	1.97e-10
LZTS2	-0.48697	2.02e-10
GGCX	-0.47286	2.03e-10
FAM133B	0.680387	2.04e-10
SLC35B4	-0.52275	2.13e-10
ESPL1	-0.53816	2.18e-10
ESD	-0.50592	2.23e-10
SAC3D1	-0.72114	2.26e-10
SPCS1	-0.44217	2.27e-10
RRAS2	0.578212	2.47e-10
IFNGR2	0.583475	2.55e-10
TCF19	-0.58458	2.64e-10
ST3GAL2	-0.52159	2.72e-10
PLAC8	-0.71622	2.73e-10
B3GNT5	0.530064	2.74e-10
IKZF5	0.7154	2.76e-10
KAT6B	0.573878	2.76e-10
CASC10	-1.01065	2.78e-10
TIMM21	-0.49032	2.83e-10
DDX23	-0.39759	2.91e-10
FBN2	2.35972	2.96e-10
ARF3	-0.4652	2.97e-10
KDM2A	0.417459	3.04e-10
TXN	-0.35808	3.04e-10
ISL2	1.41271	3.09e-10
RP4-706A16.3	-0.39758	3.11e-10
HDX	1.14485	3.13e-10
RP13-463N16.6	-1.13064	3.21e-10
AKAP1	-0.50891	3.25e-10
USMG5	-0.43606	3.29e-10
ADAM19	-0.95312	3.29e-10
AP1AR	0.562651	3.33e-10
ZBTB11	0.519855	3.48e-10
LTB	2.36294	3.51e-10
NACC2	-0.44577	3.52e-10
SERTAD1	1.60502	3.62e-10
FGD5-AS1	-0.43037	3.67e-10
EMSY	0.498102	3.71e-10
ZNF800	0.555907	3.74e-10
LGALS3BP	-0.43752	3.75e-10
UQCRHL	-0.68513	3.83e-10
LINC00958	-0.48281	3.86e-10
ZNF317	0.545626	3.91e-10
VDAC3	-0.43343	3.91e-10
LAPTM4B	-0.37028	3.94e-10
ARPC1A	-0.44238	4.04e-10
RP11-1212A22.1	0.658279	4.05e-10
ANKRD11	0.4084	4.16e-10
AVL9	0.509999	4.16e-10
FTSJ3	-0.4349	4.22e-10
HYAL2	-0.67749	4.42e-10
PTRF	-0.4051	4.42e-10
EIF2S2P4	0.527952	4.51e-10
ZNF773	1.23111	4.62e-10
ARID1B	0.437409	4.77e-10
REV3L	0.479674	4.78e-10
PRELID1	-0.39624	4.81e-10
ZNF770	0.436711	4.84e-10
PIGM	-1.00011	4.86e-10
NLRP3	2.10465	4.86e-10
GPAT3	-0.67094	4.88e-10
OSGIN1	0.992371	4.97e-10
IGSF3	-0.69506	5.07e-10
CFAP69	1.53109	5.16e-10
TUBBP1	-0.48526	5.16e-10
PINLYP	1.96128	5.23e-10
TRIM25	0.390197	5.23e-10
GM2A	-0.53115	5.23e-10
AMBRA1	0.585287	5.26e-10
MRPL51	-0.39995	5.27e-10
TLR2	1.90291	5.27e-10
UHRF1BP1	0.915635	5.33e-10
H1FX	1.11172	5.4e-10
PPP2R2A	0.471362	5.53e-10
VPS37A	0.498377	5.66e-10
TRIP11	0.477647	5.86e-10
TRMU	-0.48591	5.93e-10
GALNT5	-0.48358	5.99e-10
RBAK	0.655031	6.14e-10
CMKLR1	-1.09214	6.15e-10
MSTO2P	0.659002	6.28e-10
TMA7	-0.39834	6.62e-10
PDIA3P1	0.424635	7.07e-10
ST3GAL1	0.60958	7.2e-10
GATA3	1.20324	7.21e-10
MASTL	0.518511	7.25e-10
FOXRED2	-0.4771	7.48e-10
USF1	-0.59765	7.57e-10
LPIN2	0.503241	7.69e-10
ZSCAN12P1	2.36366	7.72e-10
JKAMP	-0.4647	7.77e-10
CHPF2	-0.51145	7.78e-10
PGRMC2	-0.44848	7.87e-10
E2F2	-0.90106	8.22e-10
RNF41	0.479192	8.33e-10
TNKS1BP1	0.448316	8.39e-10
SEMA3C	0.614534	8.54e-10
SKA2	-0.46226	8.56e-10
RP11-384K6.6	0.973084	8.83e-10
ZNF282	0.546474	9.04e-10
HIST3H2BB	2.04785	9.24e-10
USP15	0.438295	9.29e-10
IL24	1.52905	9.3e-10
ZNF674	1.21184	9.6e-10
DNAJC25	0.643755	9.7e-10
CNOT6LP1	1.07669	1.01e-09
ELF1	0.580086	1.03e-09
COA4	-0.48344	1.03e-09
CCNB1	-0.45617	1.03e-09
ST7L	0.712736	1.04e-09
TRUB2	-0.50506	1.07e-09
ZFPM2	1.32657	1.07e-09
HEY1	1.27861	1.07e-09
RALGAPA1	0.576253	1.07e-09
FEN1	-0.45832	1.08e-09
FAM171A1	-0.47494	1.09e-09
ULK1	0.695771	1.09e-09
WDR47	0.690115	1.12e-09
CWC15	-0.50517	1.12e-09
KATNA1	0.607182	1.13e-09
ERBB2	-0.51347	1.17e-09
LSM7	-0.4755	1.19e-09
TACC3	-0.38366	1.2e-09
ADAMTS16	1.06792	1.27e-09
LDHAP4	-0.47165	1.28e-09
LMNB2	-0.37503	1.29e-09
AGPAT3	-0.41665	1.33e-09
KTI12	-0.78721	1.36e-09
CTB-61M7.2	1.66283	1.36e-09
ZNF598	0.41462	1.37e-09
NBEAL1	0.822535	1.38e-09
ABCC9	1.29048	1.38e-09
WWC2	0.439684	1.38e-09
RFC1	0.405968	1.4e-09
ERO1A	-0.4367	1.45e-09
PTMA	-0.35982	1.48e-09
WDR43	0.418893	1.5e-09
ZNF212	0.776005	1.52e-09
ANKRD10	0.868782	1.52e-09
INTS5	-0.66575	1.53e-09
CCDC50	0.4314	1.59e-09
RRS1	-0.62884	1.61e-09
LAMTOR5	-0.46774	1.67e-09
TRIM24	0.451003	1.68e-09
ADH5	-0.39788	1.68e-09
BOD1	0.43825	1.71e-09
SRFBP1	0.616094	1.76e-09
HAUS6	0.44494	1.79e-09
ALG2	0.487401	1.82e-09
RPL7A	-0.30987	1.84e-09
S100A2	-0.5899	1.85e-09
ZNF614	0.665331	1.93e-09
FOXK1	-0.44251	1.95e-09
AHNAK2	-0.62555	1.95e-09
EIF4EP2	-0.65502	2e-09
GLMP	-0.61519	2.01e-09
SLC16A1-AS1	0.764726	2.01e-09
SMIM13	0.573616	2.17e-09
KMT2C	0.547774	2.2e-09
GPR87	-0.7038	2.21e-09
FERMT2	0.419413	2.37e-09
SLC6A9	0.662888	2.38e-09
B4GALT1	0.341241	2.4e-09
TBC1D15	0.535874	2.47e-09
KYNU	0.595414	2.48e-09
PARP9	-0.66937	2.49e-09
NAT8L	-0.5837	2.53e-09
ITM2C	-0.6359	2.53e-09
THAP1	0.680287	2.56e-09
STX11	1.5304	2.59e-09
TYW1B	0.996546	2.6e-09
RAB3GAP2	0.433202	2.64e-09
ABCF2	-0.41386	2.65e-09
NLK	0.562938	2.68e-09
VEZF1	0.48849	2.74e-09
CLASRP	0.538264	2.77e-09
ZNF148	0.440432	2.86e-09
MTO1	0.586569	2.88e-09
RP11-130L8.3	-0.96582	2.89e-09
MIR22HG	0.805645	2.94e-09
NPTN	-0.37623	2.94e-09
PRPF39	0.567858	2.95e-09
MYD88	-0.49274	2.99e-09
OTUD7B	0.569656	3.04e-09
PCDHB5	-1.08238	3.04e-09
ERH	-0.37474	3.05e-09
USP8	0.427913	3.2e-09
MAP2K3	0.521865	3.25e-09
METTL12	0.730963	3.27e-09
MAVS	-0.43454	3.34e-09
DLG1	0.490954	3.36e-09
SNX16	0.974897	3.36e-09
SMG9	0.551263	3.4e-09
GABARAPL1	0.950608	3.43e-09
DOT1L	0.483176	3.59e-09
SERPINA6	1.51136	3.64e-09
TRAF3	0.409109	3.64e-09
SNRK	0.666242	3.65e-09
STX1A	0.860988	3.66e-09
MTMR7	2.21341	3.66e-09
OLFML2A	-0.58323	3.68e-09
NDUFA4	-0.3449	3.69e-09
TBC1D24	-0.62004	3.73e-09
TPBG	-0.46937	3.74e-09
SLX4	-0.67934	3.75e-09
DENND4A	0.579004	3.77e-09
APAF1	-0.53703	3.78e-09
SHFM1	-0.41415	3.85e-09
EPHB4	-0.41922	3.94e-09
LCA5	1.06353	3.95e-09
TMED5	0.428689	3.99e-09
LDLRAP1	-0.5056	4.01e-09
SLIT2	0.457428	4.05e-09
C1orf216	-0.59917	4.17e-09
FZD2	-1.00693	4.21e-09
LRCH3	0.536893	4.22e-09
TNFRSF11A	-0.57211	4.22e-09
CTDSPL	-0.52813	4.29e-09
KIAA0907	0.681498	4.53e-09
SEMA7A	-0.99092	4.58e-09
HIST1H1C	0.947085	4.6e-09
HMGB1	-0.33015	4.63e-09
USB1	-0.38685	4.73e-09
DCUN1D3	0.693601	4.76e-09
LDB1	-0.56567	4.76e-09
NECAB1	2.20668	4.84e-09
ALDH1B1	-0.7302	4.84e-09
ELOF1	-0.47057	4.89e-09
ZNF655	0.494643	4.92e-09
CCDC127	-0.55622	4.99e-09
RPL24P4	-0.53981	5.27e-09
PLK2	0.635036	5.39e-09
PMPCA	-0.47654	5.42e-09
TM2D2	-0.7288	5.45e-09
UBE2D3	0.368481	5.62e-09
TMEM109	-0.44893	5.69e-09
BRPF1	0.496649	5.72e-09
NCAPD2	-0.37811	5.93e-09
UHRF1	-0.44261	5.93e-09
CCNT1	0.481348	5.93e-09
HUS1	0.642573	5.97e-09
NUP98	0.401476	5.99e-09
WDR25	0.941477	6.01e-09
YTHDF3	0.414846	6.19e-09
SNHG7	0.540466	6.33e-09
POLR3C	0.61766	6.36e-09
STK19	0.943452	6.36e-09
PPIL4	0.484202	6.41e-09
MRPS26	-0.49813	6.42e-09
NEAT1	0.618897	6.43e-09
AKR1C3	-0.65894	6.51e-09
TMEM127	-0.44081	6.54e-09
KANSL3	0.467205	6.78e-09
MED15	0.520117	6.9e-09
EPHA2	0.371792	7.02e-09
RAN	-0.31312	7.36e-09
ZFP91	0.354172	7.61e-09
SEMA6B	-0.44297	7.64e-09
SLU7	0.484565	7.77e-09
RPL23	-0.30669	7.79e-09
GORASP2	0.383031	7.85e-09
SLC36A1	-0.51487	7.92e-09
SFXN3	-0.47981	7.99e-09
RP11-325K4.2	2.23148	7.99e-09
RC3H2	0.402479	8.05e-09
ZC3H6	1.72805	8.07e-09
GINS2	-0.67979	8.19e-09
EZR	0.348894	8.44e-09
RBM12	-0.39684	8.61e-09
LRP5L	1.09786	8.63e-09
UBE2L3	-0.3544	8.7e-09
NXPE3	-0.53133	8.87e-09
USP16	0.422614	9.32e-09
LRRC37A15P	1.69588	9.38e-09
TNFAIP8L1	-0.81147	9.38e-09
LHX8	1.84013	9.38e-09
SPAG9	0.441507	9.38e-09
BRAT1	-0.4709	9.43e-09
MAP1LC3B2	1.03409	9.83e-09
MLLT11	-0.54268	9.85e-09
CDCA4	-0.53627	1.06e-08
DEGS1	-0.37496	1.06e-08
GMEB2	0.570089	1.07e-08
MRPL16	-0.51451	1.07e-08
NSRP1	0.468218	1.07e-08
EFNA4	-1.04506	1.08e-08
LINC00847	-0.989	1.1e-08
COX7C	-0.34415	1.1e-08
KRTAP2-3	1.97507	1.11e-08
SH3RF1	0.595507	1.13e-08
MSANTD4	0.692855	1.14e-08
SLC12A4	0.563382	1.16e-08
GOSR1	0.444519	1.17e-08
POP4	-0.5573	1.17e-08
ATRN	-0.39866	1.19e-08
CRTC2	0.495721	1.19e-08
ALG3	-0.38982	1.21e-08
ALPK2	0.966354	1.22e-08
ZNF385D	0.576018	1.22e-08
CEP128	0.580627	1.23e-08
PCDHB2	-0.84584	1.24e-08
PDIA6	0.362859	1.24e-08
GPI	-0.3214	1.24e-08
MAFA	2.18924	1.25e-08
RPL7AP6	-0.36183	1.26e-08
ERBIN	0.431815	1.27e-08
CDKN1A	1.52605	1.32e-08
NCOA3	0.487493	1.32e-08
ZNF316	0.535583	1.33e-08
GLRX5	-0.49596	1.35e-08
HECW2	0.852638	1.36e-08
IMPDH1P10	1.90185	1.36e-08
MKNK2	1.25549	1.38e-08
TGDS	0.738873	1.39e-08
APOBEC3C	-0.47225	1.39e-08
PLEKHO2	0.95283	1.4e-08
GPR157	-0.72046	1.41e-08
CEP85L	0.836755	1.42e-08
TRAF2	0.474507	1.44e-08
EDN1	1.38804	1.5e-08
JMY	0.666904	1.52e-08
ATF5	-0.59484	1.56e-08
ATP5L	-0.34012	1.58e-08
CCT6P3	1.22027	1.58e-08
BNIP1	0.62417	1.65e-08
CARD6	-0.62475	1.66e-08
LINC00094	-0.59187	1.68e-08
PGAM4	-0.53432	1.69e-08
THAP2	1.14291	1.71e-08
DHFRL1	-0.76098	1.72e-08
RUSC2	0.470095	1.75e-08
ATP5J2	-0.42591	1.75e-08
PIK3C2A	0.418109	1.77e-08
KRT8P46	1.63744	1.78e-08
OSGIN2	0.5376	1.82e-08
TNFAIP6	1.08858	1.87e-08
GNL2	0.409751	1.89e-08
ERAP2	-0.42737	1.92e-08
ATG14	0.653381	1.93e-08
RSL24D1	0.403603	1.96e-08
MUM1	-0.4918	1.96e-08
SPECC1L	0.539631	1.97e-08
PVR	0.446702	2e-08
EFNB2	0.746591	2.09e-08
TEX14	2.1735	2.13e-08
ALKBH4	-0.79813	2.14e-08
RP11-400F19.6	-0.70943	2.15e-08
NR3C2	0.878685	2.15e-08
RP11-274B21.2	1.12862	2.16e-08
CDC14A	1.06832	2.16e-08
LGR4	-0.49419	2.16e-08
IL23A	2.09265	2.17e-08
TMEM115	-0.45948	2.17e-08
VPS13B	0.579406	2.17e-08
PPM1F	-0.48513	2.21e-08
DMXL1	0.611976	2.22e-08
LLPH	-0.5734	2.28e-08
TMEM106C	-0.4062	2.31e-08
SRGN	0.639883	2.32e-08
CTC-573N18.1	2.05277	2.32e-08
PYGO2	-0.53012	2.34e-08
PTPN14	0.347581	2.37e-08
RAB9A	0.491561	2.38e-08
RP11-465B22.3	0.800911	2.39e-08
CCDC150	0.894063	2.43e-08
KCTD2	-0.56856	2.46e-08
PARK7	-0.33016	2.48e-08
CSTB	-0.40702	2.49e-08
RNF169	0.666817	2.51e-08
SUPT4H1	-0.44681	2.51e-08
MCTP1	0.636139	2.55e-08
ZKSCAN5	0.553526	2.55e-08
FOXN2	0.544744	2.64e-08
ARHGDIA	-0.36344	2.69e-08
RAB11FIP2	0.551358	2.81e-08
C5orf51	0.495574	2.82e-08
NCBP2-AS2	-0.6386	2.83e-08
PDXK	-0.35036	2.83e-08
PLAGL2	0.507023	2.85e-08
RP11-20O24.4	-0.37234	2.9e-08
C11orf24	-0.42914	2.96e-08
TUBA4A	-0.38469	2.97e-08
TMPO-AS1	-0.9704	3.03e-08
COX7A2	-0.36378	3.18e-08
EZH2	0.44487	3.29e-08
FITM2	-0.666	3.32e-08
GOLGA2	0.41511	3.48e-08
FAM210B	-0.434	3.54e-08
KEAP1	-0.41698	3.55e-08
ANKRD33B	0.927012	3.64e-08
PALLD	0.541442	3.65e-08
HMGXB3	0.397365	3.67e-08
TOM1L1	0.511433	3.69e-08
AKNA	0.709966	3.72e-08
LPCAT4	-0.52945	3.85e-08
SNRPA	0.416719	3.93e-08
NAB1	0.397348	4.06e-08
RSRP1	0.80873	4.07e-08
TUBB4B	-0.45861	4.1e-08
METTL13	-0.4419	4.12e-08
TMEM9B	-0.51533	4.17e-08
ATP5C1	-0.33856	4.22e-08
APLN	-1.21334	4.23e-08
ARHGAP12	0.466833	4.25e-08
DDX21	0.325409	4.38e-08
UBE2J1	0.408992	4.42e-08
ENTPD7	0.617559	4.53e-08
PHF20L1	0.45572	4.56e-08
IFT57	0.432797	4.66e-08
CEP295	0.57859	4.78e-08
LETM1	-0.3808	4.89e-08
EHBP1L1	-0.37798	4.94e-08
SLFN13	0.993884	4.94e-08
ZNF195	0.622322	4.94e-08
TMEM217	1.78827	4.95e-08
RC3H1	0.644948	4.96e-08
INTS7	0.411411	5.09e-08
CEP72	0.557234	5.11e-08
HECTD3	-0.45489	5.12e-08
KANSL1L	0.974487	5.28e-08
ARID5A	0.733902	5.31e-08
EFNB1	0.692166	5.37e-08
GATAD2B	0.451159	5.53e-08
TIMM23B	0.685423	5.61e-08
PPIAP29	-0.35793	5.64e-08
CSNK1A1	0.351846	5.7e-08
TSPAN3	-0.33232	5.75e-08
MALSU1	-0.67396	5.88e-08
SCAPER	0.801589	5.97e-08
FAM222B	-0.70006	6.02e-08
FAM127B	-0.48937	6.06e-08
GABRE	-0.76392	6.07e-08
FOXJ3	0.42931	6.12e-08
PSMA3	-0.33521	6.21e-08
HIST2H2BE	1.59935	6.21e-08
ZNFX1	-0.4412	6.29e-08
CRCP	0.527064	6.3e-08
CSTF1	-0.66448	6.3e-08
RRN3	0.479172	6.3e-08
FZD1	-0.63231	6.36e-08
SNHG5	0.424073	6.36e-08
DDX58	0.726051	6.39e-08
MMP15	-0.57388	6.54e-08
ALDH3A2	-0.43029	6.55e-08
SNRPC	-0.39755	6.64e-08
GTF3C2	-0.38976	6.86e-08
FAM83B	0.949564	6.95e-08
ZNF189	0.653229	6.99e-08
NSUN6	0.673308	7.01e-08
PGK1	-0.33342	7.06e-08
C19orf53	-0.37667	7.08e-08
GBA2	0.452062	7.18e-08
BCL7A	-0.59743	7.2e-08
NARF	-0.47002	7.27e-08
HSPA9	0.31562	7.28e-08
SLC39A10	-0.47743	7.33e-08
NIFK	0.441369	7.34e-08
PPIAP22	-0.34066	7.35e-08
RNASEL	-0.86503	7.36e-08
SNHG4	-0.8297	7.38e-08
FBXO28	0.44745	7.48e-08
SNHG3	0.665323	7.51e-08
DGCR2	-0.43444	7.61e-08
CCDC68	0.813477	7.71e-08
RAB11A	-0.3845	7.79e-08
MARK2	0.411396	7.94e-08
HMGB1P5	-0.34936	8.04e-08
CCDC51	-0.56929	8.06e-08
WRN	0.525726	8.09e-08
CREB3L2	0.373423	8.1e-08
ARHGAP5-AS1	-1.11607	8.21e-08
GOLPH3	0.361841	8.42e-08
NRM	-0.55281	8.46e-08
MSTO1	0.442751	8.67e-08
RANBP10	0.524393	8.67e-08
SZRD1	-0.32168	8.67e-08
FAM13B	0.760837	8.91e-08
GLB1	-0.47581	8.94e-08
MYCBP	-0.55672	8.95e-08
JAG1	0.556368	9.02e-08
FUNDC2	-0.44038	9.25e-08
TET1	-1.23035	9.39e-08
ZBTB40	0.443784	9.42e-08
VCAN	-0.4083	9.53e-08
RAB40C	-0.57944	9.6e-08
LRRC8A	0.458022	9.63e-08
LIMK1	-0.37388	9.7e-08
TMEM263	0.448839	9.74e-08
ANPEP	-0.41525	9.92e-08
COX19	0.593829	1e-07
UQCRB	-0.33139	1e-07
ELMO3	-1.24622	1e-07
GEM	1.98787	1.01e-07
SRSF4	0.393089	1.01e-07
CDH8	0.852139	1.01e-07
ZMYND19	-0.47612	1.01e-07
TRIM14	-0.47809	1.01e-07
IFFO2	-0.59948	1.03e-07
NRN1	-0.76812	1.03e-07
SMURF2	0.49013	1.03e-07
SYNE1	0.716826	1.06e-07
SEPT7P2	0.913166	1.06e-07
TUBA1B	-0.30414	1.07e-07
USP31	0.506836	1.09e-07
MED11	-0.76171	1.09e-07
IL32	0.441779	1.1e-07
XPOT	0.329003	1.12e-07
PTTG1	-0.42727	1.12e-07
DNAJB1	1.58245	1.13e-07
CA5B	0.860101	1.14e-07
DHX35	0.58231	1.14e-07
THYN1	-0.53585	1.15e-07
PIM2	0.676972	1.15e-07
SKP1	-0.35401	1.17e-07
FSCN1	-0.35522	1.18e-07
FAM96A	-0.4891	1.22e-07
TSPAN17	-0.46	1.23e-07
THUMPD2	0.605147	1.23e-07
SGK223	0.640241	1.23e-07
MON1B	0.433414	1.24e-07
KBTBD2	0.474375	1.27e-07
H1FX-AS1	1.06068	1.31e-07
TEAD1	0.38451	1.32e-07
STK38L	0.513085	1.33e-07
TRIML2	1.1984	1.35e-07
CDC20	-0.31627	1.35e-07
VPS26B	-0.43105	1.35e-07
ABRACL	-0.77064	1.35e-07
SMNDC1	0.443047	1.35e-07
FAM222A	1.42225	1.39e-07
RP11-206M11.7	2.00056	1.39e-07
S100A11	-0.3152	1.39e-07
CLIP2	0.546427	1.41e-07
VLDLR	-1.11287	1.44e-07
BAZ1A	0.391517	1.45e-07
RNF26	-0.3849	1.45e-07
DENND5A	0.382538	1.45e-07
ANKS1B	0.915707	1.47e-07
ULBP1	1.60805	1.49e-07
SIVA1	-0.43731	1.5e-07
ZDHHC12	-0.55234	1.51e-07
MIA3	0.374769	1.51e-07
TPI1	-0.31183	1.51e-07
MRPL17	-0.42305	1.52e-07
MT1X	-0.58233	1.55e-07
PAICS	-0.36658	1.56e-07
REEP5	-0.355	1.56e-07
ZMAT2	-0.39874	1.57e-07
LCOR	0.540963	1.57e-07
P4HB	0.406393	1.57e-07
MED24	-0.3845	1.58e-07
CCNE2	-0.64247	1.6e-07
MALT1	0.468612	1.64e-07
LASP1	-0.34221	1.64e-07
RFX7	0.43903	1.65e-07
FIP1L1	0.469187	1.66e-07
LARP6	0.495902	1.69e-07
FBXL12	0.683311	1.69e-07
CAPRIN2	0.596559	1.69e-07
SLC12A8	-0.87516	1.69e-07
KLHDC3	-0.44102	1.74e-07
GJC1	0.546109	1.75e-07
THAP9-AS1	0.480663	1.76e-07
ARRDC4	0.97129	1.78e-07
UBA6-AS1	0.642457	1.79e-07
SKIDA1	-1.52503	1.79e-07
BOD1L1	0.38582	1.8e-07
LRFN3	-0.74834	1.81e-07
MMACHC	-0.67506	1.82e-07
STMN1	-0.35464	1.84e-07
GAPDH	-0.26759	1.84e-07
NINJ1	0.440269	1.85e-07
BHLHE40	1.15549	1.87e-07
USP47	0.391434	1.87e-07
DARS2	-0.41892	1.89e-07
RASGRP1	1.3487	1.89e-07
MAGEH1	-0.80853	1.9e-07
C9orf78	-0.40337	1.92e-07
TUBB6	-0.42894	1.93e-07
CHCHD1	-0.46417	1.93e-07
PER2	0.736474	1.95e-07
NDUFA1	-0.38127	1.96e-07
PRSS23	-0.66911	1.96e-07
CEMIP	0.928356	2e-07
TUBAP2	-0.33731	2e-07
XXYLT1	-0.43189	2.01e-07
ERGIC2	-0.37444	2.02e-07
NPIPB3	0.774782	2.03e-07
PRDM2	0.459545	2.05e-07
MEPCE	0.506734	2.05e-07
TJP2	0.440768	2.08e-07
FAM213B	-0.45397	2.11e-07
CYP20A1	0.711299	2.13e-07
CBL	0.383922	2.16e-07
PEX11B	-0.77723	2.16e-07
SC5D	0.42297	2.16e-07
SECTM1	-0.56557	2.19e-07
SOD1	-0.3055	2.23e-07
DCAF1	0.376687	2.27e-07
SCAMP5	-0.66821	2.29e-07
FAM20B	-0.38041	2.29e-07
CTDSPL2	0.452419	2.34e-07
LUC7L	0.470201	2.34e-07
SUMO2P1	-0.66552	2.36e-07
PFN2	-0.35273	2.37e-07
CENPW	-0.5078	2.38e-07
ZNF641	0.927744	2.41e-07
ZXDC	0.603375	2.41e-07
SPRY1	-1.0709	2.46e-07
SBF2	0.458913	2.53e-07
ZFP69B	0.857709	2.56e-07
CFL1	-0.28769	2.56e-07
NAA16	0.657852	2.57e-07
NUCB2	0.468255	2.58e-07
ERP44	0.418531	2.58e-07
GTF2H5	-0.5256	2.6e-07
CCDC130	0.667694	2.6e-07
ZFYVE16	0.44886	2.65e-07
LRP5	-0.36448	2.81e-07
FAM98A	-0.40086	2.82e-07
LARP1	-0.3114	2.85e-07
FBXO5	-0.5494	2.85e-07
PARS2	-1.02129	2.85e-07
UIMC1	0.435152	2.87e-07
BMF	-1.18035	2.89e-07
HOXC4	-0.66718	2.9e-07
BLOC1S4	-0.72985	2.9e-07
GPR39	-0.84423	2.9e-07
RTN4RL1	-0.79827	2.96e-07
SLC38A10	-0.38899	2.97e-07
LINC00511	0.565848	3.01e-07
GNA13	0.382162	3.04e-07
POLR2K	-0.45326	3.06e-07
ENTPD6	-0.40405	3.1e-07
CCL2	1.99865	3.1e-07
FAM32A	-0.37507	3.11e-07
GOLM1	-0.36027	3.11e-07
H3F3A	-0.36543	3.13e-07
RRP1B	-0.3744	3.15e-07
CTD-2619J13.14	-0.74523	3.19e-07
MIR1244-2	-0.35807	3.21e-07
SLC11A2	0.361055	3.23e-07
PSEN1	0.43607	3.23e-07
ALKBH8	0.514914	3.24e-07
MLEC	-0.29302	3.25e-07
ZNF107	-0.99657	3.27e-07
ABCD3	-0.3853	3.38e-07
ATP5I	-0.3661	3.44e-07
CDS2	-0.43881	3.44e-07
USP12	0.503506	3.47e-07
TFAP4	-0.54511	3.55e-07
ZNF236	0.58869	3.57e-07
TXNDC17	-0.42744	3.63e-07
AP1M1	-0.3983	3.64e-07
RPA3	-0.47723	3.71e-07
MARS2	-0.69932	3.73e-07
IL27RA	-0.61252	3.76e-07
CIC	0.468124	3.79e-07
BRD1	0.461945	3.8e-07
YTHDC1	0.441085	3.81e-07
PFKM	-0.32778	3.86e-07
MRM2	-0.47349	3.95e-07
SMC5	0.430019	3.96e-07
PPP1R14B	-0.32029	3.98e-07
CSNK1G1	0.522705	4e-07
UBTD2	0.46599	4.01e-07
M6PR	-0.36381	4.07e-07
ARHGAP39	0.847318	4.09e-07
AHI1	0.534579	4.1e-07
SOCS1	1.51924	4.14e-07
DPF3	0.940863	4.18e-07
SECISBP2L	0.394613	4.2e-07
RAI14	0.375939	4.21e-07
TMEM60	-0.67402	4.22e-07
SUMO2P17	-0.65135	4.22e-07
ZNF687	0.497868	4.23e-07
FAM20C	-0.36875	4.23e-07
RP1-102K2.8	1.9726	4.28e-07
SIK2	0.555428	4.28e-07
TASP1	0.722301	4.31e-07
KDM5B	0.466282	4.32e-07
C4orf46	-0.49135	4.34e-07
OXA1L	-0.32701	4.37e-07
NUMB	0.480184	4.38e-07
AC010091.1	0.799681	4.38e-07
NDUFB10	-0.33801	4.43e-07
HIPK2	0.344914	4.46e-07
EIF2A	0.350967	4.48e-07
PARD3	0.418542	4.49e-07
RANBP1	-0.30429	4.56e-07
EIF5	0.31673	4.57e-07
UHRF1BP1L	0.39669	4.63e-07
ZUFSP	0.644256	4.63e-07
PGM3	0.485257	4.67e-07
TUBA1C	-0.34577	4.69e-07
RPS6KA4	-0.36652	4.71e-07
RNF146	0.546384	4.71e-07
COG8	-0.5746	4.72e-07
AP2M1	-0.29018	4.91e-07
C22orf29	-0.5167	4.93e-07
GS1-600G8.5	1.26341	4.99e-07
NHP2	-0.33874	5.05e-07
HIST1H3E	1.7311	5.08e-07
CTD-3014M21.1	1.66584	5.1e-07
STRN4	0.360099	5.15e-07
MDH1	-0.31329	5.17e-07
VKORC1L1	-0.40762	5.21e-07
ECE1	0.378068	5.24e-07
TMEM167A	-0.35012	5.25e-07
RP1-34B20.21	1.9418	5.31e-07
MICA	0.452398	5.53e-07
RRM2B	0.457834	5.58e-07
MRPL20	-0.35105	5.62e-07
GBP1	0.554357	5.62e-07
ZBED1	-0.42911	5.63e-07
RPL36AL	-0.31704	5.64e-07
DIS3	0.408653	5.73e-07
SRSF9	-0.31043	5.76e-07
C18orf8	0.475488	5.81e-07
ZNF550	0.78751	5.83e-07
DCTN5	-0.35587	5.88e-07
FER	0.45818	5.89e-07
RBBP4	-0.3178	5.89e-07
SPRYD4	-0.51995	5.89e-07
SCML1	0.479402	5.9e-07
METRN	-0.50387	5.94e-07
CLHC1	1.08618	5.97e-07
MRPL33	-0.37722	6.02e-07
UQCC3	-0.57491	6.05e-07
RGMB	0.480565	6.06e-07
RNF6	0.440673	6.17e-07
PCTP	-0.78214	6.2e-07
SECISBP2	0.467081	6.2e-07
UBE2C	-0.36202	6.2e-07
CKAP4	-0.41261	6.21e-07
ISCU	-0.42005	6.24e-07
PIN4	-0.6803	6.28e-07
LAMTOR1	-0.35513	6.35e-07
ALG1	-0.41147	6.4e-07
ERGIC1	-0.32125	6.45e-07
KIN	0.621243	6.56e-07
HMGN3	-0.42232	6.59e-07
TNFSF9	1.65848	6.6e-07
KIAA1161	-0.92896	6.72e-07
SGMS1	0.466743	6.72e-07
OPTN	0.410703	6.76e-07
PAQR8	-1.08177	6.76e-07
YPEL5	0.854064	6.77e-07
ROS1	0.539239	6.81e-07
GADD45GIP1	-0.36092	6.86e-07
KCTD5	0.473614	6.89e-07
CNKSR3	0.770013	6.98e-07
MFSD2A	0.696435	6.98e-07
TAX1BP1	0.344083	6.98e-07
LRIG3	-0.74806	7.1e-07
RP1-241P17.4	-0.65489	7.16e-07
ZNF267	0.654211	7.18e-07
TAF2	0.414286	7.21e-07
RNF145	-0.38697	7.21e-07
SENP6	0.403199	7.21e-07
TMEM179B	-0.46618	7.26e-07
KHNYN	0.4513	7.29e-07
SMAD2	0.359817	7.39e-07
HES6	1.09958	7.39e-07
RCOR1	0.426001	7.44e-07
CBX8	-0.6455	7.47e-07
SP8	-1.57812	7.56e-07
TOPORS	0.443702	7.69e-07
SLC5A6	-0.44976	7.69e-07
FAM78A	-1.19746	7.75e-07
ZCCHC14	0.473268	7.84e-07
MON2	0.410116	7.94e-07
ABCC5	-0.53067	7.95e-07
TRAPPC10	0.426826	7.97e-07
[truncated: 13,642 more rows]

## Sheet: Fig.5c
Fig.5c
	log2FC	padj
BCAP31P1	1.65194	0.013196
RP3-467N11.2	-1.6544	0.013196
A1BG-AS1	-0.02511	1
A4GALT	-0.06052	1
AAAS	-0.08128	1
AACS	0.041606	1
AADAC	-0.06919	1
AADACP1	0.057415	1
AADAT	0.051528	1
AAED1	0.009953	1
AAGAB	0.034696	1
AAK1	-0.00703	1
AAMDC	-0.08578	1
AAMP	0.011558	1
AAR2	0.008344	1
AARS	0.007393	1
AARS2	0.055673	1
AARSD1	-0.18064	1
AASDH	-0.06086	1
AASDHPPT	-0.04153	1
AASS	-0.03105	1
AATF	0.021413	1
AATK	-0.19607	1
AB019441.29	0.073618	1
ABAT	0.153016	1
ABBA01000934.1	0.110718	1
ABC13-47488600E17.1	0.247749	1
ABC13-47656900H15.1	-0.0141	1
ABCA1	-0.00514	1
ABCA10	-0.03816	1
ABCA11P	-0.25325	1
ABCA12	0.101353	1
ABCA13	-0.02312	1
ABCA2	-0.01598	1
ABCA3	0.051078	1
ABCA4	0.014384	1
ABCA6	0.0292	1
ABCA7	-0.0325	1
ABCA8	-0.16033	1
ABCA9	0.095462	1
ABCB1	0.030762	1
ABCB10	0.01731	1
ABCB10P4	-0.04128	1
ABCB6	0.130159	1
ABCB7	-0.01085	1
ABCB8	-0.09466	1
ABCB9	0.078563	1
ABCC1	-0.00178	1
ABCC10	0.010315	1
ABCC2	0.035664	1
ABCC3	-0.0148	1
ABCC4	0.000538	1
ABCC5	-0.01324	1
ABCC9	0.029848	1
ABCD1	-0.00464	1
ABCD3	-0.05285	1
ABCD4	-0.06103	1
ABCE1	0.040972	1
ABCF1	0.019333	1
ABCF2	0.024723	1
ABCF3	0.010251	1
ABCG1	-0.11589	1
ABCG2	0.048395	1
ABCG4	-0.13161	1
ABHD10	0.025982	1
ABHD11	0.019882	1
ABHD12	-0.0023	1
ABHD13	-0.02261	1
ABHD14A	0.05947	1
ABHD14B	-0.01693	1
ABHD15	-0.03643	1
ABHD16A	0.174435	1
ABHD17A	0.020175	1
ABHD17AP1	-0.0343	1
ABHD17AP3	0.068791	1
ABHD17AP4	0.004151	1
ABHD17AP5	0.029187	1
ABHD17AP6	-0.08618	1
ABHD17B	-0.00972	1
ABHD17C	-0.04893	1
ABHD18	-0.06498	1
ABHD2	-0.03306	1
ABHD3	-0.06556	1
ABHD4	-0.01769	1
ABHD5	0.05914	1
ABHD6	0.00543	1
ABHD8	-0.0289	1
ABI1	0.011699	1
ABI2	-0.01545	1
ABI3BP	-0.00943	1
ABL1	0.014253	1
ABL2	0.091538	1
ABLIM1	0.008985	1
ABLIM3	-0.02961	1
ABR	0.026294	1
ABRACL	0.04387	1
ABT1	0.043603	1
ABTB1	-0.10379	1
ABTB2	0.059367	1
AC000089.3	-0.00801	1
AC000123.2	-0.01827	1
AC000403.4	0.29815	1
AC002056.3	0.047838	1
AC002075.4	-0.02288	1
AC002116.7	-0.00643	1
AC002310.10	-0.19309	1
AC002310.12	0.162119	1
AC002467.7	0.25359	1
AC002519.6	-0.3393	1
AC003092.1	0.062718	1
AC004057.1	0.009327	1
AC004066.2	0.369221	1
AC004069.2	0.028424	1
AC004381.6	0.027034	1
AC004453.8	0.051426	1
AC004556.1	0.015859	1
AC004893.11	0.055936	1
AC004967.7	-0.22925	1
AC004980.10	-0.11577	1
AC004980.7	-0.05646	1
AC004987.9	0.06744	1
AC005076.5	0.238357	1
AC005077.14	0.238663	1
AC005154.6	-0.04747	1
AC005224.2	0.025367	1
AC005251.3	-0.09142	1
AC005255.3	-0.05353	1
AC005306.3	0.140684	1
AC005329.7	0.114033	1
AC005355.2	-0.17684	1
AC005540.3	-0.18553	1
AC005562.1	0.11557	1
AC005592.2	0.015504	1
AC005795.1	0.058205	1
AC005822.1	0.037646	1
AC005838.2	-0.06682	1
AC005932.1	0.011288	1
AC006262.5	0.081591	1
AC006262.6	0.135319	1
AC006273.5	-0.2303	1
AC006386.1	0.006423	1
AC006486.10	-0.04061	1
AC006538.1	0.327801	1
AC006946.16	-0.2579	1
AC006978.6	-0.38232	1
AC007040.11	0.044953	1
AC007041.2	0.168859	1
AC007128.1	0.339649	1
AC007191.4	-0.16503	1
AC007228.9	-0.21228	1
AC007229.3	-0.06148	1
AC007238.1	-0.04862	1
AC007246.3	0.020525	1
AC007318.5	-0.04101	1
AC007325.3	-0.02198	1
AC007325.4	0.077739	1
AC007383.3	0.231456	1
AC007405.6	0.142622	1
AC007560.1	-0.10142	1
AC007879.7	0.101636	1
AC007881.4	-0.09483	1
AC007969.5	-0.02127	1
AC008440.10	-0.12282	1
AC008592.3	-0.04101	1
AC008694.2	-0.10475	1
AC009005.2	-0.0082	1
AC009120.6	-0.03846	1
AC009133.12	-0.10096	1
AC009245.3	0.027217	1
AC009299.3	-0.01035	1
AC009299.5	0.002086	1
AC009302.2	-0.01478	1
AC009303.2	-0.11042	1
AC009403.2	0.229286	1
AC009404.2	-0.12492	1
AC009410.1	-0.18512	1
AC009487.6	0.033937	1
AC009506.1	-0.01482	1
AC009948.5	0.080522	1
AC009948.7	0.114133	1
AC010091.1	0.028538	1
AC010468.1	-0.01758	1
AC010642.1	0.116216	1
AC010677.5	0.154262	1
AC010733.5	-0.07672	1
AC010878.3	0.049606	1
AC011043.1	0.057923	1
AC011330.5	0.028894	1
AC011933.2	-0.01127	1
AC012005.1	0.028822	1
AC012146.7	0.089263	1
AC012501.3	-0.08468	1
AC012531.25	0.094088	1
AC013271.3	-0.16162	1
AC013461.1	0.015928	1
AC013470.6	0.059505	1
AC015849.14	0.00666	1
AC015849.16	0.08543	1
AC016292.3	-0.01268	1
AC016700.4	0.150685	1
AC016700.6	-0.1559	1
AC016708.2	0.082333	1
AC016734.2	0.031016	1
AC016739.2	0.037712	1
AC016747.3	-0.13311	1
AC016999.2	-0.0642	1
AC017074.2	0.069682	1
AC018463.4	0.033751	1
AC018738.2	-0.09796	1
AC018804.6	-0.07069	1
AC018865.5	0.952654	1
AC019097.7	-0.00532	1
AC020571.3	-0.05877	1
AC021016.7	-0.1299	1
AC021218.2	-0.22567	1
AC022007.5	0.115112	1
AC022182.2	0.043893	1
AC022210.2	0.074534	1
AC023115.2	-0.04799	1
AC023347.1	0.002601	1
AC023491.1	-0.04744	1
AC024560.3	0.041485	1
AC024937.4	0.106661	1
AC024937.6	0.086552	1
AC025171.1	-0.13213	1
AC025335.1	-0.12455	1
AC026271.5	0.035801	1
AC027612.1	0.090164	1
AC027612.4	-0.08464	1
AC027612.6	0.059284	1
AC046143.3	-0.2532	1
AC062029.1	-0.18812	1
AC068491.3	-0.01197	1
AC068522.4	-0.01643	1
AC068580.5	0.185892	1
AC069277.2	-0.11214	1
AC073046.25	-0.27228	1
AC073063.10	-0.07084	1
AC073072.5	0.209246	1
AC073072.7	-0.17292	1
AC074019.2	0.114784	1
AC074117.10	-0.14712	1
AC074212.5	0.363564	1
AC074286.1	0.03559	1
AC078899.1	-0.04971	1
AC079250.1	0.023343	1
AC079305.10	-0.18818	1
AC079922.2	0.049403	1
AC079922.3	0.024202	1
AC083843.1	-0.15932	1
AC083873.4	0.072938	1
AC083899.3	0.040892	1
AC084219.4	0.207777	1
AC087499.5	0.124594	1
AC090498.1	0.014094	1
AC090804.1	-0.0418	1
AC090945.1	0.072827	1
AC091492.2	0.031301	1
AC091729.9	-0.02127	1
AC092066.1	0.021094	1
AC092155.1	0.082366	1
AC092415.1	0.146737	1
AC092651.1	0.414419	1
AC093323.3	-0.02048	1
AC093375.1	-0.12676	1
AC093616.4	0.005024	1
AC093627.9	0.24838	1
AC093642.5	-0.0518	1
AC093673.5	0.046943	1
AC093724.2	0.134447	1
AC093818.1	-0.10972	1
AC093838.4	0.013039	1
AC097523.1	0.023682	1
AC097523.3	0.28752	1
AC097533.1	0.011347	1
AC097662.2	-0.28898	1
AC098614.2	0.059825	1
AC098820.3	-0.12532	1
AC098824.6	-0.03769	1
AC098973.2	0.003278	1
AC099850.1	0.208027	1
AC104297.1	-0.15994	1
AC104389.28	0.038858	1
AC104451.2	-0.20845	1
AC104651.2	-0.1345	1
AC105760.2	-0.35296	1
AC107983.4	-0.01237	1
AC108142.1	0.025589	1
AC108463.2	0.04284	1
AC108479.2	-0.06273	1
AC108488.4	-0.26311	1
AC108868.3	-0.19131	1
AC111155.1	0.010961	1
AC113189.5	0.240645	1
AC113404.1	-0.01118	1
AC114271.2	-0.13871	1
AC114755.7	0.015044	1
AC115617.2	0.122207	1
AC117947.1	0.194743	1
AC124789.1	0.211483	1
AC125232.1	0.002019	1
AC126365.1	0.005851	1
AC133785.1	-0.14561	1
AC136616.1	-0.05613	1
AC137932.6	0.119892	1
AC137934.1	-0.13233	1
AC138035.2	0.071263	1
AC138517.4	0.1782	1
AC138649.1	0.055439	1
AC138969.4	-0.51174	1
AC141586.5	0.04494	1
AC142472.6	0.173359	1
AC144530.1	0.013369	1
AC144652.1	0.311681	1
AC145212.2	0.023231	1
AC159540.1	-0.19998	1
AC240274.1	-0.01045	1
AC241377.1	-0.09257	1
AC241585.1	0.107631	1
AC245100.1	-0.19302	1
ACAA1	-0.01003	1
ACAA2	0.050285	1
ACACA	0.016979	1
ACACB	-0.07	1
ACAD10	0.037457	1
ACAD11	-0.08868	1
ACAD8	-0.12195	1
ACAD9	-0.00659	1
ACADM	0.002591	1
ACADS	-0.15388	1
ACADSB	0.013232	1
ACADVL	-0.04557	1
ACAP1	0.042376	1
ACAP2	0.036752	1
ACAP3	-0.07587	1
ACAT1	0.000582	1
ACAT2	0.035753	1
ACBD3	0.021455	1
ACBD4	0.037134	1
ACBD5	-0.04726	1
ACBD6	-0.0035	1
ACBD7	-0.04443	1
ACCS	-0.08824	1
ACD	-0.06533	1
ACER2	-0.0691	1
ACER3	-0.05408	1
ACIN1	-0.0048	1
ACKR3	0.018685	1
ACKR4	0.040261	1
ACLY	-0.00559	1
ACO1	-0.00715	1
ACO2	-0.02618	1
ACOT1	-0.06503	1
ACOT11	0.041311	1
ACOT13	-0.06333	1
ACOT2	0.046158	1
ACOT7	-0.02706	1
ACOT8	-0.09779	1
ACOT9	0.00227	1
ACOX1	0.003991	1
ACOX2	-0.04772	1
ACOX3	0.008817	1
ACP1	0.016527	1
ACP2	-0.06649	1
ACP6	-0.10478	1
ACPP	-0.05748	1
ACRC	0.182182	1
ACSBG1	0.128551	1
ACSF2	0.066632	1
ACSF3	0.038504	1
ACSL1	-0.01514	1
ACSL3	0.006612	1
ACSL4	0.004009	1
ACSL5	-0.00341	1
ACSM3	0.025781	1
ACSS1	-0.08698	1
ACSS2	-0.05699	1
ACTA2	-0.11118	1
ACTB	-0.01928	1
ACTBL2	0.120531	1
ACTBP2	-0.04421	1
ACTBP7	0.300863	1
ACTG1	-0.01246	1
ACTG2	0.067897	1
ACTL10	0.144387	1
ACTL6A	-0.04339	1
ACTL8	-0.05883	1
ACTN1	-0.01003	1
ACTN4	-0.01458	1
ACTN4P1	0.076434	1
ACTR10	-0.05039	1
ACTR1A	-0.02116	1
ACTR1B	0.031015	1
ACTR2	-0.0375	1
ACTR3	-0.00745	1
ACTR3B	-0.07509	1
ACTR3C	0.352951	1
ACTR3P2	0.168253	1
ACTR5	0.027934	1
ACTR6	-0.04711	1
ACTR8	0.039151	1
ACVR1	-0.00884	1
ACVR1B	0.002427	1
ACVR1C	-0.07805	1
ACVR2A	0.102553	1
ACVR2B	0.061671	1
ACVR2B-AS1	0.042164	1
ACY1	-0.15763	1
ACY3	0.082317	1
ACYP1	-0.05343	1
ACYP2	-0.02064	1
ADA	-0.09276	1
ADAL	-0.04116	1
ADAM10	-0.04954	1
ADAM11	-0.02905	1
ADAM12	0.043025	1
ADAM15	0.000152	1
ADAM17	-0.03541	1
ADAM19	-0.03901	1
ADAM21	-0.00941	1
ADAM22	0.130505	1
ADAM8	-0.19354	1
ADAM9	-0.04414	1
ADAMTS1	-0.10838	1
ADAMTS12	0.003815	1
ADAMTS13	-0.21682	1
ADAMTS14	-0.22596	1
ADAMTS15	-0.01976	1
ADAMTS16	0.085262	1
ADAMTS20	-0.0071	1
ADAMTS3	-0.10427	1
ADAMTS6	0.113105	1
ADAMTS7	0.041292	1
ADAMTS9	0.003864	1
ADAMTSL4	-0.12665	1
ADAMTSL5	-0.08502	1
ADAP1	-0.05637	1
ADAR	-0.01259	1
ADARB1	0.000388	1
ADAT1	0.045209	1
ADAT2	0.047904	1
ADAT3	0.007352	1
ADCK1	0.020399	1
ADCK2	0.011964	1
ADCK3	-0.10841	1
ADCK4	-0.04353	1
ADCK5	-0.03039	1
ADCY10P1	-0.22856	1
ADCY3	-0.00811	1
ADCY6	-0.05396	1
ADCY7	0.007202	1
ADCY9	0.018159	1
ADD1	-0.02375	1
ADD2	-0.0841	1
ADD3	0.061451	1
ADGRA2	-0.18383	1
ADGRA3	-0.00692	1
ADGRB2	-0.03363	1
ADGRD1	0.052782	1
ADGRE1	-0.03072	1
ADGRE2	-0.01381	1
ADGRE5	-0.02945	1
ADGRF4	0.04825	1
ADGRF5	-0.03213	1
ADGRF5P1	-0.03694	1
ADGRF5P2	-0.09483	1
ADGRG1	0.096474	1
ADGRG6	-0.15067	1
ADGRL1	-0.01582	1
ADGRL2	-0.02871	1
ADGRL3	-0.0169	1
ADH5	0.00935	1
ADH5P4	-0.05578	1
ADI1	-0.01213	1
ADIPOR1	0.040662	1
ADIPOR2	0.002737	1
ADIRF-AS1	0.092218	1
ADK	0.054909	1
ADM	-0.00756	1
ADM2	-0.1458	1
ADM5	-0.24861	1
ADNP	0.011568	1
ADNP2	-0.00313	1
ADNP-AS1	-0.00856	1
ADO	-0.0116	1
ADORA1	-0.08062	1
ADORA2B	0.064484	1
ADPGK	0.027201	1
ADPRH	0.076572	1
ADPRHL1	0.04994	1
ADPRHL2	0.006007	1
ADPRM	-0.03992	1
ADRA1B	-0.26405	1
ADRA1D	0.099408	1
ADRA2C	0	1
ADRB2	-0.05683	1
ADRM1	-0.04215	1
ADSL	0.017391	1
ADSS	-0.02597	1
ADSSL1	-0.09963	1
ADTRP	-0.11335	1
AEBP2	-0.01887	1
AEN	0.035003	1
AES	0.005184	1
AF001548.5	0.044856	1
AF038458.4	-0.10476	1
AF131215.2	-0.06455	1
AF131215.9	-0.01258	1
AF277315.13	0.086453	1
AFAP1	0.026345	1
AFAP1L1	-0.03467	1
AFF1	-0.0251	1
AFF2	-0.08682	1
AFF4	0.016015	1
AFG3L1P	-0.02156	1
AFG3L2	-0.00278	1
AFG3L2P1	-0.00654	1
AFMID	-0.00042	1
AFP	-0.04798	1
AFTPH	0.048379	1
AGA	0.079297	1
AGAP1	-0.05967	1
AGAP10P	0.119248	1
AGAP12P	0.160934	1
AGAP13P	-0.23782	1
AGAP14P	0.217762	1
AGAP2-AS1	-0.03586	1
AGAP3	-0.05327	1
AGAP4	0.047236	1
AGAP6	-0.06375	1
AGAP7P	0.071343	1
AGAP9	-0.06748	1
AGBL2	0.130792	1
AGBL3	0.076914	1
AGBL5	-0.01916	1
AGER	-0.02653	1
AGFG1	0.029993	1
AGFG2	-0.00328	1
AGGF1	0.002308	1
AGK	0.026687	1
AGL	-0.17632	1
AGO1	-0.02015	1
AGO2	0.063609	1
AGO3	0.033185	1
AGO4	0.148192	1
AGPAT1	0.026572	1
AGPAT2	-0.02167	1
AGPAT3	-0.00503	1
AGPAT4	-0.00724	1
AGPAT5	-0.01655	1
AGPS	0.000288	1
AGRN	-0.03296	1
AGT	-0.09794	1
AGTPBP1	0.020544	1
AGTRAP	0.011296	1
AHCTF1	0.027571	1
AHCY	-0.00898	1
AHCYL1	-0.00282	1
AHCYL2	-0.01571	1
AHCYP2	-0.04178	1
AHDC1	0.018648	1
AHI1	-0.00428	1
AHNAK	0.05617	1
AHNAK2	0.117783	1
AHR	-0.08538	1
AHRR	0.063573	1
AHSA1	0.008698	1
AHSA2	-0.07541	1
AIDA	0.029175	1
AIF1L	0.006132	1
AIFM1	0.019266	1
AIFM2	0.000276	1
AIG1	-0.01698	1
AIM1	-0.13089	1
AIM1L	-0.08206	1
AIM2	-0.04211	1
AIMP1	0.001747	1
AIMP2	0.015625	1
AIP	0.004088	1
AJAP1	-0.0298	1
AJUBA	0.037492	1
AK1	-0.09272	1
AK2	0.016824	1
AK3	0.017834	1
AK4	0.050098	1
AK5	0.622705	1
AK6	0.013244	1
AK7	-0.20945	1
AK9	0.110639	1
AKAP1	-0.01994	1
AKAP10	0.039979	1
AKAP11	-0.01591	1
AKAP12	0.015983	1
AKAP13	0.052529	1
AKAP17A	0.000479	1
AKAP2	0.268883	1
AKAP5	-0.04792	1
AKAP6	0.121777	1
AKAP7	-0.0998	1
AKAP8	-0.00763	1
AKAP8L	-0.05174	1
AKAP9	0.031167	1
AKIP1	0.027761	1
AKIRIN1	-0.04605	1
AKIRIN2	0.057892	1
AKNA	-0.06278	1
AKR1A1	0.021825	1
AKR1B1	0.004927	1
AKR1B10	-0.00901	1
AKR1B1P1	-0.0239	1
AKR1C1	-0.01801	1
AKR1C2	-0.01697	1
AKR1C3	0.012581	1
AKR1C4	0.028929	1
AKR1C7P	-0.29703	1
AKR1E2	-0.16455	1
AKR7A2	-0.00433	1
AKR7A3	-0.51223	1
AKR7L	-0.21752	1
AKT1	0.00143	1
AKT1S1	-0.04866	1
AKT2	-0.01231	1
AKT3	-0.08337	1
AKTIP	0.001363	1
AL109763.1	0.189042	1
AL133243.1	0.043738	1
AL133493.2	-0.05846	1
AL162151.3	-0.03257	1
AL354822.1	0.03444	1
AL356585.1	-0.01894	1
AL589743.1	-0.24394	1
AL590762.11	-0.17737	1
AL592183.1	0.324409	1
ALAD	0.00821	1
ALAS1	0.003821	1
ALCAM	-0.03175	1
ALDH16A1	-0.06461	1
ALDH18A1	0.01226	1
ALDH1A1	0.021386	1
ALDH1A3	-0.3901	1
ALDH1B1	0.012391	1
ALDH1L1	-0.08131	1
ALDH1L2	0.071083	1
ALDH3A2	-0.02435	1
ALDH3B1	-0.07376	1
ALDH4A1	-0.10214	1
ALDH5A1	-0.10971	1
ALDH6A1	0.017789	1
ALDH7A1	0.00921	1
ALDH7A1P1	0.318951	1
ALDH9A1	0.017518	1
ALDOA	-0.05874	1
ALDOC	-0.07726	1
ALG1	0.001016	1
ALG10	-0.00076	1
ALG10B	-0.02564	1
ALG11	-0.06633	1
ALG12	0.089935	1
ALG13	0.015199	1
ALG14	0.014926	1
ALG1L15P	-0.31673	1
ALG1L9P	-0.16575	1
ALG2	0.085235	1
ALG3	-0.00837	1
ALG5	-0.03715	1
ALG6	0.018152	1
ALG8	0.038933	1
ALG9	-0.06612	1
ALKBH1	-0.01601	1
ALKBH2	-0.03519	1
ALKBH3	0.046464	1
ALKBH4	-0.00732	1
ALKBH5	0.022502	1
ALKBH6	0.080073	1
ALKBH7	-0.02551	1
ALKBH8	0.08222	1
ALMS1	0.042023	1
ALMS1-IT1	-0.27103	1
ALOX12-AS1	0.055793	1
ALOXE3	-0.08309	1
ALPK1	0.023598	1
ALPK2	-0.06305	1
ALS2	0.034637	1
ALS2CL	-0.08206	1
ALX4	-0.1862	1
ALYREF	0.041207	1
AMACR	0.072746	1
AMBRA1	0.081872	1
AMD1	-0.03126	1
AMDHD1	0.019597	1
AMDHD2	-0.0811	1
AMER1	0.075757	1
AMFR	-0.00624	1
AMH	-0.27166	1
AMIGO1	0.044549	1
AMIGO2	0.031453	1
AMMECR1	0.016848	1
AMMECR1L	0.012841	1
AMOT	-0.23904	1
AMOTL1	-0.00967	1
AMOTL2	0.085367	1
AMPD2	-0.04399	1
AMPD3	0.015738	1
AMTN	0.003218	1
AMZ2	0.000924	1
AMZ2P1	0.17932	1
ANAPC1	0.014804	1
ANAPC10	-0.0028	1
ANAPC10P1	0.106024	1
ANAPC11	-0.02254	1
ANAPC13	0.031004	1
ANAPC15	0.064717	1
ANAPC16	-0.02708	1
ANAPC1P1	-0.03962	1
ANAPC2	-0.03369	1
ANAPC4	-0.04891	1
ANAPC5	-0.01307	1
ANAPC7	0.004218	1
ANG	0.20826	1
ANGEL1	0.042748	1
ANGEL2	-0.02118	1
ANGPT1	-0.02402	1
ANGPTL4	0.056472	1
ANK1	-0.18489	1
ANK2	-0.04731	1
ANK3	0.062427	1
ANKAR	-0.30405	1
ANKDD1A	-0.26837	1
ANKEF1	-0.05469	1
ANKFN1	-0.33532	1
ANKFY1	-0.04198	1
ANKH	0.002872	1
ANKHD1	-0.15817	1
ANKIB1	-0.03657	1
ANKLE1	0.097975	1
ANKLE2	0.038403	1
ANKMY1	0.036069	1
ANKMY2	-0.00066	1
ANKRA2	0.054516	1
ANKRD10	0.056528	1
ANKRD10-IT1	0.014287	1
ANKRD11	0.040577	1
ANKRD12	-0.01769	1
ANKRD13A	0.028843	1
ANKRD13B	-0.03276	1
ANKRD13C	0.040617	1
ANKRD13D	-0.06326	1
ANKRD16	-0.0487	1
ANKRD17	-0.02116	1
ANKRD18A	0.031263	1
ANKRD22	0.059354	1
ANKRD26	-0.07084	1
ANKRD27	-0.02849	1
ANKRD28	0.047197	1
ANKRD29	0.102729	1
ANKRD30B	0.027139	1
ANKRD33B	0.116314	1
ANKRD34A	-0.16083	1
ANKRD36	0.18972	1
ANKRD36B	0.052578	1
ANKRD36C	0.045439	1
ANKRD37	-0.17625	1
ANKRD39	0.049886	1
ANKRD40	0.007552	1
ANKRD42	0.045404	1
ANKRD46	0.127891	1
ANKRD49	0.041566	1
ANKRD50	0.06184	1
ANKRD52	0.022663	1
ANKRD54	0.027349	1
ANKRD65	0.052799	1
ANKRD9	0.001161	1
ANKS1A	0.00445	1
ANKS1B	-0.15883	1
ANKS3	0.014347	1
ANKS6	-0.02544	1
ANKZF1	-0.10066	1
ANLN	-0.00206	1
ANO10	-0.02164	1
ANO6	0.011723	1
ANO7	0.014119	1
ANO8	-0.02004	1
ANP32A	-0.01316	1
ANP32AP1	-0.21144	1
ANP32B	0.000807	1
ANP32C	0.089765	1
ANP32E	-0.02501	1
ANPEP	-0.02529	1
ANTXR1	0.005179	1
ANTXR2	0.032111	1
ANXA1	0.026123	1
ANXA10	0.209898	1
ANXA11	-0.00198	1
ANXA2	0.012837	1
ANXA2P1	-0.02563	1
ANXA2P2	-0.02905	1
ANXA2R	-0.00826	1
ANXA3	-0.0274	1
ANXA4	-0.04073	1
ANXA5	0.01402	1
ANXA6	-0.01796	1
ANXA7	0.053908	1
ANXA8	0.024989	1
ANXA8L1	-0.00914	1
AOC2	-0.18304	1
AOC3	-0.22633	1
AOX1	0.027889	1
AP000357.4	0.013891	1
AP000432.1	-0.01967	1
AP000476.1	-0.00199	1
AP000487.5	0.215732	1
AP000620.1	-0.09656	1
AP000692.10	-0.24503	1
AP000695.4	0.156643	1
AP000695.6	-0.20935	1
AP000704.5	0.028436	1
AP000936.1	0.023409	1
AP001062.7	-0.02192	1
AP001258.4	0.049713	1
AP001350.4	-0.05774	1
AP001372.2	-0.0087	1
AP001505.10	-0.06274	1
AP003068.18	0.131118	1
AP003068.23	0.010501	1
AP003900.6	-0.30456	1
AP005135.2	0.101893	1
AP006285.2	0.129043	1
AP006621.5	0.128852	1
AP1AR	-0.03614	1
AP1B1	-0.02744	1
AP1G1	-0.03582	1
AP1G2	-0.1834	1
AP1M1	0.000488	1
AP1M2	-0.09382	1
AP1S1	0.003791	1
AP1S2	-0.0233	1
AP1S3	0.009792	1
AP2A1	-0.0435	1
AP2A2	-0.01603	1
AP2B1	-0.00533	1
AP2M1	0.02822	1
AP2S1	-0.02091	1
AP3B1	0.005555	1
AP3D1	0.013532	1
AP3M1	0.0388	1
AP3M2	-0.01251	1
AP3S1	-0.02207	1
AP3S2	0.011823	1
AP4B1	0.064752	1
AP4E1	-0.04106	1
AP4M1	-0.05527	1
AP4S1	-0.08762	1
AP5B1	0.063247	1
AP5M1	-0.02759	1
AP5S1	-0.02636	1
AP5Z1	-0.06152	1
APAF1	0.012667	1
APBA1	0.142945	1
APBA2	0.02649	1
APBA3	-0.1081	1
APBB1	-0.03776	1
APBB2	0.013834	1
APBB3	-0.18616	1
APC	-0.01272	1
APCDD1L	-0.00821	1
APCDD1L-AS1	-0.0326	1
APEH	0.021497	1
APEX1	0.022556	1
APEX2	0.032029	1
APH1A	-0.01441	1
APH1B	0.163643	1
API5	0.031575	1
API5P1	0.118948	1
APIP	-0.00579	1
APITD1	-0.02637	1
APLF	-0.25335	1
APLN	0.222035	1
APLP1	0.042873	1
APLP2	0.011286	1
APMAP	-0.00406	1
APOBEC3A	-0.07016	1
APOBEC3B	-0.07535	1
APOBEC3C	0.016169	1
APOBEC3D	0.224995	1
APOBEC3F	0.161471	1
APOBEC3G	0.018295	1
APOC1	-0.03463	1
APOE	-0.07171	1
APOL1	-0.08388	1
APOL2	-0.06946	1
APOL3	-0.0468	1
APOL6	0.014059	1
APOLD1	-0.2914	1
APOM	0.039751	1
APOO	-0.11472	1
APOOL	-0.04597	1
APOOP5	-0.18504	1
APOPT1	-0.04867	1
APP	-0.00487	1
APPBP2	0.040104	1
APPL1	-0.06028	1
APPL2	-0.01324	1
APRT	-0.01862	1
APTR	0.006298	1
APTX	0.047968	1
AQP10	-0.27052	1
AQP11	0.149367	1
AQP3	-0.25982	1
AQR	0.018025	1
AR	0.024147	1
ARAF	-0.0553	1
ARAP1	-0.06527	1
ARAP2	-0.2037	1
ARAP3	-0.05347	1
ARC	0.211069	1
ARCN1	0.000366	1
AREG	-0.02016	1
AREL1	0.003632	1
ARF1	0.007189	1
ARF3	-0.01018	1
ARF4	0.021616	1
ARF4-AS1	0.135692	1
ARF5	0.023488	1
ARF6	0.019376	1
ARFGAP1	-0.11318	1
ARFGAP2	-0.00582	1
ARFGAP3	0.008152	1
ARFGEF1	-0.00107	1
ARFGEF2	-0.00799	1
ARFGEF3	0.156842	1
ARFIP1	-0.02014	1
ARFIP2	0.013403	1
ARFRP1	-0.03352	1
ARG2	0.118212	1
ARGLU1	-0.03296	1
ARHGAP1	-0.01234	1
ARHGAP10	0.007529	1
ARHGAP11A	0.028794	1
ARHGAP11B	0.01997	1
ARHGAP12	-0.02649	1
ARHGAP17	-0.05424	1
ARHGAP18	0.065795	1
ARHGAP19	0.018572	1
ARHGAP21	0.062573	1
ARHGAP22	-0.04857	1
ARHGAP23	-0.0235	1
ARHGAP23P1	-0.24853	1
ARHGAP24	-0.0046	1
ARHGAP25	0.075958	1
ARHGAP26	0.054082	1
ARHGAP27	-0.1401	1
ARHGAP28	-0.13888	1
ARHGAP29	0.031327	1
ARHGAP31	0.063778	1
ARHGAP32	0.03805	1
ARHGAP33	-0.10892	1
ARHGAP35	0.023306	1
ARHGAP39	-0.00371	1
ARHGAP42	0	1
ARHGAP44	0.005643	1
ARHGAP45	0.280364	1
ARHGAP5	-0.00156	1
ARHGAP5-AS1	-0.07958	1
ARHGDIA	-0.03015	1
ARHGDIB	0.021029	1
ARHGEF1	-0.00388	1
ARHGEF10	0.022377	1
ARHGEF10L	-0.0373	1
ARHGEF11	0.066263	1
ARHGEF12	0.011313	1
ARHGEF16	-0.05008	1
ARHGEF17	0.005779	1
ARHGEF18	0.035438	1
ARHGEF19	-0.0051	1
ARHGEF2	0.009095	1
ARHGEF25	-0.06017	1
ARHGEF26	-0.01027	1
ARHGEF28	0.084369	1
ARHGEF3	0.016686	1
ARHGEF34P	0.011933	1
ARHGEF35	0.020369	1
ARHGEF39	-0.02994	1
ARHGEF4	-0.03531	1
ARHGEF40	-0.00526	1
ARHGEF5	-0.09027	1
ARHGEF6	0.02391	1
ARHGEF7	-0.06868	1
ARHGEF9	-0.0508	1
ARID1A	-0.00596	1
ARID1B	0.009791	1
ARID2	-0.00779	1
ARID3A	0.062989	1
ARID3B	-0.02651	1
ARID4A	0.041127	1
ARID4B	0.09138	1
ARID5A	0.022391	1
ARID5B	-0.01044	1
ARIH1	-0.01519	1
ARIH2	0.070846	1
ARIH2OS	0.068276	1
ARIH2P1	-0.39479	1
ARL1	0.067628	1
ARL13B	0.05612	1
ARL14	0.09657	1
ARL14EP	0.002055	1
ARL15	-0.02537	1
ARL16	0.023487	1
ARL17A	0.001458	1
ARL17B	-0.01015	1
ARL2	0.03157	1
ARL2BP	0.022495	1
ARL3	0.037598	1
ARL4A	0.041849	1
ARL4AP2	-0.06943	1
ARL4C	-0.08332	1
ARL4D	-0.02447	1
ARL5A	-0.08559	1
ARL5B	0.062088	1
ARL6	-0.03531	1
ARL6IP1	-0.01643	1
ARL6IP1P3	-0.05081	1
ARL6IP5	-0.00847	1
ARL6IP6	0.021775	1
ARL8A	-0.01532	1
ARL8B	0.02831	1
ARMC1	0.007193	1
ARMC10	0.004286	1
ARMC10P1	-0.05117	1
ARMC2	-0.30671	1
ARMC4	-0.14573	1
ARMC5	-0.07934	1
ARMC6	-0.01353	1
ARMC7	-0.00791	1
ARMC8	0.02438	1
ARMC9	0.042457	1
ARMCX3	0.004763	1
ARMCX5	-0.05368	1
ARMCX5-GPRASP2	-0.22338	1
ARMCX6	-0.02355	1
ARMCX7P	-0.00204	1
ARMT1	0.015334	1
ARNT	-0.01069	1
ARNT2	-0.14139	1
ARNTL	0.011008	1
ARNTL2	0.014513	1
ARPC1A	-0.00981	1
ARPC1B	0.002764	1
ARPC2	0.026889	1
ARPC3	-0.0056	1
ARPC3P1	0.081287	1
ARPC3P2	-0.0969	1
ARPC3P5	0.091226	1
ARPC4	-0.02423	1
ARPC5	-0.02189	1
ARPC5L	-0.00086	1
ARPIN	-0.0009	1
ARPP19	0.00991	1
ARRB1	-0.05809	1
ARRB2	0.051885	1
ARRDC1	-0.05266	1
ARRDC1-AS1	-0.03018	1
ARRDC2	-0.00421	1
ARRDC3	-0.02748	1
ARRDC4	0.060192	1
ARSA	-0.03348	1
ARSB	-0.05634	1
ARSE	0.026662	1
ARSG	0.186214	1
ARSJ	0.012575	1
ARSK	-0.06291	1
ART3	0.253722	1
ARTN	-0.04091	1
ARV1	0.02949	1
ARVCF	0.015598	1
ASAH1	-0.01761	1
ASAH2	0.04278	1
ASAH2B	0.090319	1
ASAP1	0.022493	1
ASAP2	0.041901	1
ASAP3	0.007502	1
ASB1	0.01836	1
ASB13	-0.01048	1
ASB16-AS1	-0.02269	1
ASB2	-0.0403	1
ASB3	-0.04493	1
ASB6	-0.00168	1
ASB7	0.013274	1
ASB8	0.022134	1
ASB9	-0.04342	1
ASCC1	0.025637	1
ASCC2	0.08745	1
ASCC3	-0.00434	1
ASF1A	-0.01103	1
ASF1B	0.052225	1
ASH1L	-0.00258	1
ASH1L-AS1	-0.1701	1
ASH2L	0.005598	1
ASIC1	0.061728	1
ASIC3	-0.11463	1
ASL	0.074103	1
ASMTL	-0.01386	1
ASMTL-AS1	0.056283	1
ASNA1	0.032868	1
ASNS	0.019048	1
ASNSD1	-0.01348	1
ASPH	-0.00896	1
ASPHD1	-0.02367	1
ASPHD2	0.161416	1
ASPM	-0.01041	1
ASPSCR1	0.002312	1
ASRGL1	-0.15091	1
ASS1	-0.02052	1
ASS1P7	0.074185	1
ASTE1	0.002421	1
ASTN2	0.11026	1
ASUN	0.020099	1
ASXL1	0.018213	1
ASXL2	-0.01862	1
ATAD1	-0.02261	1
ATAD2	-0.01717	1
ATAD2B	-0.03187	1
ATAD3A	0.014361	1
ATAD3B	0.023743	1
ATAD3C	-0.00207	1
ATAD5	0.048951	1
ATAT1	-0.0415	1
ATE1	-0.01956	1
ATF1	-0.04525	1
ATF2	0.053891	1
ATF3	0.469149	1
ATF4	0.036707	1
ATF4P3	0.083968	1
ATF4P4	0.057693	1
ATF5	-0.02324	1
ATF6	0.021207	1
ATF6B	-0.03028	1
ATF7	0.01838	1
ATF7IP	-0.03108	1
ATG10	-0.04365	1
ATG101	0.052158	1
ATG12	-0.0479	1
ATG13	0.019637	1
ATG14	-0.04398	1
ATG16L1	-0.02968	1
ATG16L2	-0.15421	1
ATG2A	0.002876	1
ATG2B	0.048379	1
ATG3	0.00237	1
ATG4A	-0.06998	1
ATG4B	0.005683	1
ATG4C	-0.02013	1
ATG4D	-0.08009	1
ATG5	-0.02317	1
ATG7	0.03885	1
ATG9A	0.004697	1
ATHL1	-0.1584	1
ATIC	-0.016	1
ATL2	0.035789	1
ATL3	-0.02616	1
ATM	0.000168	1
ATMIN	0.02071	1
ATN1	-0.03989	1
ATOH8	-0.00338	1
ATOX1	-0.02942	1
ATP10D	-0.04849	1
ATP11A	-0.00257	1
ATP11B	-0.01324	1
ATP11C	0.025027	1
ATP13A1	-0.07628	1
ATP13A2	-0.04508	1
ATP13A3	0.025571	1
ATP1A1	-0.02478	1
ATP1A1-AS1	0.125931	1
ATP1B1	0.108678	1
ATP1B3	-0.01143	1
ATP23	0.150248	1
ATP2A1	0.218694	1
ATP2A1-AS1	0.12036	1
ATP2A2	0.010458	1
ATP2B1	0.029552	1
ATP2B4	-0.01522	1
ATP2C1	0.008444	1
ATP5A1	0.012652	1
ATP5A1P7	0.10479	1
ATP5B	0.006696	1
ATP5C1	0.008139	1
ATP5C1P1	0.054653	1
ATP5D	-0.03544	1
ATP5E	0.018338	1
ATP5EP2	0.055089	1
ATP5F1	0.011372	1
ATP5G1	0.011893	1
ATP5G1P5	0.329783	1
ATP5G2	0.009058	1
ATP5G2P4	0.166379	1
ATP5G3	-0.00507	1
ATP5H	0.008257	1
ATP5HP2	0.0229	1
ATP5HP4	-0.03123	1
ATP5I	-0.05692	1
ATP5J	-0.00671	1
ATP5J2	0.065189	1
ATP5L	0.006053	1
ATP5O	-0.02002	1
ATP5S	0.043349	1
ATP5SL	-0.02194	1
ATP6AP1	-0.02793	1
ATP6AP1L	0.183195	1
ATP6AP2	-0.04237	1
ATP6V0A1	-0.04257	1
ATP6V0A2	0.006246	1
ATP6V0B	0.009352	1
ATP6V0D1	0.001375	1
ATP6V0D2	0.141586	1
ATP6V0E1	0.01568	1
ATP6V0E2	-0.15633	1
ATP6V0E2-AS1	0.133401	1
ATP6V1A	0.008405	1
ATP6V1B1	-0.28843	1
ATP6V1B2	0.00801	1
ATP6V1C1	0.008963	1
ATP6V1D	-0.0236	1
ATP6V1E1	-0.00729	1
ATP6V1E2	0.074419	1
ATP6V1F	0.039126	1
ATP6V1G1	0.010142	1
ATP6V1H	-0.02986	1
ATP7A	-0.00873	1
ATP7B	-0.02465	1
ATP8A1	-0.12054	1
ATP8A2	-0.11563	1
ATP8B1	0.052083	1
ATP8B2	0.03431	1
ATP8B3	-0.07855	1
ATP8B5P	-0.17029	1
ATP9A	0.01239	1
ATP9B	-0.08624	1
ATPAF1	-0.05365	1
ATPAF2	-0.01709	1
ATPIF1	0.009962	1
ATR	0.022318	1
ATRAID	0.038893	1
ATRIP	0.030412	1
ATRN	-0.03165	1
ATRNL1	-0.03092	1
ATRX	0.002441	1
ATXN1	0.071649	1
ATXN10	-0.0116	1
ATXN1L	0.064966	1
ATXN2	-0.04503	1
ATXN2L	-0.00811	1
ATXN3	0.055357	1
ATXN7	-0.01987	1
ATXN7L1	0.043142	1
ATXN7L2	-0.05301	1
ATXN7L3	0.01815	1
ATXN7L3B	0.002436	1
AUH	0.02522	1
AUNIP	-0.00559	1
AUP1	0.010862	1
AURKA	-0.00015	1
AURKAIP1	0.03699	1
AURKB	0.045851	1
AVEN	0.004476	1
AVIL	-0.2058	1
AVL9	0.019013	1
AVPI1	0.043965	1
AXIN1	0.044506	1
AXIN2	-0.0326	1
AXL	0.039269	1
AZI2	-0.02352	1
AZIN1	-0.05221	1
AZIN1-AS1	-0.00817	1
AZIN2	0.045796	1
B2M	0.000534	1
B3GALNT1	0.12331	1
B3GALNT2	-0.00757	1
B3GALT1	0.133386	1
B3GALT6	-0.0399	1
B3GAT3	0.001029	1
B3GAT3P1	-0.20594	1
B3GLCT	0.04592	1
B3GNT2	0.030874	1
B3GNT4	-0.07739	1
B3GNT5	0.007145	1
B3GNT9	0.01041	1
B3GNTL1	0.03712	1
B4GALNT1	-0.03692	1
B4GALNT2	0.033475	1
B4GALNT3	-0.06666	1
B4GALNT4	-0.08227	1
B4GALT1	-0.00261	1
B4GALT2	0.002633	1
B4GALT3	-0.03127	1
B4GALT4	-0.02892	1
B4GALT5	-0.0162	1
B4GALT6	0.003056	1
B4GALT7	-0.0786	1
B4GAT1	-0.00544	1
B9D1	-0.05963	1
B9D2	-0.0865	1
BAALC-AS1	-0.04713	1
BABAM1	0.059674	1
BACE1	-0.00101	1
BACE1-AS	-0.06606	1
BACE2	0.024753	1
BACH1	0.043172	1
BACH1-IT1	0.049208	1
BACH2	0.164989	1
BAD	0.009459	1
BAG1	0.023726	1
BAG2	0.019058	1
BAG3	-0.00751	1
BAG4	-0.04884	1
BAG5	0.02052	1
BAG6	-0.03504	1
BAGE2	-0.37924	1
BAHCC1	0.058401	1
BAHD1	0.005331	1
BAIAP2	-0.03297	1
BAIAP2-AS1	-0.10486	1
BAIAP2L1	-0.04145	1
BAIAP2L2	0.010567	1
BAIAP3	-0.10196	1
BAK1	0.022182	1
BAK1P1	-0.01629	1
BAMBI	-0.05172	1
BANF1	-0.01809	1
BANF1P3	0.011102	1
BANP	0.140892	1
BAP1	0.035675	1
BARD1	-0.0616	1
BASP1	0.008352	1
BATF2	0.142116	1
BATF3	-0.00146	1
BAX	0.034706	1
BAZ1A	0.017405	1
BAZ1B	-0.00205	1
BAZ2A	0.031203	1
BAZ2B	-0.04195	1
BBC3	0.116526	1
BBIP1	0.040592	1
BBOF1	0.179128	1
BBS1	-0.31933	1
BBS10	0.013108	1
BBS12	0.021781	1
BBS2	0.006839	1
BBS4	-0.00455	1
BBS5	-0.15432	1
BBS7	0.046547	1
BBS9	-0.02263	1
BBX	0.022791	1
BCAM	0.067509	1
BCAP29	0.00229	1
BCAP31	-0.01954	1
BCAR1	-0.00549	1
BCAR3	0.013093	1
BCAS2	-0.01178	1
BCAS2P2	0.225125	1
BCAS3	-0.07084	1
BCAS4	0.042547	1
BCAT1	-0.00354	1
BCAT2	0.027855	1
BCCIP	0.052313	1
BCDIN3D	-0.09651	1
BCDIN3D-AS1	0.118176	1
BCHE	0	1
BCKDHB	-0.07348	1
BCKDK	-0.00124	1
BCL10	-0.01861	1
BCL11B	0.088111	1
BCL2	0.005789	1
BCL2A1	0.351285	1
BCL2L1	0.027902	1
BCL2L11	0.016345	1
BCL2L12	0.043981	1
BCL2L12P1	0.160198	1
BCL2L13	0.010545	1
BCL2L2	-0.03784	1
BCL3	-0.06798	1
BCL6	-0.06719	1
BCL7A	-0.06528	1
BCL7B	-0.00172	1
BCL7C	-0.01257	1
BCL9	0.017375	1
BCL9L	0.015668	1
BCLAF1	0.02544	1
BCLAF1P1	0.095126	1
BCLAF1P2	0.040416	1
BCO2	0.176143	1
BCOR	-0.00431	1
BCORL1	-0.116	1
BCR	0.000491	1
BCRP2	0.093575	1
BCRP3	0.172849	1
BCS1L	-0.03552	1
BCYRN1	-0.00783	1
BDH1	0.026974	1
BDH2	0.055294	1
BDKRB1	0.010272	1
BDKRB2	-0.02581	1
BDNF	0.042982	1
BDNF-AS	0.00271	1
BDP1	0.008509	1
BECN1	-0.0009	1
BEGAIN	0.435534	1
BEND3	-0.02567	1
BEND6	0.026957	1
BEND7	0.123156	1
BEST1	0.013147	1
BEST3	0.012271	1
BET1	0.023007	1
BET1L	0.06044	1
BEX1	0	1
BEX3	-0.0088	1
BFAR	0.044632	1
BGN	-0.38557	1
BHLHA15	0.181317	1
BHLHB9	-0.25086	1
BHLHE40	0.06289	1
BHLHE41	-0.10067	1
BICC1	0.262104	1
BICD1	0.015725	1
BICD2	-0.01419	1
BID	-0.03342	1
BIK	0.050885	1
BIN1	0.002601	1
BIN3	0.021769	1
BIRC2	-0.00134	1
BIRC3	0.087216	1
BIRC5	-0.02067	1
BIRC6	0.038754	1
BISPR	0.028749	1
BIVM	-0.14761	1
BLCAP	0.012958	1
BLM	0.045017	1
BLMH	-0.02152	1
BLOC1S1	0.021419	1
BLOC1S2	0.005688	1
BLOC1S3	0.01772	1
BLOC1S4	-0.03071	1
BLOC1S5	0.218869	1
BLOC1S6	0.006615	1
BLVRA	0.012573	1
BLVRB	-0.0525	1
BLZF1	-0.01957	1
BMF	-0.10246	1
BMI1	-0.01575	1
BMP1	0.001864	1
BMP2	0.162905	1
BMP2K	0.061036	1
BMP4	-0.05682	1
BMP8B	0.27072	1
BMPR1A	0.030376	1
BMPR1APS1	0.199809	1
BMPR1APS2	-0.07886	1
BMPR1B	-0.17206	1
BMPR2	0.021316	1
BMS1	-0.0249	1
BMS1P1	0.080426	1
BMS1P10	0.035133	1
BMS1P11	0.061993	1
BMS1P13	-0.05438	1
BMS1P15	-0.18466	1
BMS1P16	-0.07207	1
BMS1P2	-0.21171	1
BMS1P4	0.221627	1
BMS1P7	-0.07833	1
BMS1P8	0.116726	1
BMS1P9	0.093246	1
BMT2	0.035055	1
BNC1	0.107799	1
BNC2	0.287068	1
BNIP1	0.057356	1
BNIP2	0.031303	1
BNIP3	-0.00552	1
BNIP3L	0.033933	1
BNIP3P1	0.043776	1
BOC	-0.08365	1
BOD1	0.044517	1
BOD1L1	0.015109	1
BOK	-0.04277	1
BOLA1	-0.13326	1
BOLA2	-0.13936	1
BOLA2B	-0.0018	1
BOLA3	-0.0216	1
BOLA3-AS1	-0.08472	1
BOLA3P3	-0.13084	1
BOP1	-0.02145	1
BORA	0.108208	1
BORCS5	-0.00211	1
BORCS6	0.154622	1
BORCS7	-0.0095	1
BORCS8	0.021014	1
BPGM	0.079137	1
BPHL	-0.15441	1
BPNT1	-0.05225	1
BPTF	0.032225	1
BRAF	-0.01388	1
BRAP	0.052086	1
BRAT1	-0.02529	1
BRCA1	0.010276	1
BRCA2	0.041637	1
BRCC3	-0.03236	1
BRCC3P1	0.111518	1
BRD1	0.012296	1
BRD2	0.027409	1
BRD3	-0.04968	1
BRD4	-0.01557	1
BRD7	0.025796	1
BRD7P2	0.070249	1
BRD7P5	0.24281	1
BRD8	-0.00452	1
BRD9	0.007993	1
BRD9P2	0.07301	1
BRE	-0.07458	1
BRF1	0.016971	1
BRF2	0.135999	1
BRI3	-0.0087	1
BRI3BP	-0.03077	1
BRICD5	-0.04773	1
BRIP1	0.010593	1
BRIX1	0.017505	1
BRIX1P1	0.009392	1
BRK1	0.014237	1
BRMS1	0.02719	1
BRMS1L	0.002109	1
BROX	-0.03801	1
BRPF1	0.011428	1
BRPF3	0.030497	1
BRSK1	-0.06626	1
BRSK2	-0.01067	1
BRWD1	0.0309	1
BRWD3	-0.00135	1
BSCL2	-0.2177	1
BSDC1	-0.02204	1
BSG	-0.02187	1
BSN	-0.05913	1
BST2	-0.0322	1
BTAF1	-0.04567	1
BTBD1	-0.02312	1
BTBD10	-0.05267	1
BTBD19	0.010778	1
BTBD2	-0.05612	1
BTBD3	0.010478	1
BTBD6	-0.01178	1
BTBD7	-0.00133	1
BTBD8	0.393444	1
BTBD9	0.021984	1
BTC	-0.14068	1
BTD	-0.02407	1
BTF3	0.01819	1
BTF3L4	-0.01867	1
BTF3L4P1	-0.10803	1
BTF3L4P2	0.005872	1
BTF3L4P3	-0.05519	1
BTF3P10	-0.02879	1
BTF3P2	0.043892	1
BTF3P5	0.01618	1
BTF3P9	0.021611	1
BTG1	0.030127	1
BTG2	-0.0666	1
BTG3	0.013264	1
BTN2A1	-0.07509	1
BTN2A2	-0.0354	1
BTN2A3P	-0.04674	1
BTN3A1	-0.06894	1
BTN3A2	-0.01854	1
BTN3A3	-0.01353	1
BTRC	0.067523	1
BUB1	0.002718	1
BUB1B	0.030747	1
BUB3	0.022423	1
BUD13	0.018009	1
BUD31	0.032312	1
BVES	0.128229	1
BX255923.2	-0.00319	1
BX322557.10	-0.02061	1
BX842568.2	-0.33491	1
BYSL	-0.00783	1
BZW1	-0.02067	1
BZW1P2	0.012428	1
BZW2	0.014225	1
C10orf10	-0.11737	1
C10orf11	0.270465	1
C10orf2	-0.04085	1
C10orf25	0.366231	1
C10orf35	0.248891	1
C10orf54	0.001113	1
C10orf55	0.127671	1
C10orf76	-0.01588	1
C10orf88	0.090019	1
C10orf90	0.061144	1
C11orf1	0.004496	1
C11orf24	0.046255	1
C11orf31	0.047569	1
C11orf45	0.135983	1
C11orf49	-0.00853	1
C11orf54	-0.0102	1
C11orf57	0.025446	1
C11orf58	0.0048	1
C11orf63	-0.06325	1
C11orf68	0.071673	1
C11orf70	-0.00565	1
C11orf71	0.232641	1
C11orf74	-0.03337	1
C11orf80	-0.06135	1
C11orf84	0.017572	1
C11orf95	-0.01399	1
C11orf96	0.330763	1
C12orf10	-0.01243	1
C12orf29	0.040889	1
C12orf4	0.020688	1
C12orf43	0.059806	1
C12orf45	-0.02656	1
C12orf49	0.030449	1
C12orf54	-0.42807	1
C12orf56	-0.29899	1
C12orf57	0.023408	1
C12orf60	-0.00931	1
C12orf65	-0.02806	1
C12orf66	0.077208	1
C12orf73	-0.03976	1
C12orf75	-0.00388	1
C12orf76	0.035603	1
C14orf1	0.011769	1
C14orf119	0.024686	1
C14orf132	0.016223	1
C14orf142	-0.06162	1
C14orf159	-0.03575	1
C14orf166	0.000824	1
C14orf169	-0.00916	1
C14orf2	-0.01795	1
C14orf28	-0.04872	1
C14orf79	-0.04819	1
C14orf80	-0.02184	1
C14orf93	0.003514	1
C15orf39	-0.05474	1
C15orf40	0.068686	1
C15orf41	-0.0545	1
C15orf52	-0.01954	1
C15orf57	0.08787	1
C15orf61	-0.03882	1
C15orf65	-0.1876	1
C16orf13	0.001468	1
C16orf45	0.02855	1
C16orf46	0.117691	1
C16orf52	-0.00346	1
C16orf58	-0.00913	1
C16orf59	-0.08335	1
C16orf62	-0.02959	1
C16orf70	-0.0902	1
C16orf71	0.674428	1
C16orf72	0.038309	1
C16orf74	-0.14985	1
C16orf87	-0.06091	1
C16orf91	-0.03292	1
C17orf100	0.001884	1
C17orf107	-0.00862	1
C17orf51	-0.14944	1
C17orf53	0.064186	1
C17orf58	0.067096	1
C17orf62	-0.11075	1
C17orf67	0.048639	1
C17orf75	-0.02839	1
C17orf80	0.033005	1
C17orf89	0.013194	1
C17orf96	-0.00795	1
C17orf97	0.128964	1
C18orf21	-0.04437	1
C18orf25	-0.04543	1
C18orf32	0.057197	1
C18orf54	-0.03991	1
C18orf65	-0.13948	1
C18orf8	0.041485	1
C19orf12	-0.02272	1
C19orf24	-0.04315	1
C19orf25	0.00318	1
C19orf33	0.056975	1
C19orf43	-0.01292	1
C19orf44	0.041812	1
C19orf47	0.093452	1
C19orf48	-0.03007	1
C19orf52	-0.06838	1
C19orf53	0.029213	1
C19orf54	0.021366	1
C19orf57	-0.33522	1
C19orf60	-0.05968	1
C19orf66	0.003724	1
C19orf68	-0.11816	1
C19orf70	0.046413	1
C19orf73	-0.07568	1
C1D	0.047656	1
C1DP1	-0.10154	1
C1GALT1	0.018639	1
C1GALT1C1	0.002234	1
C1orf106	0.053532	1
C1orf109	-0.02947	1
C1orf112	0.043184	1
C1orf115	-0.04075	1
C1orf122	0.05642	1
C1orf123	-0.03255	1
C1orf131	0.014344	1
C1orf132	-0.17622	1
C1orf159	-0.05326	1
C1orf174	-0.0091	1
C1orf198	0.065983	1
C1orf21	0.256954	1
C1orf216	0.033274	1
C1orf226	-0.12717	1
C1orf27	0.023285	1
C1orf35	-0.01066	1
C1orf43	-0.00024	1
C1orf52	0.074831	1
C1orf53	0.144785	1
C1orf56	-0.01614	1
C1orf74	-0.04773	1
C1QBP	0.028905	1
C1QL1	0.146885	1
C1QTNF1	0.065633	1
C1QTNF1-AS1	-0.11524	1
C1QTNF6	-0.19176	1
C1QTNF9B-AS1	0.413712	1
C1R	-0.00717	1
C1RL	-0.0777	1
C1RL-AS1	0.00365	1
C1S	-0.0094	1
C20orf194	-0.08932	1
C20orf196	-0.01154	1
C20orf197	0	1
C20orf24	-0.04058	1
C20orf27	-0.02355	1
C20orf96	0.055379	1
C21orf2	-0.12633	1
C21orf33	-0.03199	1
C21orf58	0.027125	1
C21orf59	0.071684	1
C21orf91	-0.07411	1
C22orf29	0.038052	1
C22orf34	0.005591	1
C22orf39	-0.08475	1
C22orf46	0.043739	1
C2CD2	-0.02459	1
C2CD2L	0.050126	1
C2CD3	0.042766	1
C2CD5	0.020467	1
C2orf27A	0.041488	1
C2orf42	-0.01017	1
C2orf47	-0.00749	1
C2orf48	0.307367	1
C2orf49	-0.07065	1
C2orf68	0.11216	1
C2orf69	-0.04497	1
C2orf76	0.034614	1
C2orf81	0.024867	1
C2orf82	-0.02327	1
C3	-0.03114	1
C3AR1	-0.04689	1
C3orf14	-0.02628	1
C3orf18	-0.076	1
C3orf33	-0.19972	1
C3orf38	0.01482	1
C3orf52	0.008614	1
C3orf58	0.054378	1
C3orf62	0.006314	1
C3orf67	-0.06809	1
C4A	-0.19672	1
C4B	-0.15692	1
C4orf3	-0.03231	1
C4orf32	-0.05809	1
C4orf33	0.06027	1
C4orf36	-0.07059	1
C4orf46	-0.01796	1
C4orf48	-0.06196	1
C5	-0.12453	1
C5orf15	-0.0106	1
C5orf22	-0.05855	1
C5orf24	-0.03763	1
C5orf30	0.053356	1
C5orf34	0.074791	1
C5orf38	-0.03297	1
C5orf42	0.033109	1
C5orf45	-0.11443	1
C5orf51	-0.0046	1
C5orf56	-0.14775	1
C5orf63	-0.03832	1
C5orf66	-0.02684	1
C6orf1	-0.01909	1
C6orf106	-0.02997	1
C6orf120	-0.05963	1
C6orf136	0.110088	1
C6orf203	-0.01076	1
C6orf226	-0.17903	1
C6orf47	0.028513	1
C6orf48	0.002291	1
C6orf52	0.096522	1
C6orf58	0.00116	1
C6orf62	-0.00417	1
C6orf89	-0.03433	1
C7orf26	0.013739	1
C7orf31	-0.24756	1
C7orf43	-0.04356	1
C7orf49	-0.08048	1
C7orf50	-0.00867	1
C7orf55	-0.10483	1
C7orf57	0.408837	1
C7orf73	0.003564	1
C8orf33	0.018573	1
C8orf37	-0.0996	1
C8orf4	0.043113	1
C8orf44	-0.19076	1
C8orf46	-0.23163	1
C8orf48	-0.03148	1
C8orf58	0.101837	1
C8orf59	0.002788	1
C8orf76	-0.14536	1
C8orf82	-0.01015	1
C8orf88	-0.03055	1
C9orf114	-0.01792	1
C9orf116	-0.00467	1
C9orf129	0.056198	1
C9orf142	-0.00627	1
C9orf16	0.017751	1
C9orf163	-0.32831	1
C9orf172	-0.05987	1
C9orf3	-0.00826	1
C9orf40	-0.01032	1
C9orf43	-0.27892	1
C9orf69	-0.04192	1
C9orf72	0.067886	1
C9orf78	0.015231	1
C9orf85	0.061522	1
C9orf91	-0.02212	1
CA11	-9.27e-05	1
CA12	-0.00816	1
CA13	0.043136	1
CA2	-0.10175	1
CA5B	-0.01509	1
CA5BP1	-0.05619	1
CA9	-0.15077	1
CAAP1	0.036459	1
CAB39	0.044936	1
CAB39L	-0.00573	1
CABIN1	0.01857	1
CABLES1	0.058302	1
CABLES2	-0.07544	1
CABYR	0.079627	1
CACFD1	-0.14477	1
CACHD1	-0.10835	1
CACNA1G	0.017529	1
CACNA2D3	0.063101	1
CACNB1	0.062591	1
CACNB3	-0.0632	1
CACNB4	0.483978	1
CACNG7	-0.45423	1
CACNG8	-0.04441	1
CACTIN	-0.01165	1
CACUL1	-0.00224	1
CACYBP	-0.00093	1
CACYBPP2	-0.04226	1
CAD	-0.00834	1
CADM1	0.16362	1
CADM3	0.022408	1
CADM4	0.008882	1
CADPS2	-0.1022	1
CALB2	0.477729	1
CALCB	0	1
CALCOCO1	-0.08388	1
CALCOCO2	-0.03489	1
CALCRL	-0.1422	1
CALD1	-0.02185	1
CALM1	-0.00568	1
CALM2	-0.01892	1
CALM2P2	0.202827	1
CALM2P3	-0.23165	1
CALM3	-0.01286	1
CALML4	0.181068	1
CALR	0.017502	1
CALU	-0.00771	1
CAMK1	0.039395	1
CAMK1D	0.183975	1
CAMK2D	0.02491	1
CAMK2G	-0.00229	1
CAMK2N1	-0.01117	1
CAMK2N2	0.019476	1
CAMK4	-0.12648	1
CAMKK1	-0.00235	1
CAMKK2	0.00733	1
CAMKMT	0.066008	1
CAMLG	-0.09359	1
CAMSAP1	-0.0088	1
CAMSAP2	0.0015	1
CAMTA1	0.009362	1
CAMTA2	0.049407	1
CAND1	-0.00396	1
CANT1	0.009505	1
CANX	-0.00435	1
CAP1	-0.00396	1
CAP1P2	-0.00308	1
CAP2	-0.0303	1
CAPG	0.119059	1
CAPN1	-0.01436	1
CAPN10	-0.02161	1
CAPN10-AS1	-0.0978	1
CAPN15	0.029658	1
CAPN2	0.010725	1
CAPN5	0.286005	1
CAPN7	-0.0045	1
CAPNS1	-0.02309	1
CAPRIN1	0.009342	1
CAPRIN2	0.021127	1
CAPS2	0.105457	1
CAPZA1	0.018293	1
CAPZA2	-0.0293	1
CAPZB	0.007679	1
CARD10	0.011054	1
CARD14	0.020107	1
CARD16	-0.02205	1
CARD19	0.019727	1
CARD6	-0.0106	1
CARD8	0.094544	1
CARD8-AS1	-0.07062	1
CARF	-0.01552	1
CARHSP1	-0.02759	1
CARM1	0.011138	1
CARMIL2	0.054859	1
CARNMT1	-0.06147	1
CARS	-0.00905	1
CARS2	0.054647	1
CASC10	0.026382	1
CASC15	-0.01813	1
CASC19	0.044655	1
CASC2	0.088583	1
CASC21	0.012379	1
CASC3	-0.00344	1
CASC4	-0.01354	1
CASC5	0.014283	1
CASC8	0.044222	1
CASC9	-0.06334	1
CASD1	-0.10145	1
CASK	-0.06693	1
CASKIN2	-0.09675	1
CASP1	0.035477	1
CASP10	-0.10195	1
CASP2	-0.02337	1
CASP3	0.001225	1
CASP4	0.021376	1
CASP6	-0.11973	1
CASP7	-0.06039	1
CASP8	0.02427	1
CASP8AP2	0.043777	1
CASP9	0.017531	1
CAST	-0.02067	1
CASZ1	-0.05332	1
CAT	-0.02413	1
CATSPER1	-0.00165	1
CATSPER2	0.093115	1
CATSPER2P1	0.097447	1
CAV1	0.03011	1
CAV2	-0.01787	1
CBARP	-0.05292	1
CBFA2T2	-0.00661	1
CBFB	0.020097	1
CBL	0.022896	1
CBLB	0.064519	1
CBLL1	0.049301	1
CBLN2	0.195478	1
CBLN3	0.109837	1
CBR1	-0.00723	1
CBR3	0.022971	1
CBR3-AS1	-0.12704	1
CBR4	-0.00519	1
CBS	-0.08075	1
CBSL	-0.01961	1
CBWD1	-0.07064	1
CBWD2	0.107883	1
CBWD3	-0.0424	1
CBWD5	0.021887	1
CBWD7	-0.08271	1
CBX1	0.025506	1
CBX2	-0.00962	1
CBX3	0.01521	1
CBX3P1	0.044321	1
CBX3P9	0.035724	1
CBX4	-0.01973	1
CBX5	0.013247	1
CBX6	-0.04599	1
CBX7	0.067082	1
CBX8	0.071661	1
CBY1	0.035107	1
CC2D1A	-0.06397	1
CC2D1B	-0.01541	1
CC2D2A	0.004095	1
CCAR1	0.012408	1
CCAR2	-0.00592	1
CCAT1	0.029818	1
CCBE1	0.22807	1
CCDC102A	0.008591	1
[truncated: 13,642 more rows]

## Sheet: Fig.5d
Fig.5d
	WT_Veh_1	WT_Veh_2	WT_ERX-41_1	WT_ERX-41_2	KO_Veh_1	KO_Veh_2	KO_ERX-41_1	KO_ERX-41_2
ATF3	0.026078	-0.02656	5.16162	5.73702	-1.08586	-1.09331	-0.81177	-0.12957
DDIT3	0.094636	-0.10128	5.0833	5.20006	0.683655	0.446943	0.741805	1.4903
HERPUD1	-0.0394	0.038356	4.94235	5.40979	0.45555	0.425781	0.431751	0.502634
CCL2	-0.06086	0.058395	3.95054	2.76578	-2.05439	-1.36386	-0.95837	-1.06599
DNAJB9	0.083934	-0.08912	3.45423	3.71767	0.272135	0.10144	0.273248	0.428245
HSPA5	-0.02074	0.020448	3.04481	3.32807	0.189101	0.238717	0.213597	0.41409
XBP1	-0.0316	0.030927	2.45485	2.65257	0.095285	0.052877	0.193973	0.159075
ASNS	0.119103	-0.12983	2.43288	2.70927	-0.20836	-0.64355	-0.29221	-0.5558
ERN1	-0.06132	0.058816	2.02776	2.24691	0.95595	0.736018	0.954347	0.829747
EIF2AK3	0.103938	-0.11201	1.5331	1.60644	-0.20401	-0.24357	-0.1524	-0.04867
TSPYL2	-0.01099	0.010908	1.38572	1.89038	0.182101	0.240605	0.233695	0.284488
HSP90B1	-0.05042	0.048722	1.36729	1.641	0.255964	0.212878	0.294239	0.281592
WIPI1	-0.06196	0.059406	1.33106	1.16764	0.390642	0.181962	0.247456	0.463585
DNAJC3	-0.03063	0.029998	1.07544	1.26428	0.301336	0.282591	0.197923	0.290349
ATF4	0.023334	-0.02372	1.03837	1.19144	-0.03915	-0.165	0.022725	-0.08581
HYOU1	-0.06162	0.059095	1.02679	1.25896	-0.21782	-0.2315	-0.18323	-0.1681
DNAJB11	-0.06279	0.060174	1.02427	1.2516	0.400252	0.39473	0.33768	0.541458
ATF4P3	0.030161	-0.03081	0.980179	1.21493	0.000706	-0.19441	-0.01538	0.023785
SYVN1	-0.01756	0.017353	0.882119	0.862809	0.269976	0.291803	0.191257	0.36242
EDEM1	-0.01019	0.010114	0.558875	0.602306	0.809314	0.845788	0.826052	0.859382
CALR	-0.06473	0.061949	0.527203	0.649586	-0.20537	-0.19635	-0.17166	-0.199
SERP1	9.13e-05	-9.1e-05	0.496926	0.535021	-0.07984	-0.06402	-0.03028	-0.07729
PDIA6	-0.03524	0.034395	0.236842	0.312999	0.020928	0.072312	0.011915	0.091729
SEC31A	-0.00907	0.009011	0.205646	0.336597	-0.0459	-0.06277	-0.0759	-0.04969
IGFBP1	0	0	0	0	0	0	0	0
PREB	0.001419	-0.00142	-0.01573	0.021159	-0.07648	-0.20591	-0.18068	-0.2513
PDIA5	0.038249	-0.03929	-0.22338	-0.12286	0.224573	0.305204	0.22717	0.310289

## Sheet: Fig.5e
Fig.5e
	Vehicle			ERX-41			Tunicamycin
WT	0.886442	1.0271	1.08646	8.29039	9.48237	8.89637	2.3955	2.73106
KO	0.339562	0.373443	0.376103	0.570737	0.551163	0.561552	2.31875	3.00752
KO+WT	0.246788	0.278768	0.283145	7.00113	6.6022	6.71978	3.86119	4.20954

## Sheet: Fig.5f
Fig.5f
	Vehicle			ERX-41			Tunicamycin
WT	1.03045	0.968916	1.00063	13.5665	12.9869	13.5584	2.57515	2.44484
KO	0.393286	0.405739	0.374092	0.639513	0.645582	0.624574	5.40019	5.67985
KO+WT	0.534253	0.514486	0.524977	14.0141	13.533	12.3832	5.7044	6.48359

## Sheet: Fig.5i
Fig.5i
0h	2h	4h
0.29337	0.29337	0.39116
0.19558	0.58675	0.58674
0.19558	0.58674	0.48895
0.29338	0.39117	0.78233
0.29337	0.48896	0.39116
0.29338	0.58675	1.0757
0.29338	0.58674	0.78233
0.29338	0.48895	0.39116
0.58675	0.48896	0.48896
0.29337	0.58675	0.58675
0.19558	0.39117	0.88012
0.19558	0.19559	0.39116
0.19558	0.68454	0.58674
0.19558	0.39116	0.58674
0.29338	0.39116	0.68454
0.0978	0.97791	0.78232
0.09779	0.39116	0.58675
0.29338	0.58674	0.58674
0.19559	0.68453	0.58674
0.29338	0.48895	0.78233
0.29337	0.58675	0.68453
0.19559	0.48896	0.48895
0.09779	0.58674	0.68453
0.09779	0.48896	0.58675
0.19558	0.48896	0.9779

## Sheet: Fig.5j
Fig.5j
0h	2h	4h
0.19558	0.19559	0.19558
0.29338	0.097791	0.195582
0.29337	0.19558	0.09779
0.195582	0.09779	0.19558
0.195582	0.195582	0.195581
0.19559	0.19558	0.195582
0.293372	0.19558	0.195581
0.19558	0.29337	0.195582
0.29338	0.29337	0.195582
0.29338	0.29337	0.293372
0.29337	0.29337	0.09779
0.29337	0.195581	0.09779
0.195581	0.195581	0.29338
0.29338	0.195581	0.195581
0.09779	0.29338	0.195581
0.19558	0.19558	0.39117
0.19559	0.29337	0.293372
0.19558	0.09779	0.19559
0.19559	0.19559	0.19559
0.0978	0.19558	0.29338
0.09779	0.19559	0.29337
0.391163	0.19558	0.19558
0.19558	0.19558	0.19559
0.19558	0.293372	0.29337
0.29338	0.19559	0.195581
