# Supplementary material for: Targeting LIPA independent of its lipase activity is a therapeutic strategy in solid tumors via induction of endoplasmic reticulum stress
Source: Nat Cancer. 2022 Jun 2;3(7):866–84. doi: 10.1038/s43018-022-00389-8 (PMC9325671; doi:10.1038/s43018-022-00389-8)
Supplement: Supplementary file 14 — Numerical source data. [file 43018_2022_389_MOESM14_ESM.xlsx]

## Sheet: Fig.6d
Fig.6d
Normal	Tumor
2.15548	30.7319
1.05331	7.84128
0.154604	5.81416
0.881051	3.75534
0.493663	5.17065
1.8589	0.722164
0.14079	9.4628
0.145742	12.0468
1.13371	2.19041
0.91414	0.600929

## Sheet: Fig.6g
Fig. 6g
	Vehicle	EXR-41
1	507	374
2	473	286
3	704	466
4	687	588
5	235	159
6	249	83
7	172	30
8	263	121

## Sheet: Fig.6h
Fig. 6h
Vehicle	ERX-41
2.0872	9.3752
1.4206	14.792
6.173	17.5962
1.023	15.144

## Sheet: Fig.6j
			Fig.6j
			Tumor volume
			Days after treatment	Vehicle						ERX-41
			1	234.2	259	216.56	311.65	115.35	199.84	84.56	120.6	171.09	194.4	154.21	140.4
			4	237.28	291.2	227.25	459.47	124.93	329.12	69.12	138.38	116.64	157.22	181.48	153.6
			9	202.5	364.5	298.53	505.4	158.44	339.58	99.72	175.71	145.8	126	285.4	282.41
			12	265.24	405	287.56	600	117	285.91	103.52	202.5	166.09	233.44	339.58	246.4
			16	327.23	416.3	508.09	716.63	142.88	404.6	147.99	170.58	188.54	288	348.48	344.39
			19	384.75	623.97	463.38	838.24	186.52	337.56	118.59	251.98	219.01	216.63	561.82	376.65
			23	472.73	726	775.66	813.85	246.52	391.99	92.7	288	204.91	219.01	380.7	284.59
			26	524.35	871.2	781.49	887.45	234.2	512.07	129.51	319.39	204.73	252.49	396.05	364.86
			30	720.78	955.38	876.1	868.29	228.1	395.14	179.48	331.33	169.98	234.48	555	347.89
			33	809.09	1087.2	955.87	896.63	254.95	528.22	149.92	310.01	243.65	295.25	695.75	405.77
			37	809.09	1565	1229.39	1063.69	333.04	490.4	190.44	467.88	337.01	295.86	753.37	483.84
			Tumor weight
			Vehicle	ERX-41
			0.529	0.087
			0.821	0.299
			0.825	0.218
			0.724	0.092
			0.18	0.416
			0.277	0.355

## Sheet: Fig.6k
		Fig.6k
		Tumor volume
		Days after treatment	Vehicle						ERX-41
		1	227.81	124.2	427.43	146.07	161.45	178.6	219.38	229.15	190.44	222.19	180.34	222.19
		4	647.51	196.99	1158.37	210.83	354.38	556.67	219.49	351.96	229.15	421.2	189.04	100.35
		7	1060.94	414.05	1801.28	555.95	672.28	1061.42	336.82	524.35	359.53	437.47	191.81	254.95
		11	1403.22	494.95	2299.75	773.66	1026.68	1409.97	589.47	1175.84	521.32	486.86	230.92	261.61
		14	1905.5	752.64	2827.54	1868.81	1375	2064.74	861.18	1482.75	647.76	837.9	344.61	437.71
		18	2397.1	1124.05	3601.81	1837.61	1441.52	2814.66	974.68	1640.18	657.87	967.44	418.97	324.77
		Tumor weight
		Vehicle	ERX-41
		0.749	0.474
		0.92	0.65
		2.114	0.47
		1.287	0.441
		0.885	0.26
		1.572	0.333
