# Supplementary material for: Targeting LIPA independent of its lipase activity is a therapeutic strategy in solid tumors via induction of endoplasmic reticulum stress
Source: Nat Cancer. 2022 Jun 2;3(7):866–84. doi: 10.1038/s43018-022-00389-8 (PMC9325671; doi:10.1038/s43018-022-00389-8)
Supplement: Supplementary file 16 — Numerical Source Data. [file 43018_2022_389_MOESM16_ESM.xlsx]

## Sheet: Fig.7b
Fig.7b
	Vehicle	ERX-41
60	1	1
60.3	1.02928	1.44975
60.8	0.800841	1.10539
61.5	0.506265	0.971399
62.5	0.344297	0.986181
63.2	0.29352	1.11867
63.7	0.127994	0.520395

## Sheet: Fig.7c
Fig.7c
	Vehicle	ERX-41
60	1	1
60.3	1.08557	1.00047
60.8	1.27699	0.829096
61.5	1.1332	0.658088
62.5	0.677152	0.492863
63.2	0.486752	0.278613
63.7	0.366127	0.253198

## Sheet: Fig.7k
Fig.7k
	ERX-41 (uM)	WT				KO				KO+WT				KO+ΔLXXLL				KO+H274Y				KO+L242P
	0	0.986119	0.971224	1.02288	1.01977	1.00542	0.986246	1.02686	0.981469	0.980621	1.037	1.01546	0.966921	1.03665	1.03009	0.978852	0.954408	0.968232	0.969551	1.03943	1.02279	0.99771	1.00969	0.992598
	0.125	0.920935	0.991312	0.98548	0.941345	1.03981	1.00752	1.02961	0.998995	1.03085	1.05676	1.06033	0.934157	1.06125	1.03087	0.980279	0.950128	0.989551	1.03065	1.02978	1.03575	1.04843	1.06013	1.02115
	0.25	0.623907	0.285436	0.119678	0.397331	1.00596	0.985794	1.05718	0.998012	0.030916	0.159096	0.105426	0.143386	1.06346	1.06215	0.95804	0.96962	0.414386	0.537945	0.494214	0.43276	1.03663	1.05348	1.05281
	0.5	0.087886	0.02834	0.016106	0.020005	0.943369	0.964383	0.975534	0.951223	0.00942	0.032159	0.009971	0.018954	1.04151	1.00755	0.959103	0.976655	0.156553	0.214365	0.193345	0.205965	1.04735	1.04483	1.04452
	1	0.034725	0.018325	0.02312	0.013127	0.95689	0.973488	0.946729	0.969535	0.010475	0.0316	0.011907	0.024976	0.993158	0.989887	0.934514	0.921297	0.146484	0.131167	0.093118	0.139473	1.01226	1.05425	1.02016
	2	0.016766	0.009251	0.008367	0.004674	0.87408	0.88394	0.940834	0.923942	0.007295	0.013793	0.009162	0.005086	0.925685	0.933416	0.882558	0.879824	0.098526	0.119981	0.106265	0.055203	0.961907	0.987555	0.972842
	4	0.006627	0.002771	0.004444	0.015382	0.725532	0.701538	0.725887	0.614009	0.014053	0.008477	0.010062	0.006838	0.779286	0.753451	0.709819	0.819505	0.053566	0.098098	0.081546	0.095882	0.698405	0.774123	0.74147

## Sheet: Fig.7l
Fig.7l
KO	KO+WT	KO+ΔLXXLL	KO+L242P-2	KO+L242P	KO+H274Y
0.3954	101.613	31.4968	49.4502	46.4608	0.456892
0.5614	101.337	33.8425	50.9785	45.3686	0.315625
0.6866	97.0494	33.4051	52.4029	47.4444	0.253984

## Sheet: Fig.7n
Fig.7n
	Vehicle			ERX-41
WT	0.99806	1.02998	0.971958	22.6282	23.0426	24.6267
KO+ ΔLXXLL	1.62419	1.68678	1.57382	2.39908	2.50595	2.3775
KO+ H274Y	0.950395	0.933283	1.19547	21.4002	20.29	22.0944
KO+ L242P	1.1089	1.09739	0.977035	1.69983	1.75095	1.55951

## Sheet: Fig.7o
Fig.7o
	Vehicle			ERX-41
WT	0.916493	0.99377	1.08974	37.6555	38.8738	38.1514
KO+ ΔLXXLL	1.29988	1.27023	1.45178	2.37977	2.15435	2.53812
KO+ H274Y	1.23838	1.41074	1.62713	43.6487	43.8597	43.4776
KO+ L242P	2.82948	2.84104	2.83398	4.66036	4.53067	4.27568

## Sheet: Fig.7s
Fig.7s
	ERX-41 (uM)	KO+WT-∆SP			KO+WT-KDEL			KO+WT
	0	0.99074	1.00543	1.00383	0.991395	1.04069	0.967918	0.980621	1.037	1.01546
	0.125	1.02588	1.01169	1.04689	0.995298	0.968163	1.01384	1.03085	1.05676	1.06033
	0.25	1.00996	0.986682	0.974555	0.215819	0.268043	0.471817	0.030916	0.159096	0.105426
	0.5	0.910816	0.948643	0.936149	0.021102	0.040335	0.046037	0.00942	0.032159	0.009971
	1	0.820427	0.835063	0.784551	0.00879	0.011958	0.012571	0.010475	0.0316	0.011907
	2	0.584061	0.563558	0.548584	0.011907	0.000941	0.004245	0.007295	0.013793	0.009162
	4	0.386498	0.373806	0.33464	0.003877	0.001077	0.000585	0.014053	0.008477	0.010062
