# Supplementary material for: Targeting LIPA independent of its lipase activity is a therapeutic strategy in solid tumors via induction of endoplasmic reticulum stress
Source: Nat Cancer. 2022 Jun 2;3(7):866–84. doi: 10.1038/s43018-022-00389-8 (PMC9325671; doi:10.1038/s43018-022-00389-8)
Supplement: Supplementary file 18 — Numerical source data. [file 43018_2022_389_MOESM18_ESM.xlsx]

## Sheet: Fig.8b
Fig.8b
ERX-41 (uM)	pCW-TurboID-c1			pCW-TurboID-c2			pCW-TurboID-c1 w/ Dox			pCW-TurboID-c2 w/ Dox
0	0.993223	0.999414	1.00736	1.00115	1.02952	0.969338	1.01444	0.994142	0.991414	1.0213	0.992686	0.986016
0.125	1.04767	1.05032	1.06255	1.00703	1.00384	0.993191	0.997934	1.02929	0.984784	1.0182	0.999174	0.971323
0.25	1.11091	1.0814	1.02408	1.05089	1.04233	0.970857	0.397211	0.335751	0.450292	0.324114	0.452291	0.491294
0.5	1.01439	0.992377	0.981581	0.912938	0.937591	0.96207	0.080361	0.086655	0.07283	0.075275	0.094477	0.188743
1	0.565754	0.611001	0.615437	0.55398	0.577092	0.574462	0.026879	0.022473	0.033335	0.020143	0.031671	0.086522
2	0.239343	0.227737	0.269707	0.153391	0.188341	0.260856	0.010392	0.011088	0.011586	0.008842	0.012195	0.018647
4	0.068046	0.066753	0.061724	0.087546	0.088986	0.136496	0.010101	0.010535	0.007837	0.00751	0.00869	0.012451

## Sheet: Fig.8e
Fig.8e
GO	-log(FDR)
protein folding (GO:0006457)	19.3637
cell redox homeostasis (GO:0045454)	7.28931
response to endoplasmic reticulum stress (GO:0034976)	6.78988
ER-associated ubiquitin-dependent protein catabolic process (GO:0030433)	2.84617
protein folding in endoplasmic reticulum (GO:0034975)	2.64046

## Sheet: Fig.8f
Fig.8f
GO	-log(FDR)
endoplasmic reticulum lumen (GO:0005788)	28.8224
endoplasmic reticulum (GO:0005783)	26.0449
endoplasmic reticulum part (GO:0044432)	25.7201
endomembrane system (GO:0012505)	21.2394
cytoplasmic part (GO:0044444)	13.4697

## Sheet: Fig.8i
Fig.8i
GO	-log(FDR)
protein folding (GO:0006457)	5.61266
peptidyl-proline modification (GO:0018208)	5.56232
chaperone-mediated protein folding (GO:0061077)	4.97148
extracellular matrix organization (GO:0030198)	4.09299
extracellular structure organization (GO:0043062)	4.09299

## Sheet: Fig.8j
Fig.8j
GO	-log(FDR)
endoplasmic reticulum (GO:0005783)	26.9865
endoplasmic reticulum lumen (GO:0005788)	26.6175
endomembrane system (GO:0012505)	26.0374
endoplasmic reticulum part (GO:0044432)	22.6158
cytoplasmic part (GO:0044444)	11.733

## Sheet: Fig.8l
Fig.8l
GO	-log(FDR)
protein folding (GO:0006457)	3.47564
protein O-linked glycosylation (GO:0006493)	0.171669
protein O-linked fucosylation (GO:0036066)	0
fucose metabolic process (GO:0006004)	0
fucosylation (GO:0036065)	0

## Sheet: Fig.8m
Fig.8m
GO	-log(FDR)
endoplasmic reticulum (GO:0005783)	8.34887
endoplasmic reticulum lumen (GO:0005788)	8.34887
endomembrane system (GO:0012505)	6.90493
endoplasmic reticulum part (GO:0044432)	5.8701
cytoplasmic part (GO:0044444)	2.78689
