# Supplementary material for: Targeting LIPA independent of its lipase activity is a therapeutic strategy in solid tumors via induction of endoplasmic reticulum stress
Source: Nat Cancer. 2022 Jun 2;3(7):866–84. doi: 10.1038/s43018-022-00389-8 (PMC9325671; doi:10.1038/s43018-022-00389-8)
Supplement: Supplementary file 20 — Numerical source data. [file 43018_2022_389_MOESM20_ESM.xlsx]

## Sheet: ED Fig. 1b
		ED Fig. 1b
			ZR-75	MCF-7	MCF-7/TamR	MDA-MB-231	SUM1-59
		ERX-11-5	66.22		15.77	38.53	0
		ERX-11-7	38.3		3.99	49.46	0
		ERX-11-16	94.94	87.61		86.79	87.55
		ERX-11-17	47	78		0	0
		ERX-11-20	25
		ERX-11-21	0
		ERX-11-22	0		0	27.45	0
		ERX-11-23	8.82		5.65	0	0
		ERX-11-24	10	0
		ERX-11-25	0	0
		ERX-11-26	0	0
		ERX-11-27	0	0
		ERX-11-28	0	0
		ERX-11-29	80	67		5	0
		ERX-11-30	92.03	90.31		76.53	86.75
		ERX-11-31	70	34			0
		ERX-11-32	0	0		0	0
		ERX-11-33	0	0
		ERX-11-34	78	50		0	0
		ERX-11-39	0	0
		ERX-11-46	79.31	45.65		56.89
		TK182	45.97	50.4		53.41	79.72
		TK184	33.89	45.1		40
		TK188	41.96	65.33		42.69	2.81
		YL125	8.37	52.61		11.06	9.54
		YL37-1	57.32	68.92		7.97	9.58
		YL37-2	0	6.52		3.52	0
		YL37-3	2.88	40.4		0	0
		YL38-1	0	0		8.54	13.68
		YL38-2	0	0		0	0
		YL38-3	0	0		0	0
		YL39-1	0	31.88		33.61	0
		YL39-2	40.08	43.1		6.35	7.2
		YL39-3	82.02	84.81		76.58	16.31
		YL39-4	0	0		0	0
		YL40-1	4.41	59.42		13.23	21.93
		YL140-2	33.53		0	40.51	0
		YL142-1	16.04		5.98	1.16	10.93
		YL142-2	11.71		0	27.32	5.19
		YL143	18.89		0	42.33	14.52
		YL144	48.02		0	84.36	88.29
		YL145	10.92		9.94	14.53	8.65
		YL146-1	28.8		3.6	9.21	6.04
		YL146-2	25.39		0	0	1.24
		YL146-3	36.89		0	36.83	18.53
		YL147-1	51.07		0	81.14	82.01
		YL147-2	20.57		0	43.6	0
		YL147-3	8.85		0	41.08	13.88
		YL147-4	3.9		0	42.21	0
		YL154-1	54.69		0.93	88.55	65.3
		YL154-2	45.11		0	52.18	27.33
		YL154-3	42.53		0	41.26	11.58
		YL154-4	7.85		0	26.95	13.9
		YL160-1	21.79		0	28.58	12.7
		YL160-2	16.52		0	41.96	21.21
		YL160-3	9.63		13.75	34.58	0
		YL160-4	9.87		10.54	31.47	0
		YL161	3.94	4.55		0	1.26
		YL168-1	15.1	13.54		13.03	10.4
		YL168-2	25.04	18.94		24.21	1.67
		YL168-3	33.81	28.48		28.25	2.57
		YL168-4	30.54	28.13		20.84	0.23
		TK189	31.51	25.99		25.96
		TK190	31.81	25.27		31.31
		TK191	41.63	45.01		31.97
		TK192	35.78	43.66		34.55
		TK193	35.38	39.59		10.02
		TK194	40.23	36.2		44.67
		TK195	34.58	52.89		48.81
		TK196	36.81	40.69		45.36	10.25
		TK197	35.4	21.77		41.33	0
		TK199	0	0		12.16
		TK200	38.19	51.59		44.04
		TK201	31.16	38.54		39.28
		TK202	0	0		4.02
		TK203	1.17	0.67		5.1
		TK9	44.15		0	42.77	0
		TK9R	13.7	0		0	0
		TK10	6.96		12.02	49.17	0
		TK10R	0	0		0	0
		TK13	25.85	24.24		51.77
		TK14	3.36	0		0	0
		TK15	56.57	8.84		0	0
		TK57	7.45	6.86		0	9.57
		TK58	8.32	11.34		0	3.95
		TK59	51.18	0		0	0
		TK60	8.34	0		0	6.6
		TK61	8.06	0		0	0
		TK63	36.42	0		0	0
		TK64	12.94	0		0	0
		TK65	0	0		0	0
		TK143	19.92	11.16		5.61	7.95
		TK144	42.22	12.34		2.79	3.98
		TK145	44.07	25.24		20.37	5.51
		TK146	15.67	13.83		12.07	1.48
		TK147	46.58	20.77		16.12	4.63
		TK148	42.85	18.51		6.27	9.79
		TK149	39.68	18.58		5.57	10.94
		L2-AAA	0		0	0	0
		L2-ABB	0		0	0	0
		L2-ABC	0	0		0	0
		L2-BAC	0		0	0	0
		L2-BBA	0		0	0	0
		L2-BBC	0	0		0	0
		L2-BCB	0		0	0	0
		L2-CBB	0	0		0	0
		L2-CBC	0	0		0	0
		L2-CCA	0		0	0	0
		L2-CCC	0		0	0	0
