# Supplementary material for: Targeting LIPA independent of its lipase activity is a therapeutic strategy in solid tumors via induction of endoplasmic reticulum stress
Source: Nat Cancer. 2022 Jun 2;3(7):866–84. doi: 10.1038/s43018-022-00389-8 (PMC9325671; doi:10.1038/s43018-022-00389-8)
Supplement: Supplementary file 21 — Numerical source data. [file 43018_2022_389_MOESM21_ESM.xlsx]

## Sheet: ED Fig. 2b
ED Fig. 2b
MDA-MB-231
	Control				ERX-41
	72.3	104	109	95	115.6	113	49.75	66.5
D2A1
	Vehicle				ERX-41
	133	107	139	56.8	154	98.8	62.2	122.2	71.8

## Sheet: ED Fig. 2c
ED Fig. 2c
Vehicle				ERX-41
30.747	34.8776	36.2666	41.3347	31.5628	33.7813	33.7124	39.6067	40.6918

## Sheet: ED Fig. 2e
				ED Fig. 2e top panel
				Vehicle				ERX-41
				0.460188	0.364123	0.271205	0.204361	0.243183	0.10491	0.239683	0.147709
				ED Fig. 2e bottom panel
				Vehicle				ERX-41
				83112	48143	54234	48117	85871	40419	72217	53460

## Sheet: ED Fig. 2f
				ED Fig. 2f left panel
					Vehicle								ERX-41
				IgM	56	132	125	106	61	139	125	118	75	119	101	62	112	96	105	59
				ED Fig. 2f right panel
					Vehicle								ERX-41
				IgG	75	161	175	196	62	167	189	204	161	110	208	105	163	154	207	141
