# Supplementary material for: Targeting LIPA independent of its lipase activity is a therapeutic strategy in solid tumors via induction of endoplasmic reticulum stress
Source: Nat Cancer. 2022 Jun 2;3(7):866–84. doi: 10.1038/s43018-022-00389-8 (PMC9325671; doi:10.1038/s43018-022-00389-8)
Supplement: Supplementary file 22 — Numerical source data. [file 43018_2022_389_MOESM22_ESM.xlsx]

## Sheet: ED Fig. 3a
ED Fig. 3a
GO	NES
GO_CELLULAR_RESPONSE_TO_TOPOLOGICALLY_INCORRECT_PROTEIN	-2.66519
GO_ENDOPLASMIC_RETICULUM_UNFOLDED_PROTEIN_RESPONSE	-2.65481
GO_RESPONSE_TO_TOPOLOGICALLY_INCORRECT_PROTEIN	-2.64912
GO_RESPONSE_TO_ENDOPLASMIC_RETICULUM_STRESS	-2.54031
GO_ER_NUCLEUS_SIGNALING_PATHWAY	-2.52005
GO_REGULATION_OF_RESPONSE_TO_ENDOPLASMIC_RETICULUM_STRESS	-2.49543
GO_INTRINSIC_APOPTOTIC_SIGNALING_PATHWAY_IN_RESPONSE_TO_ENDOPLASMIC_RETICULUM_STRESS	-2.45383
GO_NEGATIVE_REGULATION_OF_RESPONSE_TO_ENDOPLASMIC_RETICULUM_STRESS	-2.39421
GO_IRE1_MEDIATED_UNFOLDED_PROTEIN_RESPONSE	-2.38658
GO_PERK_MEDIATED_UNFOLDED_PROTEIN_RESPONSE	-2.30197

## Sheet: ED Fig. 3b
ED Fig. 3b
GO	NES
GO_STEROL_BIOSYNTHETIC_PROCESS	-2.1037
GO_POSITIVE_REGULATION_OF_TRANSCRIPTION_FROM_RNA_POLYMERASE_II_PROMOTER_IN_RESPONSE_TO_STRESS	-2.103
GO_ER_NUCLEUS_SIGNALING_PATHWAY	-2.08909
GO_CELLULAR_RESPONSE_TO_GLUCOSE_STARVATION	-2.08487
GO_INTRINSIC_APOPTOTIC_SIGNALING_PATHWAY_IN_RESPONSE_TO_ENDOPLASMIC_RETICULUM_STRESS	-2.07674
GO_CELLULAR_RESPONSE_TO_STEROL	-2.07482
GO_RESPONSE_TO_CHEMOKINE	-2.0445
GO_NEUTROPHIL_CHEMOTAXIS	-2.02755
GO_NEGATIVE_REGULATION_OF_RESPONSE_TO_ENDOPLASMIC_RETICULUM_STRESS	-1.99284
GO_REGULATION_OF_CHOLESTEROL_BIOSYNTHETIC_PROCESS	-1.98575

## Sheet: ED Fig. 3c
ED Fig. 3c
GO	NES
GO_REGULATION_OF_RESPONSE_TO_ENDOPLASMIC_RETICULUM_STRESS	-2.696
GO_INTRINSIC_APOPTOTIC_SIGNALING_PATHWAY_IN_RESPONSE_TO_ENDOPLASMIC_RETICULUM_STRESS	-2.67206
GO_CELLULAR_RESPONSE_TO_GLUCOSE_STARVATION	-2.64204
GO_CELLULAR_RESPONSE_TO_TOPOLOGICALLY_INCORRECT_PROTEIN	-2.62235
GO_ENDOPLASMIC_RETICULUM_UNFOLDED_PROTEIN_RESPONSE	-2.62175
GO_CELLULAR_RESPONSE_TO_BIOTIC_STIMULUS	-2.59897
GO_CELLULAR_RESPONSE_TO_MOLECULE_OF_BACTERIAL_ORIGIN	-2.59452
GO_ER_NUCLEUS_SIGNALING_PATHWAY	-2.53853
GO_RESPONSE_TO_ENDOPLASMIC_RETICULUM_STRESS	-2.51557
GO_RESPONSE_TO_TOPOLOGICALLY_INCORRECT_PROTEIN	-2.50622

## Sheet: ED Fig. 3j
ED Fig. 3j
Vehicle	ERX-41
0.12	30.43
0.71	15.83
0.1	16.35
0.19	32.13
1.46	34.97

## Sheet: ED Fig. 3k
ED Fig. 3k
Vehicle	ERX-41
50.276	57.122
46.767	72.588
58.505	75.385
60.186	61.579
51.612	74.323
