# Supplementary material for: Targeting LIPA independent of its lipase activity is a therapeutic strategy in solid tumors via induction of endoplasmic reticulum stress
Source: Nat Cancer. 2022 Jun 2;3(7):866–84. doi: 10.1038/s43018-022-00389-8 (PMC9325671; doi:10.1038/s43018-022-00389-8)
Supplement: Supplementary file 24 — Numerical source data. [file 43018_2022_389_MOESM24_ESM.xlsx]

## Sheet: ED Fig. 4b
		ED Fig. 4b
		nM	GDC-0810			ICI			ERX-41
		0.3	4251.41	3292.32	4251.41	3344.34	3320.57	4274.96		3739.23
		0.8	3832.76	3770.39	3770.39	3074.65	4274.96	4421.91	3761.81	4143.43
		2.5	3190.35	3681.24	3532.53	3074.65	4261.05	4261.05	3609.1	3686.8	3770.97
		7.6	3489.61	3720.59	3444.77	2612.36	2925.95		3921.39	3587.82	3148.64
		23	3506.77	3882.84	3818.2	2897.91	2978.32	2897.91	4107.65	3883.69	4200.56
		69	3460	3402.03	3159.73	2215.16	2215.16	2790.14	4102.81	3488.16
		206	2909.25	2909.25	2963.93	1463.72	2368.83	1886.58	3992.02	4046.67	3633.48
		617	2388.92	1985.85	2289.53	1271.8	2005.92	1957.53	4003.75	4013.6	3842.73
		1851.11	1581.99	1530.52	1445.3	1163.42	1728.17	1336.18	3686.21	3468.97	3724.09
		5553.33	1220.85	1176.39	1170.72	1248.57	1279.34	1380.82	3449.81	3955.72	3970.25
		16660	961.49	928.04	924.73	1258.43	1280.75	1255.68	3300.91	3698.68

## Sheet: ED Fig. 4c
ED Fig. 4c
	Rep1				Rep2
	id	pos|score	pos|rank		id	pos|score	pos|rank
	LIPA	3.6283e-12	1		SOAT1	7.9843e-11	1
	ACACA	5.4992e-12	2		MESDC2	2.6529e-10	2
	TMEM208	1.7119e-10	3		LDLR	4.3532e-10	3
	SLC5A3	3.8084e-09	4		TMEM208	5.9467e-10	4
	SOAT1	5.955e-09	5		ACACA	7.8881e-10	5
	ATL2	7.3122e-08	6		KEAP1	4.3091e-07	6
	ARID1A	2.4664e-07	7		LIPA	6.3058e-07	7
	CERS2	4.1037e-06	8		SGPP1	2.4736e-06	8
	GDF5	5.2699e-06	9		METAP1	5.1063e-06	9
	DUSP4	5.9988e-06	10		ARID1A	6.332e-06	10
	FOXA2	6.1813e-06	11		MOSPD2	6.4815e-06	11
	HCN3	7.012e-06	12		LDLRAP1	8.566e-06	12
	SMAD4	7.9343e-06	13		GRAMD3	1.0893e-05	13
	VKORC1L1	1.0353e-05	14		RHCE	1.2187e-05	14
	SPATA2	1.2525e-05	15		PPP6C	1.7447e-05	15
	TMEM106C	1.5451e-05	16		CERS2	2.0213e-05	16
	LDLR	2.1052e-05	17		DDTL	2.6164e-05	17
	BTBD7	2.3576e-05	18		UBE2G2	3.6918e-05	18
	CBWD3	2.6164e-05	19		FBXO39	4.1726e-05	19
	UEVLD	2.8364e-05	20		COL4A3BP	4.3263e-05	20
	C1QTNF8	3.0816e-05	21		RABL3	4.4249e-05	21
	LDLRAP1	3.4091e-05	22		FABP12	5.1817e-05	22
	MAPK14	3.9905e-05	23		ANG	5.6132e-05	23
	CEP95	4.1315e-05	24		C10orf120	6.3405e-05	24
	YAP1	4.3759e-05	25		PDCL	6.4685e-05	25
	RUNX1	4.3994e-05	26		LYRM1	7.2168e-05	26
	CCER2	4.6252e-05	27		SLC35G2	7.3369e-05	27
	SMAP2	5.5897e-05	28		MAPK14	7.4657e-05	28
	ABHD5	5.7349e-05	29		NBPF9	8.86e-05	29
	OR5T3	6.986e-05	30		TNKS2	9.0151e-05	30
	ANO5	9.4187e-05	31		FAM180B	9.4839e-05	31
	JADE3	0.00010141	32		MED9	9.8375e-05	32
	CEP250	0.00010547	33		PIK3C2A	0.00010935	33
	CDH6	0.00010772	34		SLC5A1	0.00011218	34
	CCL8	0.00012868	35		ZNF732	0.00012383	35
	AGAP3	0.00013355	36		WFDC10B	0.00013014	36
	SGPP1	0.00016351	37		RPL27	0.00013081	37
	KEAP1	0.00016423	38		SKI	0.00013334	38
	CTDSPL2	0.00017302	39		GRIP2	0.00013663	39
	FLG	0.00018906	40		SMAD4	0.00016363	40
	PEA15	0.00019271	41		RNF185	0.00016424	41
	SPRR2D	0.00019744	42		ZDHHC13	0.00016943	42
	CDC73	0.00020319	43		DNALI1	0.0001729	43
	CCDC144NL	0.00020951	44		RABIF	0.00017592	44
	PNPLA2	0.00022259	45		AMY1B	0.00017975	45
	PCDHGC5	0.0002263	46		MOV10	0.00018654	46
	ZNF77	0.00023008	47		HES7	0.00018864	47
	DDX39B	0.00024196	48		AP4B1	0.00020098	48
	ABHD4	0.00024613	49		SFXN1	0.00020905	49
	SLC35A3	0.00027341	50		CDY2B	0.00021165	50
	TAS2R14	0.00028777	51		RAB5C	0.00021317	51
	NBPF4	0.00029683	52		LAPTM4A	0.00021514	52
	PARPBP	0.00029825	53		FAM185A	0.00021679	53
	CSRP3	0.00029911	54		JAGN1	0.00021886	54
	PBXIP1	0.00031155	55		SEC14L1	0.00022246	55
	MIR1-1HG	0.00032741	56		CBFB	0.00022354	56
	SSBP1	0.00034009	57		PRSS45	0.0002611	57
	YME1L1	0.00034426	58		VKORC1L1	0.00027011	58
	KCNJ12	0.0003899	59		GADD45B	0.00027757	59
	POU5F2	0.00043418	60		FBXW10	0.00029849	60
	TAZ	0.00044086	61		C5orf47	0.00030835	61
	FSHB	0.0004455	62		CRP	0.00030896	62
	NEK6	0.00044817	63		SP1	0.00031411	63
	RORB	0.0004654	64		OTUD5	0.00031461	64
	HBQ1	0.00047509	65		PRUNE	0.00031721	65
	PKHD1	0.00049702	66		TREML1	0.00031944	66
	MESDC2	0.00051576	67		CRLF1	0.00034009	67
	LRRC16A	0.00054933	68		ZRANB1	0.00035296	68
	C1orf210	0.00055575	69		ADPRM	0.00035422	69
	C11orf96	0.00056606	70		RUNX1	0.00035943	70
	EPS15	0.00056697	71		FBXO17	0.00036762	71
	ID1	0.00056931	72		UBC	0.00038312	72
	TAT	0.00057082	73		DMTF1	0.00038571	73
	C17orf59	0.00059645	74		LRRC7	0.0003924	74
	ZNF490	0.00060164	75		DDR2	0.00039384	75
	PTGES3	0.00060379	76		NXT2	0.00042005	76
	RLIM	0.0006052	77		CYB5D1	0.00042141	77
	C6orf10	0.00061729	78		IL5RA	0.00042904	78
	DCDC5	0.00063	79		EXT2	0.00043186	79
	CCDC77	0.00065192	80		CDC42SE1	0.00044471	80
	TAS2R9	0.00065206	81		KIAA2012	0.00046168	81
	PPM1M	0.00065394	82		DENND4A	0.00047257	82
	PM20D2	0.00065728	83		HENMT1	0.00047548	83
	RAB33B	0.00066418	84		AGXT	0.00049702	84
	FOXN3	0.00068854	85		LPCAT1	0.00049963	85
	MT2A	0.00070624	86		ZMIZ1	0.00052492	86
	PDZD8	0.00071797	87		LY86	0.00052557	87
	PSD3	0.00073365	88		MEIOB	0.00053658	88
	ZNF217	0.00074696	89		SRRM1	0.00054193	89
	IRF3	0.00075487	90		CDC45	0.00054933	90
	SF3B3	0.00075854	91		CTDSPL2	0.00055822	91
	PIWIL2	0.00078314	92		DCST1	0.00056237	92
	AMY1B	0.000791	93		F8A1	0.00056851	93
	OR4N4	0.00079277	94		HLA-E	0.00057879	94
	CD40LG	0.00079989	95		ZNF275	0.00058055	95
	ANXA9	0.00081084	96		ZFP69B	0.00059217	96
	LEMD3	0.00082196	97		KLHL4	0.0005986	97
	PTGES3L-AARSD1	0.00085114	98		LUC7L	0.00060164	98
	SLC17A6	0.00085524	99		EML2	0.00060298	99
	TMEM86B	0.00085851	100		CENPV	0.00060812	100
	TMEM35	0.00086399	101		ZNF814	0.00063284	101
	HLCS	0.0008654	102		ENC1	0.00063418	102
	ZNF593	0.00086557	103		CCDC7	0.00063592	103
	SAMD11	0.00088179	104		ZMYM6NB	0.00064448	104
	METAP1	0.00089108	105		TRPV2	0.00064745	105
	RNF149	0.00091542	106		EWSR1	0.00064884	106
	SMURF2	0.00093536	107		PPP2R1A	0.00065394	107
	ADAMTSL4	0.0009377	108		PLA2G4A	0.00065399	108
	TRIM33	0.00096743	109		ACSL3	0.00065706	109
	EI24	0.00096772	110		TAZ	0.00065719	110
	GLUL	0.00098021	111		DEFB115	0.00066526	111
	MAPKAPK2	0.000996	112		FSHB	0.00066548	112
	DENND4A	0.00099605	113		ATP7A	0.0006808	113
	MTCL1	0.0010316	114		JPH4	0.00069136	114
	CA5B	0.0010374	115		MAEL	0.00070063	115
	USP22	0.0010382	116		USP22	0.00071507	116
	SP1	0.0010461	117		RASAL2	0.00073163	117
	TRPV2	0.0010479	118		SPTA1	0.00073178	118
	SCAP	0.0010536	119		MBTPS2	0.00074199	119
	KCNA4	0.0010604	120		C16orf86	0.00075487	120
	CCDC7	0.0010633	121		SPARCL1	0.00075854	121
	CXADR	0.0010648	122		ATP5G3	0.00081084	122
	AGFG1	0.0010654	123		AKAP10	0.00081562	123
	KLF11	0.001067	124		GDI1	0.00081952	124
	GPR83	0.0010692	125		OR6C2	0.0008326	125
	FAM20B	0.0010723	126		SCGB3A2	0.00086313	126
	DEFB135	0.0010782	127		FAM71F1	0.00086343	127
	FAS	0.0010812	128		E2F2	0.00087442	128
	PCDHB3	0.0010916	129		ARMC8	0.00088662	129
	IL13RA1	0.0011007	130		HS3ST6	0.00089052	130
	RAB6B	0.0011198	131		PRPF6	0.00089555	131
	MARVELD2	0.0011246	132		ATL2	0.00091542	132
	PTPRF	0.0011369	133		TFAP2B	0.00091987	133
	CNKSR2	0.0011511	134		ZNF583	0.00093344	134
	INSC	0.0011539	135		EVC	0.00094697	135
	PIK3C2A	0.0011555	136		TMEM256	0.00095123	136
	CDK16	0.0011656	137		LRP2BP	0.00096772	137
	EYA2	0.0011753	138		SHISA9	0.0009743	138
	SPANXN3	0.0011769	139		CCR4	0.00098658	139
	OR1E2	0.001178	140		MRGPRX4	0.00099804	140
	RUSC1-AS1	0.001215	141		ZCCHC4	0.00099828	141
	MTIF3	0.0012291	142		ZNF57	0.0010033	142
	ASNSD1	0.0012349	143		SLC25A16	0.001016	143
	NHSL1	0.0012378	144		HSP90B1	0.00102	144
	C4orf19	0.0012686	145		LCE1A	0.0010289	145
	SH2D6	0.0012709	146		MPPED2	0.0010325	146
	CRHR2	0.001275	147		GRID2	0.0010529	147
	C19orf57	0.0012814	148		CD59	0.0010559	148
	BLMH	0.0012863	149		PRRC2C	0.0010621	149
	C11orf91	0.0012888	150		BHLHA15	0.0010623	150
	NOTCH4	0.0012979	151		PRNP	0.0010668	151
	TRAP1	0.0013183	152		PDIA2	0.0010705	152
	CDC42SE2	0.0013255	153		PYGO1	0.0010723	153
	ANKRD36B	0.0013806	154		NAV2	0.0010754	154
	DMTF1	0.0013814	155		PHLPP2	0.0011036	155
	FCRL4	0.0013837	156		GBA	0.0011246	156
	IL22	0.001386	157		JAK2	0.0011262	157
	UBR2	0.0013884	158		TIMP4	0.0011472	158
	EP300	0.0013889	159		SLC20A1	0.0011571	159
	CRYBB2	0.0014064	160		CPXM2	0.0012219	160
	BPIFA1	0.0014187	161		DPF2	0.0012349	161
	TAX1BP3	0.0014382	162		APEX2	0.0012369	162
	FOCAD	0.0014472	163		VTCN1	0.0012597	163
	RIC8B	0.001461	164		CTSE	0.0012641	164
	METRN	0.0014857	165		CUX1	0.0012643	165
	ABI1	0.0014988	166		PPP1R3E	0.0012798	166
	ZKSCAN2	0.0015116	167		SEC63	0.0012814	167
	ADNP	0.0015128	168		SV2A	0.0012821	168
	ZNF316	0.0015338	169		KCNB2	0.0012847	169
	KCNK15	0.0015356	170		THEG5	0.0012949	170
	ANKRD30A	0.0015419	171		MLST8	0.0013024	171
	UBE2G2	0.0015428	172		CLIC4	0.0013047	172
	ATE1	0.0015578	173		RSBN1	0.0013146	173
	DUSP15	0.0015815	174		CEBPB	0.0013211	174
	LRRC7	0.0015908	175		LRRD1	0.0013295	175
	HEY1	0.001595	176		NMD3	0.0013337	176
	GNA14	0.0015959	177		GUCD1	0.001343	177
	PSRC1	0.0016034	178		RALGPS2	0.0013489	178
	CCDC144A	0.0016047	179		SPTY2D1	0.00135	179
	HSD11B2	0.0016169	180		GYLTL1B	0.0013704	180
	E2F8	0.0016325	181		RIBC1	0.0013718	181
	CTRB2	0.0016473	182		RHOBTB3	0.0013792	182
	RABL3	0.0016548	183		COL15A1	0.0013822	183
	KLF5	0.0016693	184		GAD2	0.0013837	184
	CDC42EP3	0.0016828	185		C10orf2	0.001386	185
	NAA60	0.0016996	186		C11orf24	0.0013884	186
	SAP30	0.0017182	187		SLC30A6	0.0013923	187
	RXRG	0.0017234	188		FIZ1	0.0014142	188
	SPATA2L	0.0017344	189		STAU1	0.001419	189
	TMEM99	0.0017443	190		PLEKHN1	0.0014251	190
	GTF3C3	0.0017518	191		MFAP4	0.0014266	191
	BPIFB4	0.0017536	192		PRSS33	0.0014348	192
	TBC1D3K	0.00176	193		PTDSS1	0.0014382	193
	OR13H1	0.001767	194		HMCN1	0.0014411	194
	NKAP	0.0017679	195		ARL13A	0.0014426	195
	EMC8	0.0017793	196		ZNF579	0.0014833	196
	CBX3	0.0018103	197		USP14	0.0014904	197
	AP4B1	0.0018156	198		SERPINA1	0.0014905	198
	BHMT	0.0018218	199		INSL6	0.0015094	199
	BRD9	0.0018478	200		DOT1L	0.0015167	200
	TIMP4	0.001851	201		LLGL1	0.0015176	201
	MAMDC4	0.0018563	202		LRRC4C	0.0015216	202
	GBA	0.0018774	203		CXCL11	0.001524	203
	CHKA	0.0018868	204		DYNC2H1	0.0015428	204
	ZNF394	0.0018877	205		FKBP6	0.0015452	205
	GOLGA4	0.0019086	206		WNK2	0.0015486	206
	CBFB	0.0019211	207		NARFL	0.001561	207
	MYRIP	0.0019226	208		SMARCA4	0.0015653	208
	STARD3	0.0019322	209		PHTF1	0.0015659	209
	MKRN3	0.0019486	210		DCDC2C	0.0015726	210
	CHL1	0.0019569	211		CHL1	0.001581	211
	TRPC1	0.0019609	212		HMGCL	0.0015847	212
	ZNF491	0.001973	213		CDC42EP5	0.0015872	213
	ERRFI1	0.0019779	214		DSG3	0.001595	214
	FOSL2	0.0019966	215		FLG	0.0016052	215
	PRR32	0.0020031	216		LEMD3	0.0016308	216
	TCP11L2	0.0020131	217		TSSC1	0.0016313	217
	MINK1	0.0020175	218		SMUG1	0.0016333	218
	KANSL1L	0.0020183	219		GNA13	0.0016437	219
	CD276	0.002021	220		CDH24	0.0016445	220
	PHEX	0.002035	221		LIPE	0.0016473	221
	OTX2	0.0020435	222		ARFGEF2	0.0016514	222
	ABHD10	0.0020463	223		RHOC	0.0016565	223
	ITGB1BP2	0.0020586	224		DNAJC17	0.0016996	224
	ARFIP2	0.0020654	225		FOXA2	0.0017079	225
	ANAPC1	0.0021176	226		SEC14L6	0.0017171	226
	DYNC2H1	0.0021176	227		C1orf110	0.0017263	227
	SERGEF	0.0021291	228		KMT2D	0.001728	228
	IPO4	0.0021304	229		CAST	0.0017406	229
	GRAMD3	0.0021378	230		KRTAP4-3	0.0017417	230
	DPEP1	0.0021436	231		CRYL1	0.0017488	231
	KRTAP3-2	0.0021617	232		PINX1	0.0017522	232
	OSBPL2	0.0021698	233		SMURF2	0.0017557	233
	FAM181A	0.0022221	234		SSTR2	0.001782	234
	RDX	0.0022285	235		FAM114A1	0.0017934	235
	KLHL21	0.0022307	236		EMID1	0.0018041	236
	TMEM26	0.0022409	237		ARL14EPL	0.0018144	237
	MYLK2	0.0022457	238		KRTAP3-2	0.0018209	238
	RPL39L	0.0022495	239		ODF2	0.0018415	239
	PRKAB2	0.0022556	240		DEGS1	0.0018431	240
	YTHDF3	0.0022658	241		SPRR3	0.0018514	241
	ZBED3	0.002272	242		KRBA2	0.0018604	242
	APPL2	0.0022743	243		ABCB10	0.001874	243
	ERO1LB	0.0022969	244		FFAR3	0.0018767	244
	C15orf53	0.0023266	245		ALOX15B	0.0019048	245
	LRRC8A	0.0023534	246		STAG1	0.0019163	246
	HNRNPC	0.0023788	247		EFCAB5	0.0019173	247
	RFTN1	0.002386	248		PGBD4	0.0019265	248
	ACADL	0.0023903	249		PACSIN3	0.001937	249
	IFNGR1	0.0024191	250		C20orf203	0.0019375	250
	MROH2A	0.0024241	251		OSGIN2	0.0019477	251
	PTK6	0.002431	252		SRCIN1	0.0019598	252
	PCYT1A	0.0024391	253		ZNF766	0.0019609	253
	ZNF729	0.0024422	254		AMFR	0.0019738	254
	TMPRSS11B	0.002446	255		CACYBP	0.0020006	255
	SRP68	0.0024576	256		PRAMEF14	0.0020042	256
	IL17F	0.0024699	257		2019-03-01	0.0020097	257
	ZNF43	0.0024851	258		WDR54	0.002011	258
	ZNF844	0.0024873	259		OR4F15	0.0020131	259
	TAS2R39	0.0024975	260		INPP5K	0.0020155	260
	FNTA	0.0025355	261		SIAH3	0.0020551	261
	MYL4	0.0025606	262		L2HGDH	0.0020577	262
	DUSP5	0.0025625	263		RAD51AP2	0.0020654	263
	SEC31B	0.0025645	264		PITHD1	0.0020759	264
	PGLYRP3	0.002569	265		TADA1	0.0020799	265
	ZNF439	0.0025796	266		KCNK13	0.002089	266
	BIVM	0.0025877	267		ZNF844	0.0020974	267
	LCE1D	0.0026331	268		APOA2	0.0021257	268
	B3GALT5	0.0026844	269		SHISA4	0.0021308	269
	MSI1	0.0026915	270		PIK3CB	0.0021335	270
	DNAJB14	0.0027012	271		TMEM257	0.0021345	271
	COL28A1	0.0027051	272		SMARCA1	0.0021387	272
	ZNF500	0.0027341	273		KCNQ4	0.0021454	273
	GK5	0.0027385	274		BAIAP3	0.0021653	274
	WFDC13	0.0027444	275		PNPLA2	0.0021698	275
	LIPC	0.0027515	276		FAM170A	0.0021755	276
	TRIML1	0.0027662	277		CYP2A6	0.0022037	277
	ZNF124	0.0027712	278		CLCN1	0.0022067	278
	QSER1	0.0027819	279		CEP250	0.0022178	279
	TCAIM	0.0027878	280		SMKR1	0.00223	280
	KRT77	0.0027937	281		MTR	0.0022489	281
	TEX26	0.0027966	282		GSC	0.0022548	282
	FAM92A1	0.0028057	283		SESN2	0.0022637	283
	C11orf57	0.0028327	284		ECM1	0.0022734	284
	EVC	0.0028536	285		SCD	0.0022743	285
	GADD45B	0.0028673	286		ZNF765	0.0023103	286
	IFNA5	0.0028769	287		ABHD13	0.0023175	287
	OR4F15	0.0028853	288		SMTNL2	0.0023478	288
	FAM110D	0.0028886	289		LAMP2	0.0023596	289
	JAK2	0.0028926	290		MN1	0.0023688	290
	SDR9C7	0.0028953	291		S100P	0.0023742	291
	HOXD1	0.0028997	292		XK	0.0023788	292
	NEURL3	0.002901	293		ATIC	0.002387	293
	KLF6	0.0029054	294		PDE4B	0.0023911	294
	PPP1R3D	0.002907	295		DENND1A	0.0024133	295
	SRM	0.0029082	296		DSTN	0.0024207	296
	DBX1	0.0029148	297		PRDM11	0.0024298	297
	UCHL1	0.0029168	298		ZFPM2	0.0024569	298
	CYP2R1	0.0029175	299		OR10J3	0.0024669	299
	NMS	0.0029194	300		ETV3L	0.0024833	300
	DOT1L	0.0029227	301		OSBPL11	0.0024895	301
	UNC13A	0.0029255	302		NR4A2	0.002504	302
	PDE5A	0.0029289	303		GEM	0.0025104	303
	ELOVL1	0.0029423	304		NLK	0.0025216	304
	POM121L2	0.0029533	305		GGA2	0.0025346	305
	PPP1R3F	0.0029694	306		FAM171A1	0.0025423	306
	TMPRSS12	0.0029863	307		GTF2H5	0.002548	307
	PKD1L3	0.0029931	308		DCDC5	0.0025482	308
	STK35	0.0029936	309		ABTB2	0.0025757	309
	PALM2	0.0030055	310		PCYT1A	0.0025877	310
	CCDC116	0.0030085	311		SWSAP1	0.0025922	311
	RNF25	0.0030098	312		GHRH	0.002596	312
	EFHB	0.0030544	313		DIRC1	0.0026071	313
	MYBPHL	0.0030577	314		SLC6A5	0.0026323	314
	CHDH	0.0030581	315		MIEN1	0.0026329	315
	COBLL1	0.0030996	316		GPR89B	0.0026399	316
	UBN1	0.0031515	317		OR2T8	0.0026451	317
	RFX5	0.0031621	318		SLAMF7	0.0026543	318
	MIER1	0.0031668	319		MSX2	0.0026625	319
	ERICH1	0.003183	320		SLC45A3	0.0026786	320
	CAMK2N2	0.0031935	321		ETV3	0.00268	321
	ANKRD44	0.0031936	322		WT1	0.0026831	322
	TUBAL3	0.003197	323		SRGAP2C	0.0027282	323
	SENP3	0.0032061	324		ARFRP1	0.0027444	324
	ZNF121	0.0032132	325		C9orf163	0.0027674	325
	CCDC88A	0.0032143	326		FAM120A	0.0027728	326
	RAPSN	0.0032273	327		KMO	0.0027826	327
	FJX1	0.0032505	328		ONECUT3	0.0027864	328
	ABCB9	0.0032676	329		EMC2	0.0027966	329
	PPP1R9A	0.003283	330		POU3F1	0.0028291	330
	GAP43	0.0032973	331		LRRC15	0.0028717	331
	C11orf40	0.0032995	332		KRTAP9-8	0.0028737	332
	RHOV	0.0033187	333		AP2A1	0.0028913	333
	APC	0.0033458	334		POFUT2	0.0028939	334
	ALDH1A1	0.0033473	335		MIPOL1	0.0028985	335
	SMARCA4	0.0033641	336		FAIM2	0.002901	336
	CDH24	0.0033709	337		CYS1	0.0029017	337
	CSN2	0.003378	338		ZNF816	0.00293	338
	FOXP3	0.0033821	339		NSD1	0.0029418	339
	SLC45A3	0.0033927	340		DSE	0.0029533	340
	TAS2R3	0.0034	341		PANK2	0.0029604	341
	ACAP3	0.0034088	342		SASH3	0.0029654	342
	PCDHGB3	0.0034222	343		HIST2H2BF	0.0029801	343
	MRPL3	0.0034231	344		HBQ1	0.0030055	344
	PAGE3	0.0034318	345		GRM7	0.0030159	345
	FLT3	0.003437	346		NIPAL2	0.0030361	346
	AR	0.0034473	347		FOPNL	0.0030577	347
	KRBOX4	0.0034713	348		ORAI1	0.0031099	348
	FGF11	0.0034788	349		RAI14	0.0031273	349
	NT5C2	0.0034802	350		PDZRN4	0.0031286	350
	USP6NL	0.0034818	351		LBX1	0.0031374	351
	BATF3	0.0035095	352		MGST3	0.0031383	352
	DNAJC21	0.0035198	353		RPAP2	0.0031621	353
	ELL2	0.0035262	354		CTAGE5	0.0031857	354
	ZNF609	0.0035275	355		RASSF1	0.003211	355
	DISP2	0.0035346	356		NCMAP	0.0032309	356
	ZNF628	0.0035521	357		SLC25A22	0.0032472	357
	C17orf112	0.0035541	358		GPR158	0.0032596	358
	ADM	0.0035651	359		GXYLT2	0.0032679	359
	YIPF6	0.003579	360		KRT14	0.0032752	360
	CFP	0.0035796	361		ZYG11B	0.0032925	361
	SPATA31D4	0.0036057	362		COBLL1	0.0033016	362
	C10orf120	0.0036081	363		PHOX2A	0.0033172	363
	TTC5	0.0036317	364		CDH3	0.0033187	364
	TLCD2	0.0036318	365		TRPC1	0.003321	365
	KDM3B	0.0036583	366		PRSS21	0.0033451	366
	RECQL5	0.003684	367		ST8SIA6	0.0033473	367
	MADD	0.0036942	368		NIPSNAP3A	0.0033709	368
	SLC1A2	0.0036954	369		SMC1B	0.0033728	369
	SLAMF9	0.0037021	370		TRIM44	0.0033785	370
	ZNF543	0.0037362	371		UEVLD	0.0033994	371
	CHAMP1	0.0037574	372		SAMHD1	0.0034008	372
	CD70	0.0037702	373		ATG101	0.0034061	373
	WFDC11	0.0037709	374		ZNF682	0.0034182	374
	ZNF318	0.0037745	375		PHF23	0.0034231	375
	AOC2	0.0037765	376		C10orf71	0.0034489	376
	TADA2B	0.0037781	377		HIST1H2BH	0.0034546	377
	ZNF621	0.003786	378		BPIFB1	0.0034613	378
	PLA2G4E	0.0037884	379		ITLN2	0.0034623	379
	ARNTL	0.0037888	380		CRBN	0.0034627	380
	KLHL3	0.0038378	381		FAM104B	0.0034646	381
	EXT2	0.0038406	382		SLC16A4	0.0034749	382
	GAGE12C	0.0038475	383		STX11	0.00349	383
	ZCCHC14	0.0038509	384		SCUBE2	0.0035242	384
	C1GALT1C1	0.0038552	385		LCE2B	0.0035308	385
	SLC19A1	0.0038706	386		NECAB1	0.0035346	386
	ITGA7	0.0038712	387		ZNF316	0.0035389	387
	HIGD1C	0.0038744	388		SMARCE1	0.0035414	388
	GAPDHS	0.0038927	389		GORAB	0.0035685	389
	EVA1A	0.0039033	390		SMARCD1	0.003578	390
	ZNF577	0.0039165	391		C1QL3	0.0035864	391
	C2orf61	0.0039449	392		S100A6	0.0035941	392
	NIPAL2	0.0039524	393		UBR2	0.0035949	393
	OR10R2	0.0039674	394		OTUD6B	0.0036025	394
	ALDH1L1	0.0039724	395		MAP3K4	0.0036034	395
	OR4X1	0.004023	396		LRIF1	0.0036103	396
	FAM131B	0.004026	397		SLC33A1	0.0036108	397
	OR2M5	0.0040493	398		ZBTB7A	0.0036111	398
	CYR61	0.0040582	399		TUBE1	0.0036141	399
	PLP1	0.0041047	400		HAGH	0.0036157	400
	MDH2	0.00411	401		SIRPG	0.0036265	401
	C11orf24	0.004151	402		KIFC2	0.0036279	402
	XKR3	0.0041536	403		CALN1	0.0036317	403
	SLC2A4RG	0.004155	404		LPAR4	0.0036318	404
	COCH	0.0041965	405		TBC1D4	0.0036639	405
	ATG10	0.0042032	406		ABCG4	0.0036691	406
	ZDHHC6	0.0042057	407		TSPY1	0.003684	407
	LDLRAD1	0.0042075	408		MYO9B	0.0037362	408
	CYSLTR2	0.0042318	409		SSX4	0.0037774	409
	ATP13A3	0.0042446	410		RAB6B	0.0037825	410
	DEFB123	0.004257	411		RAB14	0.0037863	411
	TSPY1	0.0042579	412		OSBPL9	0.003813	412
	ANKS1B	0.0042701	413		LOC100129924	0.0038364	413
	SLC30A1	0.0042931	414		TXNIP	0.0038374	414
	ALDH1L2	0.0043101	415		RTCB	0.0038406	415
	HLA-DQA1	0.0043316	416		NELL1	0.0038475	416
	REPS2	0.0043488	417		HSD3B7	0.0038479	417
	TSPAN32	0.004354	418		LTB4R	0.0038494	418
	ZNF583	0.0043608	419		ZDHHC6	0.0038665	419
	IL16	0.0043613	420		SH2D3A	0.0038706	420
	ZFR	0.0043622	421		NCAN	0.0038927	421
	CFAP43	0.0044099	422		ATE1	0.0038976	422
	CWC27	0.0044144	423		SPIRE1	0.0039065	423
	MIER2	0.0044206	424		ZNF134	0.0039196	424
	OR2B2	0.0044341	425		SRP68	0.0039449	425
	POGLUT1	0.0044566	426		MC1R	0.0039518	426
	PARL	0.0044626	427		EVI5	0.0039547	427
	NUDT11	0.0044642	428		ASIC4	0.0039657	428
	PRRG2	0.0044665	429		PCK2	0.0039855	429
	FAM133A	0.0044974	430		IGSF22	0.0039971	430
	OAZ3	0.0045047	431		USF1	0.0040036	431
	SLTM	0.0045074	432		AGBL3	0.00403	432
	CEACAM18	0.004559	433		MYOM3	0.0040322	433
	DACT2	0.0045641	434		HIST1H2AL	0.0040493	434
	TMEM86A	0.0045708	435		BCAR3	0.0040616	435
	SLC33A1	0.0045767	436		PHEX	0.0040733	436
	HACD1	0.0045862	437		DLL4	0.0040945	437
	POLR3GL	0.0045982	438		SPATA31A7	0.0041014	438
	OR10K2	0.0046044	439		ACKR4	0.0041434	439
	TMEM127	0.0046101	440		LAMB3	0.0041448	440
	VHL	0.004623	441		CHURC1	0.0041525	441
	AKR1A1	0.004624	442		TNS4	0.0041536	442
	SNTN	0.0046272	443		C11orf68	0.0041653	443
	CCDC108	0.0046455	444		TRIM33	0.0041902	444
	ZMYND15	0.0046464	445		C17orf100	0.0042045	445
	KRTAP9-6	0.004666	446		PTGER1	0.0042057	446
	UBTD1	0.0046751	447		C11orf96	0.0042205	447
	GNAS	0.0046988	448		LCE5A	0.0042322	448
	TMEM151B	0.0047035	449		ADSSL1	0.0042527	449
	RPL36A	0.0047273	450		SPIN2A	0.0042579	450
	OR4C45	0.0047366	451		SEC11A	0.0042648	451
	APPBP2	0.0047507	452		ACBD4	0.0042666	452
	UBE2D2	0.0047578	453		GNAI3	0.0043034	453
	MED22	0.0047649	454		ITIH5	0.0043101	454
	C5orf47	0.0047668	455		RASD1	0.0043555	455
	RPL6	0.0047794	456		SRM	0.0043991	456
	BPIFC	0.0047876	457		EEFSEC	0.0044144	457
	ABCA8	0.0048047	458		OR1E2	0.0044269	458
	FAM229A	0.0048125	459		SPDYE4	0.0044356	459
	KIAA1210	0.0048154	460		NR1I3	0.0044483	460
	EXOSC2	0.0048316	461		MOCOS	0.0044564	461
	FIZ1	0.0048325	462		CCDC71	0.0044666	462
	POU3F1	0.0048493	463		MIXL1	0.0044674	463
	SLC13A3	0.0048566	464		EPHB1	0.0044754	464
	RSRP1	0.0048672	465		ACIN1	0.004477	465
	GABRA2	0.0048682	466		PCDHA3	0.0044812	466
	IFNA17	0.004874	467		RNF141	0.0044838	467
	BPIFB3	0.004878	468		STEAP3	0.0044847	468
	FAM25C	0.0048837	469		LRRC14B	0.0044894	469
	VHLL	0.0048904	470		CTSK	0.0045187	470
	SASH1	0.0048962	471		C19orf68	0.0045516	471
	DDX60L	0.004904	472		PRRG4	0.0045641	472
	TWF2	0.0049305	473		EPS15	0.0045708	473
	CPSF2	0.0049358	474		ADIG	0.0045947	474
	FYCO1	0.0049493	475		SPI1	0.0045995	475
	AIM2	0.004951	476		DEFB124	0.004613	476
	ANKRD13C	0.0049556	477		ELMOD2	0.004623	477
	CP	0.0049749	478		PKD2L2	0.0046311	478
	ASNA1	0.004988	479		FEV	0.0046698	479
	ARL3	0.0050162	480		RSL24D1	0.0046751	480
	NSFL1C	0.0050195	481		CCDC132	0.0046797	481
	ITLN2	0.0050352	482		CXXC1	0.0046942	482
	CIR1	0.0050401	483		HLCS	0.0047069	483
	SLC30A7	0.0050453	484		ZNF200	0.0047366	484
	SRPR	0.0050695	485		TSPYL1	0.0047573	485
	MFSD8	0.0050922	486		THADA	0.004764	486
	PPP2CB	0.0051038	487		ATP1B1	0.0047706	487
	ITGA1	0.0051168	488		RBM19	0.0047794	488
	SATB1	0.0051258	489		ZBED3	0.0048374	489
	AP3B2	0.0051443	490		KLF10	0.0048518	490
	HIRA	0.005158	491		MAFB	0.0048576	491
	PROK1	0.0051699	492		CNIH1	0.0048645	492
	SIRPG	0.0051882	493		SPTAN1	0.0048837	493
	SART3	0.0051965	494		LRRC8E	0.0049051	494
	ALDOB	0.0051994	495		TEKT1	0.0049358	495
	OR10A6	0.0052358	496		PAFAH2	0.0049527	496
	MPPED2	0.0052411	497		B3GNT5	0.0049634	497
	ST6GALNAC6	0.0052481	498		CPEB3	0.004968	498
	CCDC60	0.0052492	499		CEP128	0.0049722	499
	ZFPM2	0.0052584	500		MINA	0.004988	500
	SBNO2	0.0052605	501		DAZ1	0.0050367	501
	FBXO39	0.0052747	502		NEK1	0.0050401	502
	S100A7L2	0.0053007	503		KIAA0319	0.0050453	503
	KDM1A	0.0053528	504		GALNT1	0.0050511	504
	FNDC3B	0.005379	505		WWOX	0.0050769	505
	ZNF846	0.005382	506		MAGEB10	0.0050922	506
	KCNIP4	0.0053979	507		POF1B	0.0051038	507
	IFT22	0.005405	508		GTF2IRD1	0.0051038	508
	TRNP1	0.0054343	509		SPRR1A	0.0051138	509
	ZYG11B	0.0054543	510		FCRL4	0.0051199	510
	GCNT1	0.0055205	511		CD274	0.0051304	511
	TPD52L3	0.0055342	512		GNAS	0.0051346	512
	TUBB6	0.005548	513		SIGLEC5	0.0051443	513
	APOBEC3G	0.0055613	514		ELOVL1	0.0051461	514
	SAT2	0.0055952	515		CA14	0.0051489	515
	ARF3	0.0056248	516		ERAP1	0.0051566	516
	ATG9A	0.0056296	517		OR4Q3	0.0051921	517
	OR52N1	0.0056304	518		OSMR	0.0051934	518
	RIMBP3C	0.0056398	519		FAM43B	0.0051965	519
	BMP5	0.0056404	520		P2RX1	0.0052098	520
	PTDSS1	0.0056655	521		ANO3	0.0052146	521
	STBD1	0.0056966	522		MAB21L1	0.0052276	522
	CCDC179	0.0057107	523		CHMP4A	0.0052446	523
	MYO3A	0.0057141	524		OR10T2	0.0052588	524
	OR8U1	0.0057176	525		LPPR1	0.0052984	525
	SMC1B	0.005727	526		ABI1	0.0052997	526
	BNIP2	0.0057697	527		ZMYND19	0.0053007	527
	CMTM3	0.0057883	528		DNAH1	0.0053149	528
	DSG3	0.0058346	529		RNF168	0.0053293	529
	FUT3	0.0058467	530		CYP1A2	0.0053304	530
	SAGE1	0.0058555	531		CHD8	0.0053528	531
	KIAA0753	0.0058707	532		TCTE3	0.0053645	532
	TSPAN7	0.0058844	533		BSG	0.0053717	533
	AMT	0.0058962	534		SLC16A2	0.0053769	534
	PTGDS	0.005926	535		PPP2R2C	0.0053889	535
	POMGNT1	0.0059435	536		TRAK2	0.0053894	536
	APOE	0.0059491	537		DGUOK	0.005391	537
	FCAMR	0.005957	538		H3F3C	0.005404	538
	SMOC2	0.0059624	539		PCDHGB3	0.005405	539
	LRAT	0.0059719	540		CDH6	0.0054186	540
	TRPV5	0.0059781	541		GRIA1	0.0054307	541
	CPSF7	0.0059956	542		DCAF11	0.0054386	542
	STK38L	0.0060167	543		TNFRSF10B	0.0054452	543
	ZNF185	0.0060302	544		PEAK1	0.0054571	544
	IFNA10	0.006032	545		SCAMP3	0.0054841	545
	GLYAT	0.006037	546		HMOX2	0.0055023	546
	C12orf57	0.0060479	547		TACC1	0.0055035	547
	CADM3	0.0060552	548		GALR1	0.0055092	548
	PHF13	0.0060711	549		ORAI3	0.0055611	549
	GTF3C2	0.0060823	550		MAGEA4	0.0055613	550
	DKK3	0.0060941	551		ASB8	0.0055632	551
	POFUT1	0.0061111	552		MRGPRG	0.0055643	552
	BPY2C	0.0061225	553		LOC388780	0.0055768	553
	ARHGAP5	0.0061332	554		MXRA5	0.0056134	554
	KLF4	0.0061344	555		PPAP2C	0.0056145	555
	STRA8	0.0061865	556		MNDA	0.0056285	556
	NEURL4	0.0062065	557		RAG2	0.0056339	557
	GSTM1	0.0062079	558		GPX7	0.0056378	558
	C2	0.0062158	559		TFAM	0.0056655	559
	LUC7L	0.006232	560		COCH	0.0057197	560
	SIKE1	0.0062436	561		SEMA6C	0.005727	561
	CST4	0.0062518	562		CEP68	0.0057598	562
	NLRP10	0.0062541	563		WWC3	0.0057697	563
	BCAR1	0.0062692	564		PROSER1	0.0058147	564
	SPIN2A	0.0062906	565		MME	0.0058218	565
	MTX1	0.0062973	566		RAP1GAP2	0.0058727	566
	CNNM3	0.0062983	567		IGSF8	0.0058739	567
	TMEM256	0.006309	568		NFE2L3	0.005901	568
	MID1IP1	0.0063102	569		OR4L1	0.0059395	569
	TCF21	0.006313	570		TMEM225	0.0059683	570
	STAT4	0.0063254	571		MMADHC	0.0059781	571
	2019-03-06	0.0063395	572		IGFBP7	0.0059783	572
	HGC6.3	0.0063427	573		FHOD3	0.0059991	573
	ABTB2	0.0063442	574		CD1B	0.0060054	574
	PACSIN3	0.0063529	575		SPATA31D4	0.0060065	575
	ZNF225	0.0063666	576		PSMB11	0.0060068	576
	LRRC46	0.006371	577		TOX3	0.0060242	577
	C10orf32	0.0063737	578		OPTN	0.0060246	578
	HSF1	0.0063902	579		LGR6	0.0060302	579
	NSMCE1	0.0063948	580		ANKRD30A	0.0060384	580
	GALNT15	0.0064204	581		BACE2	0.0060397	581
	MIPOL1	0.0064246	582		MEST	0.0060632	582
	DYNC1LI2	0.0064269	583		GYPB	0.0060766	583
	FAM71E1	0.0064434	584		RGS14	0.0060823	584
	TNKS2	0.0064469	585		OR13C3	0.0061351	585
	RNF186	0.0064499	586		F8A2	0.0061477	586
	AMPD3	0.0064556	587		ATP1A4	0.0061533	587
	PIGO	0.0064638	588		FSTL1	0.0061677	588
	BMI1	0.0064738	589		PANO1	0.0061777	589
	CD8B	0.0064989	590		TIMM8A	0.0061862	590
	CLPP	0.0065345	591		RECK	0.006188	591
	SGCA	0.0065684	592		SMIM22	0.0061996	592
	LILRA4	0.0065695	593		ANGPTL2	0.0062385	593
	MYDGF	0.0065731	594		DECR2	0.0062436	594
	LAMP2	0.0065997	595		SRSF4	0.0062646	595
	TMEM180	0.0066031	596		SGCD	0.0062732	596
	S100Z	0.0066082	597		RASGEF1B	0.0062914	597
	FGF20	0.0066181	598		C1orf111	0.006297	598
	NUAK1	0.0066483	599		SNX33	0.0063207	599
	C11orf94	0.006652	600		MFI2	0.0063227	600
	ADO	0.0066551	601		MDFI	0.0063313	601
	DCST1	0.0066605	602		CRYBB2	0.0063373	602
	ABHD11	0.006693	603		PLCL2	0.0063422	603
	FAM135B	0.0067013	604		IL21	0.0063427	604
	SNRNP70	0.0067072	605		PTBP1	0.0063466	605
	FZD1	0.006708	606		KLK6	0.006376	606
	SHROOM4	0.0067199	607		PIGV	0.0063812	607
	DHRS12	0.006734	608		POLDIP2	0.0063861	608
	GPC1	0.0067599	609		TRIM49B	0.0063948	609
	OR51T1	0.0067782	610		OR3A3	0.0063985	610
	MRGPRX4	0.0067833	611		LYZL6	0.0064151	611
	NANS	0.0067932	612		HS6ST3	0.0064469	612
	RSBN1	0.006797	613		SLC6A19	0.0064515	613
	ABCB1	0.0068007	614		NCKAP5	0.0064536	614
	PRPF8	0.0068113	615		SNAI2	0.0064696	615
	PAPLN	0.0068431	616		OR5F1	0.0064745	616
	RAB3A	0.0068634	617		PDPK1	0.0064989	617
	COX7A1	0.0068928	618		OR14I1	0.0065226	618
	ZNF704	0.0069141	619		OR52D1	0.0065237	619
	C6orf165	0.0069154	620		FAM83E	0.0065249	620
	LRGUK	0.0069418	621		KCTD7	0.0065453	621
	MTMR6	0.006972	622		HACD1	0.0065536	622
	DEFB119	0.0069796	623		F11R	0.0065743	623
	ATG4A	0.0069868	624		MAP2K3	0.0065852	624
	ADAM11	0.0069999	625		SMC2	0.0066031	625
	KRTAP4-3	0.007017	626		ZMYND10	0.006624	626
	HYPM	0.0070323	627		CFAP99	0.0066551	627
	ODAM	0.007068	628		KLHL15	0.0066568	628
	MTMR7	0.0070723	629		GRIN1	0.006669	629
	CHML	0.0070864	630		GUCY1B3	0.006678	630
	OR4B1	0.0071068	631		CCL22	0.0066813	631
	ONECUT3	0.0071209	632		ZNF500	0.0066959	632
	KRTCAP2	0.0071237	633		ZNF544	0.0067013	633
	RABEPK	0.0071347	634		DAB2	0.0067054	634
	RAB14	0.0071649	635		ZNF621	0.006707	635
	WFDC9	0.0071685	636		EXOC3	0.0067072	636
	RASEF	0.0071757	637		F13B	0.0067158	637
	ABL1	0.007192	638		TMEM39B	0.0067593	638
	TMEM14E	0.0071956	639		ZNF672	0.0068479	639
	ACSM1	0.0072061	640		OR2M5	0.0068634	640
	ZNF441	0.0072436	641		YAP1	0.0068852	641
	MKL1	0.0072449	642		CRCT1	0.0068895	642
	PHKA1	0.0072475	643		PGBD5	0.0069054	643
	DIAPH2	0.0072501	644		RRAGA	0.0069405	644
	GGT7	0.0072714	645		GNA14	0.0069656	645
	FAIM2	0.0072798	646		FAM117A	0.0069675	646
	EMC10	0.0072803	647		RAP1A	0.0069741	647
	FOLR3	0.0073042	648		ADCY2	0.0070081	648
	XPO6	0.0073192	649		PTN	0.0070196	649
	WDR45	0.0073283	650		IGFBP5	0.0070274	650
	COQ10A	0.0073318	651		CSRP3	0.007038	651
	CBX2	0.0073503	652		DYNLT3	0.0070487	652
	STAT2	0.0073691	653		OR2T10	0.0070594	653
	CXXC5	0.0074142	654		GAGE1	0.0070634	654
	SFT2D1	0.0074252	655		CHST1	0.0070659	655
	ESAM	0.0074285	656		FUT9	0.0070672	656
	MAP4K5	0.0074359	657		TSPAN9	0.0070716	657
	SIGIRR	0.007467	658		GLUL	0.0070787	658
	C2orf69	0.0074879	659		TM4SF20	0.0070991	659
	NLRX1	0.0075059	660		ZNF697	0.0071197	660
	OR14J1	0.0075112	661		CD109	0.0071237	661
	PKDREJ	0.0075123	662		PATE1	0.0071248	662
	TCTEX1D4	0.00754	663		AGTRAP	0.0071606	663
	TSPAN8	0.0075497	664		ALKBH8	0.0071757	664
	MTCP1	0.0075521	665		NXF2B	0.0071972	665
	NETO1	0.0075695	666		C1orf112	0.0071974	666
	PMEPA1	0.0075766	667		ATP1A2	0.0072017	667
	SEC14L1	0.0075767	668		TET2	0.0072111	668
	MAGEF1	0.0076264	669		REG4	0.0072148	669
	SLC27A3	0.0076413	670		ZNF646	0.0072277	670
	DNM3	0.007644	671		COL4A6	0.0072283	671
	DOK4	0.0076546	672		RAB4A	0.0072322	672
	ZNF414	0.0076602	673		SGMS1	0.0072365	673
	C22orf39	0.0076724	674		STK26	0.0072384	674
	RGL1	0.007692	675		ZNF480	0.0072491	675
	CLMP	0.0076961	676		EFHB	0.0072539	676
	TULP4	0.0076996	677		ARL17B	0.0072798	677
	FAT2	0.00772	678		ZNF205	0.0072845	678
	PVRIG	0.0077282	679		FAM129B	0.0072957	679
	TTLL9	0.007735	680		LOXL4	0.0073101	680
	ASL	0.0077405	681		FMO3	0.0073272	681
	GANAB	0.0077481	682		KRT36	0.0073318	682
	FBXO40	0.0077542	683		CDY1	0.0073325	683
	UNC50	0.007767	684		CHFR	0.0073503	684
	OR2T8	0.0078241	685		TUBB6	0.0073839	685
	NOS3	0.0078255	686		CHDH	0.0074053	686
	MLLT10	0.0078283	687		ZADH2	0.0074074	687
	RNF113B	0.0078521	688		PSME4	0.0074164	688
	TNFSF13	0.0078641	689		DUSP23	0.0074166	689
	ADAM30	0.0078832	690		WBP4	0.0074359	690
	SMIM15	0.0078964	691		CLEC1A	0.007467	691
	CEBPB	0.0079108	692		NLGN3	0.0074869	692
	AMOT	0.0079251	693		PLEKHA4	0.007494	693
	POGK	0.0079432	694		C20orf141	0.0075069	694
	THSD1	0.0079562	695		FOXP1	0.0075165	695
	PFDN4	0.0079655	696		PCMTD2	0.0075297	696
	TXNDC15	0.0079711	697		ZNF543	0.00754	697
	USP40	0.0079887	698		SHROOM3	0.0075538	698
	SLC24A3	0.0080082	699		TSPAN6	0.0075846	699
	WDR81	0.0080285	700		FIS1	0.007592	700
	NXF2	0.0080453	701		CREBL2	0.007612	701
	F13B	0.008058	702		EPB41L2	0.0076386	702
	BRAF	0.0080602	703		ARL5A	0.007644	703
	NLGN4X	0.0080707	704		ATAT1	0.0076441	704
	GPR39	0.0080942	705		PYCR1	0.0076599	705
	ZNF322	0.0081122	706		ASB2	0.0076652	706
	NUDT16L1	0.0081442	707		API5	0.0076955	707
	TBC1D9	0.0081527	708		GOLGA4	0.0076961	708
	GUCY1A3	0.0081626	709		MYOG	0.0077241	709
	SMCO2	0.0081642	710		MC4R	0.0077481	710
	ACTL7B	0.0081996	711		CTRL	0.0077733	711
	MXRA5	0.0082162	712		MBTPS1	0.0077829	712
	CXCL14	0.0082682	713		BMPR2	0.0077898	713
	CLCA4	0.0082769	714		QRFPR	0.0077984	714
	ADNP2	0.0082907	715		SLC22A13	0.0078001	715
	SLC25A44	0.0083057	716		CLDN16	0.0078075	716
	TRIOBP	0.0083172	717		CD48	0.0078131	717
	KLHL32	0.0083184	718		CRISPLD2	0.0078296	718
	AGFG2	0.0083186	719		METTL11B	0.0078545	719
	TTC12	0.0083302	720		SH3TC2	0.0078625	720
	CBLN3	0.0083345	721		EDA2R	0.0078697	721
	ZNF597	0.0083462	722		SMYD3	0.0078802	722
	PREPL	0.0083504	723		OR4X1	0.0078878	723
	DDC	0.0083533	724		DCP2	0.0079041	724
	LPCAT1	0.0083628	725		SLC4A1	0.0079182	725
	UBR1	0.008366	726		DNAJC12	0.0079209	726
	ARFRP1	0.0083722	727		PIGC	0.0079616	727
	XK	0.008374	728		HRH3	0.0079669	728
	E2F7	0.0083909	729		SFT2D1	0.0079778	729
	GNA13	0.0083938	730		KRTAP2-1	0.0079934	730
	PNPLA5	0.0084162	731		LDAH	0.0080018	731
	TMEM65	0.0084186	732		LRP1	0.0080082	732
	FAM120B	0.0084242	733		AK3	0.0080323	733
	TRIM54	0.0084353	734		IFI27	0.0080452	734
	APOM	0.0084418	735		LRIG2	0.0080522	735
	PIGN	0.0084506	736		MSS51	0.0080596	736
	SLC2A11	0.0084744	737		ABRACL	0.0080602	737
	ZDHHC9	0.0084762	738		TM4SF19	0.0080678	738
	SLC39A14	0.0084842	739		HIST2H2AB	0.0080708	739
	SUCO	0.0085061	740		LDB3	0.0080895	740
	CFAP99	0.0085179	741		PYCRL	0.0080946	741
	C8orf48	0.0085282	742		AKAP17A	0.0080965	742
	FAM102A	0.0085546	743		EPN2	0.0081073	743
	PBX1	0.0085609	744		CCDC144NL	0.0081122	744
	RNF220	0.0085633	745		TNS1	0.0081144	745
	PRKACA	0.0085755	746		STAT3	0.00813	746
	RBBP4	0.0085802	747		SREBF1	0.0081642	747
	OR2M7	0.0085924	748		PHLPP1	0.0081825	748
	UNCX	0.0085959	749		GRPR	0.0082133	749
	ATP1A2	0.0086062	750		WWC2	0.0082162	750
	DEFB116	0.0086269	751		APH1B	0.0082447	751
	CCDC146	0.0086322	752		FOXE3	0.0082583	752
	SCML2	0.0086329	753		SYT8	0.0082682	753
	BTBD10	0.0086484	754		RFXANK	0.0082741	754
	USP27X	0.008673	755		GAGE12J	0.0082826	755
	MICAL1	0.0086771	756		SRPR	0.0082851	756
	ITM2C	0.0086842	757		GAS7	0.0082942	757
	HYI	0.0087147	758		LVRN	0.0082999	758
	MAGEB10	0.0087362	759		CELF3	0.0083202	759
	PDLIM4	0.0087622	760		PRKACB	0.0083254	760
	DIRAS2	0.0087783	761		ANP32C	0.0083295	761
	MICAL2	0.0087881	762		BPIFA3	0.0083547	762
	OR1L3	0.008794	763		SH2D6	0.0083722	763
	FAM183A	0.0088031	764		MTCP1	0.0084186	764
	TPI1	0.0088401	765		AXDND1	0.0084229	765
	CEACAM6	0.008845	766		DCT	0.0084242	766
	VAPB	0.0088697	767		ZNF593	0.0084316	767
	BCAR3	0.0088821	768		ARNTL2	0.0084762	768
	USP32	0.0088921	769		IL17C	0.0085061	769
	APEX2	0.0089058	770		GPSM1	0.0085091	770
	AGPAT1	0.0089149	771		TINAG	0.0085282	771
	DEFB129	0.0089418	772		CTAGE8	0.0085311	772
	TRPC4	0.0089441	773		PEBP4	0.0085802	773
	FAM170A	0.0089483	774		UNC13B	0.0085841	774
	SSUH2	0.0089507	775		GNAI2	0.0086329	775
	PTBP2	0.0089622	776		ATAD2B	0.0086842	776
	ZNF675	0.008968	777		METTL13	0.0087072	777
	GLIPR1L1	0.0089961	778		C5orf67	0.0087394	778
	PF4V1	0.0090025	779		NXF2	0.0087451	779
	FAM153A	0.0090232	780		ANO9	0.008773	780
	STARD13	0.0090969	781		POLR3GL	0.0087735	781
	LGALS16	0.0091	782		TRPC5	0.0087758	782
	TMCO6	0.0091077	783		LUZP2	0.0087783	783
	GABRG1	0.0091216	784		TRAPPC3	0.0087881	784
	OR4K15	0.009152	785		BEND4	0.0087931	785
	FIS1	0.0091527	786		CFH	0.0088001	786
	GFRAL	0.0091603	787		RNASE7	0.0088351	787
	TRMT12	0.0091804	788		DEFB103A	0.0088401	788
	ACE2	0.009182	789		SPRR2G	0.0088896	789
	PLS3	0.0091851	790		RBSN	0.0089045	790
	PLA2G4A	0.0092039	791		ORC2	0.0089164	791
	GYPE	0.0092161	792		FAM181A	0.0089368	792
	TMEM106B	0.0092559	793		GCG	0.0089441	793
	C8orf74	0.0092849	794		FAM3A	0.0089842	794
	SOX6	0.0092926	795		IL1RL1	0.0089961	795
	LY6G6D	0.0093053	796		RPGR	0.0089992	796
	C4orf33	0.0093079	797		C5orf38	0.0090262	797
	TSPYL4	0.0093288	798		MAGI3	0.0090371	798
	SPOCD1	0.0093351	799		SELL	0.0090393	799
	SLC44A5	0.0093488	800		GIMAP4	0.009048	800
	TEKT1	0.0093512	801		ARL16	0.0090569	801
	RBMXL2	0.0093598	802		SMIM9	0.0090821	802
	RBSN	0.0093796	803		OR4K5	0.0090997	803
	KIAA0232	0.0093847	804		DISP1	0.0091077	804
	OR13C4	0.0094027	805		PTX4	0.0091201	805
	TNFSF12-TNFSF13	0.0094118	806		FOLR2	0.0091238	806
	LHPP	0.0094511	807		BICD1	0.0091296	807
	PPP1R3E	0.0094637	808		APOBR	0.009134	808
	AQP12A	0.0094646	809		TGIF2-C20orf24	0.009152	809
	NECAB3	0.0094646	810		LCOR	0.0091618	810
	TMPRSS4	0.0094924	811		SHE	0.0091835	811
	PAQR7	0.0095009	812		ICOSLG	0.0091851	812
	KMT2D	0.0095101	813		NIT1	0.0091882	813
	SMUG1	0.0095187	814		GABRB1	0.0092034	814
	VGF	0.009519	815		EXOC3L1	0.0092039	815
	PRKD1	0.0095554	816		OR4S1	0.0092226	816
	FOXP4	0.0095666	817		KCTD9	0.0092284	817
	TMEM194A	0.0095677	818		PSMA8	0.0092313	818
	EFHD1	0.0095918	819		MTMR9	0.0092559	819
	ZNF518B	0.0095923	820		NFKBIA	0.0092593	820
	ADH1B	0.0096074	821		GJA5	0.0092695	821
	WTAP	0.0096196	822		UBE2Q2	0.0093079	822
	RLN1	0.0096276	823		SULT1A2	0.0093178	823
	ZNF787	0.0096466	824		CBFA2T2	0.0093241	824
	HFM1	0.0096716	825		C1orf167	0.0093524	825
	MKNK1	0.0096859	826		ZNF654	0.0093598	826
	JPH4	0.0096882	827		NFATC4	0.0093796	827
	E2F2	0.009699	828		KDM6B	0.0093847	828
	LGALSL	0.0097018	829		SLC22A15	0.0094118	829
	ABCB10	0.0097279	830		CTDNEP1	0.0094202	830
	SLC26A7	0.0097326	831		COL18A1	0.0094265	831
	ICK	0.0097754	832		PRRC2B	0.0094297	832
	ARHGEF2	0.0097964	833		LAMA5	0.0094629	833
	SCRIB	0.0098137	834		PRAMEF20	0.0094637	834
	DNAJC2	0.0098274	835		BPIFA2	0.0094789	835
	OSBPL10	0.0098351	836		TRIL	0.00949	836
	KRT78	0.0098467	837		HAX1	0.0094983	837
	HMOX2	0.0098711	838		TRIM4	0.0095157	838
	EIF4G2	0.0098793	839		KRTAP7-1	0.0095235	839
	FGR	0.0098842	840		SLC25A27	0.0095574	840
	KLRC3	0.0098924	841		BHMT	0.0095606	841
	BRWD1	0.0099025	842		EIF3A	0.0095677	842
	SAA2-SAA4	0.0099105	843		AARD	0.0096196	843
	PLA2G5	0.0099313	844		ANO5	0.0096466	844
	THEGL	0.0099401	845		TGM6	0.0096519	845
	RNASE6	0.0099691	846		FAM208B	0.0096643	846
	CD151	0.0099905	847		CCDC89	0.0096716	847
	HPR	0.010087	848		TCTEX1D2	0.009678	848
	MAPRE1	0.010103	849		SPEN	0.0097016	849
	SYN2	0.010104	850		CGN	0.0097069	850
	CHST12	0.010119	851		DDX60L	0.0097115	851
	LENG9	0.010139	852		TP53BP2	0.0097618	852
	ING1	0.010152	853		ZNF846	0.0098077	853
	HCRTR1	0.010164	854		EPC2	0.0098274	854
	RABL2B	0.010178	855		CAT	0.0098786	855
	LYST	0.010188	856		EMC7	0.0098793	856
	STX16	0.010192	857		PNLIPRP2	0.0098941	857
	BOD1	0.010213	858		THEMIS2	0.0099051	858
	TTC39C	0.010238	859		APLP1	0.0099089	859
	ABL2	0.010243	860		BTBD2	0.0099253	860
	CHIT1	0.010266	861		VBP1	0.0099313	861
	ANKRD63	0.010274	862		GBE1	0.0099642	862
	COLEC12	0.010294	863		MPZ	0.0099731	863
	SLC39A3	0.010295	864		RNF31	0.0099832	864
	TIAM2	0.010301	865		PHOSPHO2	0.0099946	865
	SYNC	0.010304	866		OR5P3	0.01	866
	GPR161	0.010306	867		GAPDHS	0.010035	867
	COX7A2L	0.010311	868		RCBTB2	0.010037	868
	MEF2B	0.010311	869		ARHGDIB	0.010039	869
	CD59	0.010313	870		CDK14	0.010086	870
	MDM2	0.010315	871		ZFYVE16	0.010087	871
	TNFAIP3	0.010328	872		HES2	0.010094	872
	LRRC39	0.01033	873		CYP4V2	0.010111	873
	C16orf13	0.010335	874		SREK1	0.010139	874
	RQCD1	0.010347	875		SLC20A2	0.010146	875
	C19orf71	0.010391	876		PRR35	0.010156	876
	DEPTOR	0.010399	877		FST	0.010166	877
	NELL1	0.010433	878		PHGDH	0.010193	878
	FAM117A	0.010451	879		FAM78B	0.010198	879
	PLAC8L1	0.010474	880		CXCL13	0.010233	880
	SAFB	0.010479	881		TRAPPC10	0.010243	881
	UCN	0.01048	882		LRRC8D	0.01025	882
	PABPC3	0.010481	883		CLEC14A	0.010252	883
	ZNF24	0.010509	884		ZNF75A	0.010287	884
	EIF2B1	0.010546	885		CLECL1	0.010304	885
	POLDIP2	0.01055	886		C8orf87	0.010309	886
	TSKS	0.010551	887		PGRMC1	0.010343	887
	SMIM9	0.010552	888		CROCC	0.010347	888
	SLC39A10	0.010606	889		SMOC2	0.01036	889
	ELF4	0.010618	890		CLIC3	0.010367	890
	ZBTB7A	0.010645	891		CHIT1	0.010375	891
	DNAJB6	0.010658	892		IQGAP3	0.010377	892
	DLL4	0.01067	893		C8orf4	0.010394	893
	SYTL4	0.010699	894		C10orf82	0.010399	894
	DEFB104B	0.010699	895		RITA1	0.010413	895
	CCDC151	0.010701	896		C7orf55	0.010445	896
	RSPH14	0.01071	897		SLC28A3	0.010449	897
	KRT7	0.010718	898		SIRPA	0.010452	898
	EFCC1	0.01072	899		ZNF43	0.010497	899
	RNF19B	0.010737	900		RLF	0.010499	900
	HEXDC	0.010741	901		CNR1	0.010502	901
	CMTM8	0.010789	902		SUPT20HL2	0.010505	902
	ABCA4	0.010814	903		DNAJB4	0.010531	903
	KIAA1467	0.010821	904		SLC25A21	0.010543	904
	BSG	0.010842	905		AKAP6	0.010546	905
	ZBTB40	0.010852	906		PWP2	0.010554	906
	BDKRB2	0.010858	907		GSTM3	0.010577	907
	A2M	0.010866	908		SEMA3E	0.010606	908
	OR5F1	0.010871	909		TAF1D	0.010627	909
	ARMCX6	0.010927	910		C1orf94	0.010636	910
	PHOSPHO2-KLHL23	0.010932	911		SPAG11B	0.010658	911
	ZMPSTE24	0.01094	912		SGSM2	0.010668	912
	EBLN1	0.010941	913		PLA2G2D	0.010695	913
	KRT23	0.010969	914		CD1E	0.010699	914
	TREML1	0.01097	915		DSG1	0.010715	915
	ZNF354B	0.010972	916		NAALAD2	0.010762	916
	MLPH	0.010983	917		SMIM15	0.010791	917
	BMP6	0.010984	918		DYNC1LI2	0.010814	918
	PRUNE	0.011022	919		PVRL4	0.01082	919
	SEMA3B	0.011057	920		PHLDA1	0.01083	920
	ZMYM1	0.01106	921		DPT	0.010863	921
	C17orf105	0.011083	922		KLHL41	0.010866	922
	SAA4	0.011106	923		CHRND	0.01087	923
	ABHD17B	0.011116	924		TREX1	0.010871	924
	RAC3	0.011125	925		NFIA	0.010885	925
	DECR2	0.011126	926		DNAJC1	0.01089	926
	ASB15	0.01113	927		SOCS2	0.01089	927
	ATP8B2	0.011137	928		PPP1R42	0.010896	928
	LRRC6	0.011149	929		NSDHL	0.010901	929
	RNF31	0.011149	930		HNMT	0.010915	930
	NOTCH1	0.011177	931		ETHE1	0.01092	931
	SULF2	0.01118	932		NPPA	0.010946	932
	ZBED4	0.011195	933		C22orf34	0.010949	933
	ANKRD20A3	0.011229	934		SYNE3	0.01097	934
	PHACTR2	0.011241	935		ACE2	0.010973	935
	TENM1	0.011262	936		UBE2K	0.011017	936
	OR52J3	0.011271	937		WAPAL	0.011022	937
	FAM127A	0.011281	938		OR6N2	0.011037	938
	SWAP70	0.011281	939		BOD1L2	0.011075	939
	LYRM1	0.011287	940		RIPK2	0.011076	940
	UQCC3	0.01129	941		ZNF721	0.011109	941
	SMPD1	0.011301	942		ADK	0.011114	942
	APIP	0.011304	943		ZNF585B	0.011116	943
	OPN1SW	0.011315	944		PDZK1IP1	0.011125	944
	GMDS	0.01132	945		SVIP	0.011132	945
	GOLGA6L2	0.011323	946		PAM	0.011171	946
	NCOA6	0.011342	947		CETN3	0.011175	947
	IZUMO3	0.011352	948		ARHGAP5	0.011177	948
	LSP1	0.011373	949		TSACC	0.011213	949
	ZNF687	0.011378	950		CPM	0.011229	950
	B3GALT6	0.011386	951		KCNG1	0.011232	951
	PALM2-AKAP2	0.011392	952		HGF	0.011238	952
	C17orf102	0.011412	953		NANOS1	0.011278	953
	LRP2	0.011414	954		LOC728485	0.011281	954
	NUP214	0.011437	955		MTX2	0.011312	955
	TSPAN18	0.011438	956		C1orf189	0.011322	956
	ADH6	0.011469	957		SLC5A6	0.011325	957
	OR2F2	0.011473	958		PLEKHF1	0.011333	958
	SPTY2D1	0.011483	959		SS18	0.011345	959
	UBC	0.011488	960		GET4	0.011354	960
	RHCE	0.011489	961		VCL	0.011423	961
	NXT2	0.011502	962		IFI16	0.011444	962
	MFSD3	0.01153	963		PTTG1IP	0.011455	963
	FMN1	0.011535	964		ZBTB37	0.011484	964
	TMED10	0.01154	965		DISP2	0.011511	965
	MEST	0.011567	966		TCP11L1	0.011521	966
	CASC3	0.011574	967		CHST12	0.011533	967
	SDC4	0.011586	968		ARHGAP6	0.011534	968
	PTPRJ	0.011606	969		BPY2C	0.01154	969
	FAM83D	0.01162	970		SLC19A2	0.011541	970
	DGKZ	0.011637	971		TRPV6	0.011565	971
	PDE1A	0.01164	972		PCDH11Y	0.011583	972
	AP4M1	0.011644	973		GCNT1	0.011612	973
	SLC25A14	0.011659	974		HTT	0.011619	974
	FAM47E-STBD1	0.011676	975		NUAK1	0.01162	975
	NDN	0.011696	976		ZBTB8A	0.01163	976
	DEFB106A	0.011708	977		PTCHD3	0.011631	977
	TEC	0.011734	978		ZNF587	0.011641	978
	AMFR	0.011735	979		CASC4	0.011658	979
	CENPF	0.011748	980		GSTT2B	0.011659	980
	SPRR2F	0.011794	981		C2orf48	0.011671	981
	KCP	0.0118	982		ZNF431	0.01169	982
	RHOBTB3	0.011805	983		PIK3CA	0.011696	983
	BYSL	0.011821	984		MATN3	0.011697	984
	KCTD17	0.011852	985		ZNF808	0.011709	985
	TCTEX1D1	0.011866	986		KRTAP29-1	0.011723	986
	TNS1	0.011876	987		ITPRIP	0.011737	987
	VWA3B	0.011903	988		EXOC1	0.011748	988
	NFKBIA	0.01191	989		PROK1	0.011795	989
	COLQ	0.011955	990		TRIM40	0.0118	990
	CPLX2	0.011958	991		ATG9A	0.011803	991
	UXS1	0.011972	992		GS1-259H13.2	0.011833	992
	NPIPA1	0.012007	993		LOC102724957	0.011852	993
	RAB3GAP1	0.012024	994		RAET1E	0.011873	994
	UGT2B28	0.012033	995		TRAF6	0.011875	995
	ALDH2	0.012059	996		CALB2	0.011878	996
	SS18	0.01209	997		WDSUB1	0.011889	997
	RLBP1	0.012107	998		ANKRD52	0.011892	998
	POU2AF1	0.012111	999		KLK12	0.011906	999
	TAF9B	0.012137	1000		GTF2IRD2B	0.011913	1000
	CAMSAP1	0.012157	1001		YY2	0.011932	1001
	MAL2	0.012163	1002		TUSC3	0.011934	1002
	MUC15	0.01217	1003		TMC7	0.011952	1003
	ARMCX4	0.012182	1004		STK24	0.011955	1004
	HKDC1	0.012183	1005		CCL16	0.011957	1005
	TOX4	0.012203	1006		SCP2	0.01197	1006
	SHMT2	0.012215	1007		LIN28B	0.011978	1007
	TSGA10	0.012263	1008		PVRIG	0.012007	1008
	OPRK1	0.01227	1009		KRTAP1-3	0.012011	1009
	ADAMTSL2	0.012318	1010		KCNA4	0.012027	1010
	OXCT1	0.012325	1011		ANAPC4	0.012042	1011
	OR10J3	0.012336	1012		RPS6KA4	0.012059	1012
	TRIL	0.012338	1013		SLC25A32	0.012079	1013
	GALR3	0.012358	1014		SUFU	0.012111	1014
	UIMC1	0.01237	1015		UBALD2	0.012118	1015
	GALNT5	0.012375	1016		FAT2	0.012132	1016
	NIPAL4	0.012379	1017		OSBPL6	0.012136	1017
	SOWAHA	0.012401	1018		GFY	0.012138	1018
	ZNFX1	0.012407	1019		POM121L2	0.012143	1019
	RGS2	0.01241	1020		RLN1	0.01215	1020
	ZNHIT2	0.012422	1021		CPSF4L	0.012163	1021
	LIPE	0.012474	1022		LEPROTL1	0.012182	1022
	P2RX6	0.012484	1023		TRIM16L	0.012216	1023
	PPT2	0.012526	1024		ATP8B2	0.012266	1024
	SMKR1	0.012527	1025		ACYP2	0.012276	1025
	LGALS14	0.012541	1026		NECAB3	0.012297	1026
	CNTRL	0.012577	1027		GREB1L	0.012306	1027
	CNTN2	0.012629	1028		TMCO4	0.012336	1028
	MZT2A	0.012651	1029		KIRREL	0.01235	1029
	USF1	0.012679	1030		MB21D1	0.01241	1030
	PLCZ1	0.012681	1031		VSTM4	0.012416	1031
	MRGPRX3	0.012698	1032		C18orf42	0.01242	1032
	ITGB3	0.012706	1033		CD8A	0.012422	1033
	GRIN2A	0.012706	1034		C4orf48	0.012423	1034
	SVIP	0.012707	1035		ESRRG	0.012472	1035
	FUT1	0.012723	1036		BANK1	0.012474	1036
	IFNA16	0.01276	1037		FBXO48	0.01251	1037
	GPC6	0.012785	1038		CASP6	0.012521	1038
	C17orf47	0.012798	1039		LDHC	0.012521	1039
	FLCN	0.012837	1040		CSF2	0.012527	1040
	CLPS	0.012842	1041		ZNF77	0.012557	1041
	TP53BP2	0.012848	1042		KIAA2022	0.012574	1042
	USP17L18	0.012862	1043		TRIB3	0.012578	1043
	CCDC153	0.012869	1044		DNAH2	0.012586	1044
	PHLPP2	0.012878	1045		C11orf91	0.012606	1045
	FSD1	0.012888	1046		GSTM1	0.012611	1046
	CAPZA2	0.012903	1047		CCDC108	0.012629	1047
	DRG2	0.012908	1048		ERICH6	0.012638	1048
	TBX19	0.012912	1049		PRDM1	0.012681	1049
	UBE2Q2	0.012927	1050		S100Z	0.012686	1050
	VTCN1	0.012944	1051		SPTLC1	0.012699	1051
	KAZALD1	0.012985	1052		FAM9C	0.012706	1052
	CTSO	0.012993	1053		ANKDD1A	0.012713	1053
	SLC22A3	0.013032	1054		KNOP1	0.012719	1054
	RPH3AL	0.01304	1055		LGI1	0.012722	1055
	KDELR2	0.013044	1056		FANCE	0.012733	1056
	CISD1	0.01306	1057		MGARP	0.012735	1057
	C9orf89	0.013074	1058		USP50	0.01278	1058
	ZNF182	0.013091	1059		KPNA5	0.012788	1059
	FGD1	0.013095	1060		C1orf198	0.012801	1060
	ZNF579	0.013107	1061		PCDHGB4	0.012842	1061
	CLCA1	0.013109	1062		MAP3K15	0.012862	1062
	POLR3G	0.01312	1063		PPAP2B	0.012864	1063
	CTDSP1	0.013126	1064		PPFIA1	0.012888	1064
	FIBIN	0.01313	1065		MED25	0.012889	1065
	INA	0.013136	1066		SMPD4	0.012898	1066
	SAR1B	0.013147	1067		ATAD3A	0.012898	1067
	SPDYA	0.013149	1068		PRR5L	0.012917	1068
	SIGLEC14	0.01317	1069		RSPH1	0.012932	1069
	OR4L1	0.013184	1070		IGFBP4	0.012937	1070
	MFSD10	0.013199	1071		TIMM50	0.012951	1071
	TRIM44	0.013211	1072		LPAR5	0.012952	1072
	MRGPRG	0.013212	1073		SLC9C1	0.012955	1073
	DSG2	0.013217	1074		ZNF396	0.012961	1074
	GRIN3B	0.013223	1075		IVL	0.012985	1075
	UQCR11	0.013232	1076		BTBD11	0.012992	1076
	SPECC1	0.013241	1077		CNTFR	0.01302	1077
	CARF	0.013251	1078		NETO1	0.013031	1078
	SERP1	0.013272	1079		ADAMTS10	0.013088	1079
	ZNF727	0.013303	1080		OSR2	0.013096	1080
	C1orf198	0.013303	1081		SSBP2	0.013105	1081
	ZNF180	0.013311	1082		ITGA10	0.013126	1082
	MAGEB5	0.013355	1083		ZNF750	0.013129	1083
	COL4A6	0.013367	1084		SOX6	0.013147	1084
	PLEKHG5	0.013382	1085		BEX4	0.013158	1085
	CCDC67	0.013391	1086		MTAP	0.013199	1086
	SLC6A8	0.013407	1087		ACCS	0.013238	1087
	SSH1	0.013439	1088		RAB3GAP2	0.013251	1088
	GRM1	0.013447	1089		MPZL1	0.013252	1089
	CHRM1	0.013454	1090		OR1K1	0.013256	1090
	AICDA	0.013458	1091		MAN1C1	0.013258	1091
	C4orf46	0.013481	1092		PCNXL2	0.013284	1092
	ENOSF1	0.013505	1093		NHLH1	0.013286	1093
	SNRPD2	0.01351	1094		FAM83D	0.013294	1094
	GOLPH3L	0.013518	1095		RGS4	0.013303	1095
	TRIM52	0.013522	1096		ANKRD66	0.013308	1096
	ERLIN2	0.013531	1097		CDK5R2	0.013337	1097
	RCBTB1	0.01354	1098		CCDC84	0.013355	1098
	MRPS23	0.013562	1099		MMP16	0.013373	1099
	ADA	0.013576	1100		RCE1	0.0134	1100
	ONECUT2	0.013603	1101		ERLIN2	0.013407	1101
	CCNK	0.013614	1102		TTLL9	0.013412	1102
	SPTLC2	0.013628	1103		CSNK1G3	0.013412	1103
	PLEKHN1	0.013636	1104		ADAM8	0.013458	1104
	FBXW10	0.013644	1105		CRYGS	0.01346	1105
	DYNC1LI1	0.013665	1106		TLR6	0.013463	1106
	MROH6	0.013712	1107		FREM3	0.013467	1107
	BICD2	0.013717	1108		LOC100130451	0.013488	1108
	IFNA4	0.013768	1109		PTPRE	0.01351	1109
	HSD17B10	0.013769	1110		PGM1	0.013511	1110
	RESP18	0.013821	1111		PIAS4	0.013534	1111
	ZNF341	0.013824	1112		NRBP1	0.013558	1112
	SMIM4	0.013873	1113		ARNTL	0.01357	1113
	WHAMM	0.013895	1114		ZNF726	0.013572	1114
	API5	0.013924	1115		MXRA8	0.013598	1115
	CHST15	0.013935	1116		PIK3C2B	0.013611	1116
	FAM180B	0.01402	1117		FGD1	0.013614	1117
	ZNF714	0.014043	1118		GNB4	0.013672	1118
	PLAGL2	0.014049	1119		PRODH2	0.013705	1119
	RNASE4	0.014053	1120		ARF3	0.013707	1120
	NFE4	0.01408	1121		C4orf32	0.013717	1121
	MNDA	0.014131	1122		LCE1E	0.01373	1122
	RCAN3	0.014132	1123		TAS2R39	0.013754	1123
	FRMPD4	0.014153	1124		MEGF9	0.013768	1124
	GAS2	0.014169	1125		SPOCD1	0.013775	1125
	TPGS2	0.014183	1126		PNPLA5	0.013779	1126
	DGAT1	0.014216	1127		DRD4	0.013789	1127
	NFATC4	0.014226	1128		IRS2	0.013792	1128
	DSE	0.014235	1129		EGR1	0.013824	1129
	FIGF	0.014273	1130		FBXO45	0.013825	1130
	SLC25A27	0.014283	1131		RNASE2	0.013838	1131
	SPINT1	0.014287	1132		LCN6	0.013848	1132
	FOPNL	0.014328	1133		HPCAL4	0.013873	1133
	ATP13A2	0.014395	1134		NAP1L2	0.013916	1134
	FANCD2OS	0.014414	1135		SSBP4	0.013931	1135
	ZNF396	0.01444	1136		STARD3	0.013947	1136
	CCDC117	0.014442	1137		SUN3	0.013958	1137
	RPS12	0.014494	1138		MAP3K14	0.01396	1138
	HMGCS2	0.014508	1139		RRNAD1	0.013979	1139
	GYPA	0.014519	1140		IKZF3	0.013982	1140
	SF3A1	0.014546	1141		KCNJ12	0.013997	1141
	TCFL5	0.01457	1142		HSFY1	0.014001	1142
	MTCH2	0.014572	1143		TIE1	0.014005	1143
	SNX3	0.014589	1144		PPP1R14C	0.014028	1144
	ZSCAN16	0.014591	1145		NBEAL2	0.014029	1145
	CRCT1	0.014597	1146		FRMPD4	0.014033	1146
	CHST14	0.014597	1147		ZFAND4	0.014036	1147
	STOML3	0.014609	1148		EP300	0.014056	1148
	ZSWIM8	0.01463	1149		FANK1	0.014067	1149
	SPIDR	0.014631	1150		ZFP14	0.01408	1150
	WDTC1	0.014649	1151		GOT1L1	0.014082	1151
	GJB3	0.014659	1152		ALX3	0.014096	1152
	ZBTB7B	0.014669	1153		RARA	0.014106	1153
	CLIC4	0.014695	1154		BNC2	0.014123	1154
	OR2T11	0.014696	1155		MUC1	0.014127	1155
	KANSL3	0.0147	1156		DNASE1L3	0.014132	1156
	GPRC5A	0.014701	1157		MTFR1L	0.014146	1157
	BEX1	0.01473	1158		AP2B1	0.014153	1158
	JMJD1C	0.014753	1159		SRPK3	0.014181	1159
	CD207	0.014766	1160		ERLIN1	0.014183	1160
	ASGR1	0.01477	1161		OR6C3	0.014183	1161
	SLC17A4	0.014803	1162		LRRC39	0.014185	1162
	DCTN6	0.014804	1163		LAPTM5	0.014214	1163
	NAPB	0.014806	1164		EAF2	0.014228	1164
	OTUD6B	0.014835	1165		EIF4EBP3	0.014228	1165
	MOB1A	0.014855	1166		SLC6A1	0.014234	1166
	GLMP	0.014877	1167		SIPA1L2	0.014235	1167
	NDUFA7	0.014878	1168		SLC7A11	0.014287	1168
	FTH1P18	0.014888	1169		THEM4	0.014313	1169
	NAV2	0.014946	1170		FOXR2	0.014334	1170
	BUB3	0.01496	1171		NBPF4	0.014339	1171
	DCAF12L2	0.014964	1172		PCMT1	0.01435	1172
	GNL1	0.01498	1173		IER2	0.014387	1173
	KBTBD4	0.014995	1174		TMEM47	0.01439	1174
	CCPG1	0.015011	1175		BGN	0.014395	1175
	NR1D2	0.01503	1176		KCNJ9	0.014403	1176
	PRSS45	0.015054	1177		DEFA1B	0.014406	1177
	CACNG8	0.015063	1178		HEATR5A	0.014414	1178
	EXOSC6	0.015072	1179		IRGC	0.014414	1179
	KLK12	0.015074	1180		TCERG1L	0.014428	1180
	LCN9	0.015089	1181		CLEC10A	0.014442	1181
	KIAA1671	0.015097	1182		ERBB2IP	0.014462	1182
	TUB	0.01511	1183		SHF	0.014472	1183
	TSEN54	0.015115	1184		STBD1	0.014479	1184
	NFE2L1	0.015128	1185		RAB27A	0.014486	1185
	STRIP1	0.01513	1186		THSD4	0.014494	1186
	EPB41L2	0.015167	1187		PABPC5	0.014495	1187
	RLF	0.015169	1188		MICU2	0.014509	1188
	C16orf96	0.015214	1189		C9orf85	0.014517	1189
	MPP6	0.015216	1190		TMEM63C	0.014521	1190
	OR10V1	0.015218	1191		TTC39C	0.014544	1191
	OTOG	0.015228	1192		CT47A12	0.014546	1192
	MORN3	0.015265	1193		UQCR11	0.014563	1193
	SIRPD	0.01528	1194		NTRK1	0.014594	1194
	SLC7A13	0.015295	1195		TMIGD3	0.014597	1195
	SPIN2B	0.0153	1196		PSTPIP2	0.014601	1196
	GIMAP4	0.015322	1197		CCL13	0.014624	1197
	ZNF717	0.015337	1198		ZNF558	0.014701	1198
	PCDHA9	0.015351	1199		CD44	0.014713	1199
	TOMM20	0.015373	1200		OR2T3	0.01473	1200
	LOC100134391	0.015389	1201		ACP6	0.014753	1201
	IL17RD	0.01539	1202		B2M	0.014804	1202
	C9orf85	0.015394	1203		EGR3	0.014815	1203
	HOXB8	0.015396	1204		CST8	0.01483	1204
	VSIG4	0.015428	1205		STRA8	0.014856	1205
	PPAP2B	0.015442	1206		NLRP14	0.01489	1206
	RIBC1	0.015474	1207		SPANXN4	0.014908	1207
	PIAS3	0.015477	1208		ZNF607	0.01493	1208
	CASS4	0.015486	1209		CD2AP	0.01495	1209
	GDF7	0.015497	1210		CCDC160	0.01496	1210
	ZNF641	0.015529	1211		GOLGA8K	0.01496	1211
	SSR3	0.015532	1212		LOC100129520	0.014975	1212
	MYCBP	0.015538	1213		MAPKBP1	0.014978	1213
	PANO1	0.015556	1214		OR9A4	0.014979	1214
	MAGEA4	0.01558	1215		MARVELD1	0.014995	1215
	STAT6	0.015594	1216		KHNYN	0.015002	1216
	MDK	0.015612	1217		RAPGEF5	0.015006	1217
	PDE11A	0.015621	1218		ARL6IP5	0.015016	1218
	OCM	0.015628	1219		C5	0.01503	1219
	PARVG	0.015638	1220		ADRA1A	0.015038	1220
	PDP1	0.015648	1221		PFN3	0.015045	1221
	MYOD1	0.015682	1222		RAG1	0.015047	1222
	SALL2	0.015684	1223		CCDC149	0.015058	1223
	PDZRN4	0.015694	1224		CD320	0.015075	1224
	SOX12	0.015703	1225		NANOS2	0.015085	1225
	OR4C13	0.015728	1226		JMY	0.01509	1226
	SERPINA1	0.015735	1227		COL11A2	0.015103	1227
	ZNF740	0.015758	1228		SPACA7	0.015115	1228
	CYP1A2	0.015761	1229		SERPINB7	0.015126	1229
	CGB2	0.015777	1230		SMARCB1	0.015167	1230
	ZNF398	0.015787	1231		CLDN12	0.015179	1231
	SSX4B	0.015801	1232		PLEKHJ1	0.015186	1232
	ZNF467	0.015812	1233		CDC73	0.01519	1233
	DTX4	0.015838	1234		C9orf117	0.0152	1234
	TMEM9B	0.015839	1235		MED22	0.015206	1235
	CD1B	0.015873	1236		SNTN	0.015218	1236
	SLC25A19	0.015891	1237		ASB7	0.015221	1237
	GPER1	0.015919	1238		HIATL1	0.015239	1238
	CSF2RA	0.01592	1239		C9orf64	0.015244	1239
	TSPYL5	0.015927	1240		OR5K2	0.015253	1240
	DYRK3	0.01595	1241		KLHL25	0.015262	1241
	PPP3CB	0.015974	1242		FAM24B	0.015267	1242
	RCBTB2	0.015988	1243		SPICE1	0.01527	1243
	IL1A	0.015994	1244		KRT75	0.015324	1244
	GZMH	0.016009	1245		ACTB	0.015331	1245
	KLHDC7B	0.016014	1246		ALDH1A1	0.015339	1246
	ZNF26	0.016023	1247		ATP4A	0.015344	1247
	LMNTD2	0.016035	1248		CD38	0.015373	1248
	STOML2	0.016046	1249		NLRP12	0.015373	1249
	NOG	0.016049	1250		CDH9	0.015419	1250
	LASP1	0.016068	1251		PCDHB4	0.015425	1251
	HPRT1	0.016071	1252		C17orf59	0.015453	1252
	PRL	0.016093	1253		RAB1B	0.015467	1253
	FN3K	0.016096	1254		IL13RA1	0.015477	1254
	WFDC8	0.0161	1255		CPNE2	0.015502	1255
	ZFYVE26	0.01611	1256		DENND1C	0.015529	1256
	TEX15	0.016114	1257		MBD3L5	0.015531	1257
	MLLT1	0.016116	1258		C9orf142	0.015552	1258
	PIGK	0.016125	1259		CACNA2D3	0.015554	1259
	RPGRIP1L	0.016136	1260		EPM2A	0.015559	1260
	ZNF571	0.016143	1261		KRTAP9-3	0.01558	1261
	PPP1R42	0.016147	1262		SPRR2D	0.015594	1262
	ARL14EP	0.016158	1263		KRTAP24-1	0.015595	1263
	FCGR1A	0.01616	1264		GDF5	0.015606	1264
	TMEM59L	0.016176	1265		OR2G6	0.015643	1265
	MTRNR2L2	0.016183	1266		NUDT10	0.015644	1266
	DNAJB4	0.016186	1267		BGLAP	0.015651	1267
	PABPC5	0.016191	1268		TULP4	0.015663	1268
	OLFML3	0.016201	1269		FASTKD5	0.015684	1269
	LYG1	0.016222	1270		XRCC3	0.015735	1270
	C10orf82	0.016229	1271		ITLN1	0.01574	1271
	SREK1	0.016252	1272		DENND5B	0.015748	1272
	UPRT	0.016274	1273		NR1I2	0.015761	1273
	COL24A1	0.016304	1274		ERO1LB	0.015777	1274
	TBL1X	0.016365	1275		C10orf62	0.015787	1275
	NKX6-2	0.016391	1276		NEK6	0.015787	1276
	TSC2	0.016408	1277		DPH3P1	0.015821	1277
	DCUN1D3	0.016452	1278		MROH1	0.01584	1278
	STAT5B	0.016454	1279		MARVELD2	0.01586	1279
	FAM160B1	0.016459	1280		DEFA5	0.015899	1280
	PHLPP1	0.016483	1281		TPD52L1	0.015905	1281
	CPSF4L	0.016527	1282		ART4	0.015927	1282
	GSKIP	0.016541	1283		NXNL2	0.015942	1283
	PRRG4	0.016563	1284		USP17L8	0.015994	1284
	SLC5A2	0.0166	1285		TM4SF1	0.015995	1285
	PDZRN3	0.016614	1286		FAM26E	0.016033	1286
	HTT	0.016637	1287		SOD3	0.016042	1287
	LTF	0.016652	1288		MIEF2	0.016066	1288
	DNAJC12	0.016666	1289		KCTD8	0.016097	1289
	PHOSPHO2	0.016682	1290		KIF27	0.016108	1290
	TM4SF1	0.016698	1291		CST9L	0.016149	1291
	ZC3H6	0.0167	1292		RUNDC3A	0.016165	1292
	LTB4R2	0.016705	1293		GDF11	0.016167	1293
	AJUBA	0.01671	1294		NPM2	0.016182	1294
	LURAP1	0.016717	1295		GABRG1	0.016191	1295
	NEIL1	0.016718	1296		LMBR1	0.016199	1296
	LMBR1	0.016719	1297		TOMM20L	0.016227	1297
	BPIFB2	0.016725	1298		B3GNT7	0.01623	1298
	ARHGEF28	0.016727	1299		TMEM56	0.016236	1299
	ACSL5	0.016752	1300		RAB11A	0.016237	1300
	UROS	0.016769	1301		RPL19	0.016252	1301
	CST8	0.016771	1302		MAGEA3	0.016274	1302
	HES1	0.016783	1303		GPR174	0.016304	1303
	LRRC24	0.016815	1304		CDNF	0.016356	1304
	TOMM34	0.016815	1305		GPC4	0.01637	1305
	RRNAD1	0.016821	1306		SLC10A1	0.016372	1306
	HIST2H2BE	0.01684	1307		HSPB6	0.016389	1307
	TMEM214	0.016849	1308		TTC5	0.016398	1308
	SLC6A5	0.016864	1309		ADRB2	0.016406	1309
	ZNF510	0.016873	1310		LOC100996634	0.016408	1310
	ADCY4	0.016897	1311		OR3A1	0.016428	1311
	RETN	0.016902	1312		MPP3	0.016459	1312
	FLVCR1	0.016924	1313		SRPK1	0.016472	1313
	ASB2	0.016926	1314		ZNF662	0.016511	1314
	SLC10A7	0.016946	1315		FPGT	0.016512	1315
	GPR85	0.016952	1316		IGFBPL1	0.016523	1316
	BCL2L13	0.016976	1317		TEX15	0.016526	1317
	BACH1	0.017002	1318		TSEN54	0.016563	1318
	TNFRSF13B	0.017011	1319		L1CAM	0.016564	1319
	OR6Y1	0.017028	1320		SNAP47	0.01657	1320
	ACYP2	0.017032	1321		MED13	0.016587	1321
	CFAP97	0.017036	1322		RNASE11	0.016589	1322
	SCARB1	0.017063	1323		APOC3	0.016614	1323
	GFRA4	0.017079	1324		SNX9	0.016666	1324
	ACTR2	0.017131	1325		PIH1D3	0.016679	1325
	OR4Q3	0.017135	1326		PREX1	0.016681	1326
	SAMD4A	0.017143	1327		MIER2	0.016685	1327
	HOXC8	0.01716	1328		C10orf88	0.016694	1328
	ZSWIM1	0.017183	1329		SYPL1	0.016704	1329
	C19orf73	0.01719	1330		FGF18	0.01671	1330
	CLDND2	0.017227	1331		RLN2	0.016713	1331
	PCYT1B	0.017234	1332		OSBP2	0.016763	1332
	PLAA	0.017235	1333		C16orf70	0.016769	1333
	ITFG3	0.017239	1334		PEMT	0.0168	1334
	MUC22	0.017267	1335		GLRX	0.016812	1335
	SUV39H2	0.017272	1336		C5orf15	0.016821	1336
	GPR174	0.017286	1337		ALPPL2	0.016845	1337
	ADGRF5	0.01733	1338		RAB40C	0.016871	1338
	SSX2IP	0.01733	1339		MED26	0.016873	1339
	PCDHGB5	0.017334	1340		CCR8	0.016923	1340
	SLC52A1	0.017337	1341		ZNF330	0.016935	1341
	NAT8L	0.017361	1342		UBR1	0.01698	1342
	KIAA0319	0.017389	1343		HOXD9	0.017028	1343
	HENMT1	0.017392	1344		HLA-A	0.017131	1344
	CDCA4	0.017455	1345		SYNPR	0.017135	1345
	PLD2	0.01747	1346		MAGED4B	0.01719	1346
	OR4K14	0.017485	1347		ADGRF5	0.017212	1347
	ASMTL	0.017492	1348		CHRD	0.017228	1348
	ZFP69B	0.01751	1349		ID1	0.017234	1349
	GPR15	0.017531	1350		GSX2	0.017243	1350
	AP1S3	0.017533	1351		ITGA9	0.01729	1351
	CD14	0.017539	1352		MTRR	0.017337	1352
	USP46	0.017544	1353		ELMSAN1	0.017337	1353
	BSDC1	0.01757	1354		MFSD6L	0.017361	1354
	GSTK1	0.017573	1355		ANKRD16	0.017364	1355
	STAMBPL1	0.017596	1356		MYNN	0.017406	1356
	IP6K2	0.017628	1357		RBM15B	0.017416	1357
	NFE2	0.017641	1358		C11orf94	0.017463	1358
	FGF17	0.017647	1359		CRNKL1	0.017492	1359
	FANCF	0.017665	1360		ANKRD36B	0.017502	1360
	CGN	0.017677	1361		USP35	0.017544	1361
	URM1	0.017699	1362		CADM3	0.017596	1362
	OR9I1	0.017748	1363		CNGB1	0.017647	1363
	DUSP6	0.017762	1364		MCMBP	0.017699	1364
	CEP19	0.017773	1365		WDR48	0.017746	1365
	C1orf56	0.017802	1366		CBX4	0.017751	1366
	NSD1	0.017809	1367		CDX2	0.017785	1367
	FAM150A	0.017819	1368		GRIPAP1	0.017819	1368
	PCDH11Y	0.017834	1369		CLDN17	0.017904	1369
	SAC3D1	0.017854	1370		SSH2	0.017905	1370
	MSS51	0.017866	1371		GRM8	0.017927	1371
	ARMCX5-GPRASP2	0.017872	1372		SIKE1	0.017944	1372
	ENG	0.017873	1373		UBE2R2	0.017957	1373
	SEMA4C	0.017875	1374		TCEAL1	0.017966	1374
	SPATA45	0.017893	1375		MDK	0.017968	1375
	AXIN2	0.017896	1376		SLC39A3	0.018005	1376
	NGRN	0.017905	1377		MS4A12	0.018009	1377
	INPP5E	0.01792	1378		NEXN	0.018047	1378
	PPP1R12C	0.017957	1379		PTAFR	0.01806	1379
	FLNB	0.017968	1380		DYRK3	0.018112	1380
	FBXO33	0.017973	1381		CYP26A1	0.018164	1381
	C9orf3	0.017978	1382		MAL2	0.018215	1382
	RNF152	0.018022	1383		TFF3	0.018267	1383
	TNFSF4	0.018032	1384		SEMG1	0.018298	1384
	ACP6	0.018039	1385		CDCP1	0.018351	1385
	LOC100130370	0.01806	1386		ID3	0.018357	1386
	CD2	0.018067	1387		SP110	0.01837	1387
	STX6	0.018081	1388		OR10K2	0.018375	1388
	MTX2	0.018091	1389		ZNF148	0.01842	1389
	SREBF1	0.018102	1390		TBC1D28	0.018451	1390
	FILIP1L	0.018112	1391		GTF2A1L	0.018463	1391
	MAP3K4	0.018114	1392		SLC30A7	0.018473	1392
	PHKG2	0.018148	1393		MKRN3	0.018525	1393
	FAM193A	0.018195	1394		INTS9	0.018562	1394
	OR4N2	0.018205	1395		ADNP	0.018576	1395
	PRAMEF19	0.018208	1396		BRICD5	0.018578	1396
	CCL7	0.018215	1397		LINC00452	0.018648	1397
	OR5AC2	0.018218	1398		TYRP1	0.018705	1398
	LMOD1	0.018222	1399		SPTSSA	0.018731	1399
	DEK	0.018226	1400		MYO5C	0.018736	1400
	CXCL2	0.018231	1401		EMILIN2	0.01882	1401
	ACIN1	0.018239	1402		GLO1	0.018884	1402
	ADRA2A	0.018251	1403		ADAMTSL4	0.0189	1403
	GCSAM	0.018255	1404		SLC28A2	0.018938	1404
	ITGBL1	0.01827	1405		PRRT1	0.018989	1405
	OR4D5	0.018293	1406		CCM2L	0.019024	1406
	HS6ST2	0.01831	1407		OR1L6	0.01903	1407
	BROX	0.018318	1408		TENM3	0.019041	1408
	CHP1	0.018356	1409		ADAMTS16	0.019069	1409
	ICAM2	0.018366	1410		SPRR2F	0.019095	1410
	NLN	0.018369	1411		MTCL1	0.019144	1411
	GNG13	0.018385	1412		OTOL1	0.019201	1412
	C1QL4	0.018422	1413		PPM1N	0.01921	1413
	ACCS	0.018423	1414		TENM4	0.019234	1414
	TRAF6	0.018463	1415		VGLL3	0.019234	1415
	RAPGEF1	0.018471	1416		ZFP42	0.019247	1416
	MPZL1	0.018473	1417		ZNF217	0.019254	1417
	FBXO34	0.018489	1418		S100A2	0.019259	1418
	ANTXR1	0.0185	1419		PIK3R4	0.019275	1419
	LRRC4C	0.018502	1420		PRAMEF9	0.019283	1420
	LUZP2	0.018521	1421		ADRA2A	0.019299	1421
	SCRT1	0.018525	1422		CCSAP	0.019336	1422
	TP53I13	0.018534	1423		ERICH1	0.01935	1423
	AKAP9	0.018582	1424		TXNDC12	0.019402	1424
	APCDD1	0.018597	1425		RC3H2	0.019448	1425
	PKIG	0.0186	1426		SYNJ2	0.019456	1426
	CLEC2A	0.018616	1427		RBM12	0.019505	1427
	ZC3H15	0.018628	1428		GHR	0.019547	1428
	CPNE2	0.018647	1429		OR4K1	0.019556	1429
	ANGPT2	0.018648	1430		SFT2D2	0.01956	1430
	LYZL1	0.018658	1431		RAB8A	0.019576	1431
	KRT76	0.018684	1432		GFOD1	0.01958	1432
	NHLRC4	0.018685	1433		OLFML2A	0.019588	1433
	BRMS1L	0.018721	1434		C2CD5	0.019605	1434
	HMGA2	0.018729	1435		ARHGEF11	0.019695	1435
	SLK	0.018731	1436		RPS15A	0.019711	1436
	COL9A3	0.018732	1437		NUSAP1	0.019712	1437
	RETNLB	0.018752	1438		TMEM151A	0.019752	1438
	GRIN1	0.018753	1439		TXNDC15	0.01981	1439
	CCDC157	0.018783	1440		USP40	0.019814	1440
	P2RX5	0.018792	1441		ZNF366	0.019831	1441
	NNMT	0.018802	1442		GOLPH3L	0.019843	1442
	ILDR2	0.01883	1443		NAPSA	0.019866	1443
	MGAT4C	0.018834	1444		ZNF91	0.019969	1444
	SGTB	0.018854	1445		FLT4	0.019978	1445
	SYPL2	0.018864	1446		TIFA	0.020011	1446
	ALOX12	0.018872	1447		FAM134A	0.02002	1447
	ATP11AUN	0.018883	1448		C10orf12	0.020029	1448
	ALKBH8	0.018886	1449		COL20A1	0.020095	1449
	IRGC	0.018918	1450		NUAK2	0.020123	1450
	INO80	0.018938	1451		RBFOX3	0.02015	1451
	PAPOLG	0.018939	1452		LOC400736	0.020153	1452
	SMARCD1	0.018965	1453		MYF5	0.020178	1453
	CFD	0.018989	1454		NENF	0.020233	1454
	RBM12	0.019041	1455		CTAGE4	0.020278	1455
	FGFBP1	0.019041	1456		TGIF2LX	0.020279	1456
	SCGB3A2	0.019092	1457		SSR3	0.02033	1457
	PCSK5	0.019119	1458		CD300LF	0.020338	1458
	NXPH2	0.019143	1459		OR4C45	0.020363	1459
	ZW10	0.019144	1460		MFSD8	0.020381	1460
	TYMS	0.019152	1461		PGBD2	0.020418	1461
	TJP3	0.019195	1462		ABCC12	0.020443	1462
	MT1X	0.01921	1463		EBLN1	0.020468	1463
	MLN	0.019247	1464		GRM3	0.020472	1464
	LPIN3	0.019303	1465		GNAI1	0.020484	1465
	IQCF2	0.019311	1466		FAM133B	0.020531	1466
	PAQR9	0.019333	1467		COL6A3	0.020536	1467
	TMEM132C	0.019335	1468		OR4C13	0.020557	1468
	REEP3	0.01935	1469		DCPS	0.020587	1469
	ARL4C	0.019362	1470		MITF	0.020595	1470
	CPB1	0.019368	1471		PLEKHH2	0.020639	1471
	ACOT2	0.019392	1472		LRRC52	0.020692	1472
	SHISA9	0.019402	1473		NUP210L	0.020718	1473
	TMEM246	0.019405	1474		SLC9A8	0.020742	1474
	LACE1	0.019413	1475		DPY19L3	0.02076	1475
	PFN3	0.019417	1476		TRIM11	0.020793	1476
	DEFB103A	0.019431	1477		RGS2	0.020841	1477
	GAGE12I	0.019436	1478		EIF1B	0.020879	1478
	OR2L5	0.019452	1479		GPR148	0.020896	1479
	ANXA2	0.019453	1480		CCR2	0.020939	1480
	RFESD	0.019505	1481		PLXNB3	0.020999	1481
	TANGO2	0.019509	1482		HYPM	0.02105	1482
	OR51Q1	0.01953	1483		ZCCHC14	0.021051	1483
	SLC13A5	0.019547	1484		DOLK	0.021102	1484
	LOC102724957	0.019551	1485		CTTNBP2NL	0.021117	1485
	AGL	0.019572	1486		HIF3A	0.021154	1486
	BEND5	0.019575	1487		CLCN3	0.02117	1487
	NPFFR2	0.019581	1488		TSSC4	0.021226	1488
	LELP1	0.019605	1489		IL6R	0.021235	1489
	HOXC11	0.019608	1490		PLEKHG3	0.021246	1490
	ZDHHC13	0.019613	1491		SLC26A11	0.021247	1491
	SIGLEC7	0.019637	1492		NKX3-1	0.021257	1492
	CTF1	0.019649	1493		GRPEL1	0.021263	1493
	PRAMEF20	0.01966	1494		ANKZF1	0.021308	1494
	LHFPL2	0.019662	1495		NUDT12	0.021357	1495
	DUS1L	0.019704	1496		IMMP1L	0.02136	1496
	ARHGAP24	0.01972	1497		SAFB	0.021381	1497
	MSH5	0.019729	1498		GUCA1B	0.021392	1498
	PIGT	0.019734	1499		TGOLN2	0.021494	1499
	RANBP10	0.019763	1500		ZNF506	0.021514	1500
	MGP	0.019773	1501		MAP3K1	0.021521	1501
	GSC2	0.019776	1502		FLYWCH2	0.021559	1502
	IGF2BP1	0.019778	1503		A2M	0.021566	1503
	KRT16	0.019814	1504		LMO2	0.021599	1504
	ARFGAP2	0.01982	1505		FCAMR	0.021616	1505
	FUNDC1	0.019837	1506		C6orf165	0.021617	1506
	LOC645382	0.019848	1507		AKAP13	0.021625	1507
	ID2	0.019851	1508		TAAR5	0.021669	1508
	NRK	0.019856	1509		IQCJ-SCHIP1	0.021685	1509
	ZNF283	0.019866	1510		ID4	0.02172	1510
	DISP1	0.019867	1511		ALAS2	0.021751	1511
	ARX	0.019928	1512		FGF23	0.021772	1512
	ANO1	0.019931	1513		PHACTR2	0.02178	1513
	ATXN2	0.019945	1514		SPINK4	0.021823	1514
	ZSWIM3	0.019947	1515		AZGP1	0.021832	1515
	USP2	0.019963	1516		GFER	0.021893	1516
	KLHL13	0.01997	1517		OR4F4	0.021926	1517
	P2RY10	0.019988	1518		WFIKKN1	0.021961	1518
	MAS1L	0.020011	1519		FAM109B	0.021977	1519
	ARID1B	0.020017	1520		COX10	0.021983	1520
	ATP5G3	0.02002	1521		LPAR6	0.022058	1521
	RNF123	0.020063	1522		CACNG3	0.022076	1522
	SASH3	0.020115	1523		NKX2-2	0.022076	1523
	ASPG	0.02012	1524		PRSS22	0.02208	1524
	C15orf54	0.020123	1525		EGLN3	0.022111	1525
	C1GALT1C1L	0.020129	1526		KRTAP10-11	0.022132	1526
	SNTA1	0.020145	1527		LOC100134391	0.022183	1527
	CACNA2D3	0.02015	1528		UIMC1	0.022235	1528
	KHDRBS1	0.020165	1529		MAGEB1	0.022251	1529
	DSEL	0.020175	1530		CLP1	0.022286	1530
	ZSWIM7	0.020179	1531		ZNF354A	0.022286	1531
	MNS1	0.020203	1532		SYNDIG1L	0.022295	1532
	BEND2	0.020212	1533		CDKN2B	0.022338	1533
	JUP	0.02022	1534		BDH2	0.02235	1534
	CPOX	0.020226	1535		AGAP3	0.022359	1535
	ATP6V0A1	0.020269	1536		TRIM36	0.022389	1536
	CAPN8	0.020278	1537		ARPIN	0.022395	1537
	NXF2B	0.020279	1538		GRHL3	0.022492	1538
	AKAP13	0.0203	1539		CTGF	0.022543	1539
	ZNF350	0.020321	1540		PHF20L1	0.022584	1540
	KLHL25	0.02033	1541		FGF20	0.022595	1541
	WISP1	0.020353	1542		IGF1	0.022596	1542
	POLB	0.020376	1543		NDRG2	0.022646	1543
	UBA3	0.020381	1544		LOC389602	0.022681	1544
	CSRNP3	0.020381	1545		TRIM45	0.022788	1545
	SPEN	0.020397	1546		SPIB	0.022801	1546
	S100A7A	0.020398	1547		NEURL1	0.022852	1547
	IKBKE	0.020413	1548		CCND2	0.022894	1548
	OR6T1	0.020427	1549		ASTN1	0.022903	1549
	ORAI1	0.020484	1550		NEK4	0.022903	1550
	LHX4	0.020485	1551		DNAJA4	0.022906	1551
	OR12D3	0.020489	1552		EPHB6	0.022912	1552
	SLC17A2	0.020519	1553		ACOT2	0.022955	1553
	RTBDN	0.020523	1554		PRSS23	0.023009	1554
	TCTE3	0.020531	1555		ANKRD18A	0.023058	1555
	CSN1S1	0.020574	1556		KCTD15	0.023064	1556
	C7orf72	0.020614	1557		SPATA45	0.023098	1557
	NKX2-2	0.020633	1558		GALK1	0.023107	1558
	COLGALT2	0.020637	1559		RPF2	0.023109	1559
	RAD51AP2	0.020639	1560		RCOR3	0.023146	1560
	PDE3A	0.020667	1561		MYL6B	0.023161	1561
	SLC5A12	0.020688	1562		MYOC	0.023201	1562
	TSPAN9	0.02069	1563		PRTN3	0.023212	1563
	PFAS	0.020742	1564		FAM210B	0.023263	1564
	CERKL	0.020745	1565		FMR1NB	0.023276	1565
	OR11H1	0.020747	1566		TNFAIP8L2	0.023312	1566
	CD1A	0.020768	1567		FBL	0.02333	1567
	BSPRY	0.020794	1568		SLC26A3	0.023339	1568
	DHRS4	0.020819	1569		KALRN	0.023393	1569
	TRAF4	0.020834	1570		FRY	0.023447	1570
	ROBO2	0.020845	1571		BTG3	0.02352	1571
	FSTL5	0.020892	1572		ZNF705E	0.023536	1572
	NKX6-1	0.020896	1573		NOS1AP	0.023581	1573
	CT47A12	0.020926	1574		APBA3	0.023623	1574
	ZNF486	0.020929	1575		PMS2	0.023663	1575
	ALPK1	0.020948	1576		C9orf24	0.023726	1576
	JAG2	0.02096	1577		DYNC2LI1	0.023734	1577
	PRR29	0.020994	1578		ITGA5	0.023774	1578
	NBPF9	0.020999	1579		ATP1B4	0.023777	1579
	UBE2Q2L	0.021021	1580		RASGRF2	0.023788	1580
	PAGE2B	0.021027	1581		PAPSS2	0.023811	1581
	UBXN7	0.021041	1582		PQLC1	0.023829	1582
	CCDC64B	0.021049	1583		GTF2IRD2	0.023829	1583
	ZSWIM4	0.021051	1584		IFNB1	0.02388	1584
	CRYZ	0.021059	1585		GYPA	0.023908	1585
	ZMYM6NB	0.021076	1586		AHR	0.023932	1586
	GPR180	0.021092	1587		PHOSPHO2-KLHL23	0.023982	1587
	RNF126	0.021102	1588		FBXO15	0.023983	1588
	EPB41L5	0.021126	1589		LOC100506422	0.024034	1589
	CNTN6	0.021137	1590		SERP1	0.024075	1590
	ADAM15	0.021143	1591		SPAM1	0.024086	1591
	ZFP14	0.021154	1592		CLDN2	0.024096	1592
	SMPD3	0.021157	1593		FAM122A	0.024117	1593
	TXK	0.021161	1594		HNRNPUL1	0.024126	1594
	CEP120	0.021166	1595		NPY4R	0.024137	1595
	RNF223	0.021192	1596		FIBIN	0.024188	1596
	RAB20	0.021233	1597		ATP7B	0.02424	1597
	FAM155B	0.021257	1598		GALNT4	0.024241	1598
	PLEKHB2	0.02128	1599		ANKRD13A	0.02425	1599
	CNTN3	0.021289	1600		HPDL	0.024287	1600
	FAM84B	0.021299	1601		CEP95	0.024323	1601
	SNAI1	0.021308	1602		DDT	0.024343	1602
	SMARCC2	0.021308	1603		MKL1	0.024403	1603
	TCP10L	0.021323	1604		TGM3	0.024432	1604
	MAP1LC3A	0.021357	1605		ACOT6	0.024445	1605
	NIPSNAP3A	0.02136	1606		C16orf45	0.024515	1606
	ARMC8	0.021364	1607		GABRR1	0.02453	1607
	ASMT	0.021392	1608		PTGDS	0.024548	1608
	PBX2	0.021446	1609		DEFB134	0.024599	1609
	RAB11FIP3	0.021458	1610		A4GNT	0.024723	1610
	ZNF814	0.021461	1611		KRTAP9-2	0.024725	1611
	WDR41	0.021512	1612		UBE2QL1	0.024762	1612
	LHX6	0.021514	1613		ZNF679	0.02479	1613
	RSPH3	0.021516	1614		DHRS4L1	0.024799	1614
	BPIFA3	0.021522	1615		SOX13	0.024856	1615
	KCTD9	0.021552	1616		OR52N1	0.024946	1616
	SPINK4	0.021566	1617		MED13L	0.024955	1617
	IFT20	0.021566	1618		TRAT1	0.024959	1618
	UTS2B	0.021585	1619		COL9A3	0.024965	1619
	GABRR1	0.021596	1620		GSC2	0.024999	1620
	DGKE	0.021667	1621		TAPBP	0.025004	1621
	SMCR8	0.021668	1622		TSPY10	0.025008	1622
	GYLTL1B	0.021669	1623		TMEM219	0.025048	1623
	WIPF2	0.021685	1624		TRPM4	0.025062	1624
	IKZF2	0.021685	1625		CUL2	0.025113	1625
	C17orf51	0.02169	1626		FAM83F	0.025164	1626
	GPM6A	0.021702	1627		TMEM184A	0.025216	1627
	PRY2	0.02172	1628		ZNF287	0.025252	1628
	GAD1	0.02172	1629		ADAM21	0.02526	1629
	KRTAP22-2	0.021764	1630		CENPJ	0.025267	1630
	RASSF6	0.021772	1631		RASSF7	0.025271	1631
	RFFL	0.021795	1632		MPDZ	0.025315	1632
	WASF2	0.021809	1633		RBMY1J	0.025318	1633
	SLC35B4	0.021833	1634		HRH1	0.025329	1634
	ONECUT1	0.021874	1635		TECPR1	0.02537	1635
	PNLIPRP3	0.021874	1636		SAPCD2	0.025409	1636
	DPYD	0.021893	1637		S100A7A	0.025411	1637
	CACNA1C	0.021901	1638		HEBP1	0.025427	1638
	OR2M4	0.021922	1639		TTC29	0.025483	1639
	IGSF11	0.021926	1640		TINAGL1	0.025575	1640
	SYNGR3	0.021977	1641		SLC5A4	0.025623	1641
	TTC7A	0.022024	1642		NPC2	0.025633	1642
	ZNRF1	0.022039	1643		EFHD1	0.025652	1643
	TFPT	0.022041	1644		EMC10	0.025657	1644
	ESPL1	0.02208	1645		PPP2CB	0.025667	1645
	ENDOG	0.022093	1646		ACSL6	0.025729	1646
	THRA	0.022111	1647		NOTUM	0.025744	1647
	PNN	0.022116	1648		HFE	0.025759	1648
	NNAT	0.022124	1649		AJUBA	0.025763	1649
	LRRC14B	0.022132	1650		C22orf24	0.02578	1650
	PCED1A	0.022146	1651		GBP4	0.025812	1651
	SSBP4	0.022173	1652		HIST1H2BF	0.025831	1652
	STK33	0.022183	1653		AP1G2	0.025842	1653
	CALB2	0.022186	1654		CSRP1	0.025847	1654
	DHRS4L1	0.022198	1655		UBE2D3	0.025851	1655
	WFDC10B	0.022213	1656		FAM149A	0.025856	1656
	FAM110B	0.022219	1657		EIF5A	0.025883	1657
	SERPINB8	0.022226	1658		2019-12-01	0.02591	1658
	DEFA6	0.022261	1659		CCER2	0.025934	1659
	SERPINB5	0.022266	1660		SLC12A5	0.025985	1660
	MOSPD2	0.022286	1661		CYP26C1	0.026012	1661
	SFR1	0.022319	1662		CPA3	0.026025	1662
	KCNF1	0.022321	1663		FKBP11	0.026037	1663
	GAMT	0.022324	1664		ATL3	0.026071	1664
	P2RY4	0.022338	1665		ZNFX1	0.026095	1665
	NPFF	0.022338	1666		EPN1	0.026135	1666
	ZNF302	0.02237	1667		ADORA3	0.026157	1667
	EGR1	0.022417	1668		SLC35B2	0.026191	1668
	HSPB6	0.02244	1669		BEX1	0.026214	1669
	SESTD1	0.022488	1670		SLC25A45	0.026223	1670
	SQRDL	0.022492	1671		XBP1	0.026243	1671
	TNFSF10	0.022543	1672		SSBP3	0.026287	1672
	RAG2	0.022547	1673		CAPZA1	0.026293	1673
	DENND1B	0.022551	1674		CEACAM16	0.026344	1674
	TRIM49B	0.022555	1675		C2orf42	0.026346	1675
	XKR9	0.022564	1676		KLF17	0.026351	1676
	C12orf76	0.022595	1677		BOC	0.026374	1677
	LAMP1	0.022637	1678		TMEM37	0.026383	1678
	MYO1E	0.022646	1679		CCRL2	0.026412	1679
	CYB5D1	0.022649	1680		CRTAM	0.02643	1680
	TP53INP2	0.022662	1681		RGPD6	0.026447	1681
	HPCAL4	0.022711	1682		LRRC63	0.026464	1682
	TNC	0.022717	1683		CYP2R1	0.026489	1683
	ARID4B	0.02272	1684		EFCAB3	0.026498	1684
	PDZD4	0.022723	1685		ZFP2	0.026524	1685
	TMEM181	0.022738	1686		SNX24	0.026548	1686
	SKI	0.022749	1687		FAM120C	0.026563	1687
	PILRA	0.022781	1688		NKX6-1	0.026601	1688
	LOC728485	0.022801	1689		CYTL1	0.026603	1689
	EDN2	0.022805	1690		RDX	0.026608	1690
	RAP1A	0.022821	1691		ALOX12	0.026611	1691
	SYCP1	0.022824	1692		DCAF8	0.026649	1692
	ART4	0.022834	1693		CXCL14	0.026652	1693
	KRT13	0.022839	1694		BIK	0.026652	1694
	CLCA2	0.022852	1695		GPR31	0.026668	1695
	HMP19	0.022861	1696		PCGF5	0.026687	1696
	SPI1	0.022865	1697		SERGEF	0.026697	1697
	MAP2K4	0.022876	1698		ZNF582	0.026727	1698
	EFNA2	0.022895	1699		BBX	0.026755	1699
	TM4SF20	0.022901	1700		ULK2	0.026772	1700
	GPR171	0.022903	1701		CSAD	0.026806	1701
	EVC2	0.022929	1702		UVSSA	0.026857	1702
	KBTBD7	0.022938	1703		RSRP1	0.026861	1703
	C20orf62	0.022955	1704		RASD2	0.02696	1704
	OAZ2	0.022956	1705		NEUROD6	0.026961	1705
	RCN1	0.02296	1706		CST9	0.02701	1706
	KRTAP9-8	0.022975	1707		HEXDC	0.027011	1707
	RBFOX3	0.023005	1708		DRG2	0.027026	1708
	IRF2	0.023012	1709		CATSPER3	0.027062	1709
	ADAM21	0.023042	1710		RNF214	0.027114	1710
	ARL16	0.023058	1711		ANXA2	0.027116	1711
	RAB40C	0.023058	1712		OAZ3	0.027154	1712
	DRICH1	0.023063	1713		CLEC16A	0.027165	1713
	HOMER3	0.023068	1714		SERPINA4	0.027191	1714
	DCAF4L2	0.023109	1715		SYCP2	0.027202	1715
	TP63	0.023117	1716		GCNT2	0.027211	1716
	DYNLT3	0.023139	1717		FHL2	0.027216	1717
	TIMP3	0.023146	1718		HES3	0.027227	1718
	UBAP2	0.023161	1719		ACOT8	0.027267	1719
	TM4SF19	0.023178	1720		GPR108	0.027355	1720
	SERPINC1	0.023179	1721		C10orf55	0.02737	1721
	MBTPS1	0.023187	1722		POU5F2	0.027421	1722
	RASSF7	0.023196	1723		FN1	0.027428	1723
	PAX7	0.023212	1724		ELANE	0.02747	1724
	GABRP	0.023219	1725		KDM3B	0.027472	1725
	KCTD20	0.023223	1726		M6PR	0.027479	1726
	SLAMF1	0.023254	1727		OR52N5	0.027484	1727
	SPATA9	0.023278	1728		TMEM41A	0.027514	1728
	ALPK2	0.023315	1729		SOX7	0.027519	1729
	EIF4A3	0.023366	1730		AGTR2	0.027565	1730
	CAPRIN1	0.023446	1731		CDH17	0.027575	1731
	OR10C1	0.023461	1732		MPG	0.027596	1732
	LYPD6	0.023469	1733		SPRED3	0.027605	1733
	TMEM31	0.023473	1734		HBM	0.027626	1734
	CYP24A1	0.023516	1735		AICDA	0.027677	1735
	LAMP5	0.023533	1736		KAZALD1	0.027682	1736
	APCS	0.023536	1737		VPS18	0.027702	1737
	ATXN1L	0.023552	1738		BOLL	0.027729	1738
	GPBP1	0.023553	1739		AMDHD2	0.027737	1739
	CDY2B	0.023571	1740		STK32C	0.027831	1740
	ZNF169	0.023572	1741		ACMSD	0.027882	1741
	XPNPEP2	0.023572	1742		GALNT15	0.027921	1742
	EXOC5	0.02359	1743		ERICH5	0.027953	1743
	IDO1	0.023599	1744		GPA33	0.028036	1744
	NTRK1	0.023608	1745		IQCF2	0.028087	1745
	SLC22A5	0.023615	1746		AMOT	0.028118	1746
	TIMM22	0.023631	1747		SUCO	0.028125	1747
	SCYL2	0.023652	1748		SELT	0.028138	1748
	ANGEL2	0.023653	1749		DGKE	0.028182	1749
	TPM2	0.023675	1750		FAS	0.02819	1750
	SH3BGRL	0.023684	1751		ADAMTS9	0.028259	1751
	C14orf177	0.023694	1752		MPP7	0.028279	1752
	ELMOD2	0.0237	1753		SIRT3	0.028292	1753
	RUSC1	0.023709	1754		GLYATL3	0.028326	1754
	NAB2	0.023719	1755		ZP3	0.028331	1755
	ZMYND19	0.023726	1756		LPAR1	0.028343	1756
	LINC01272	0.023743	1757		THBS3	0.028394	1757
	ZNF627	0.023757	1758		RNASE8	0.028403	1758
	SPACA5B	0.02377	1759		FGD6	0.028434	1759
	MROH8	0.023777	1760		TAS2R46	0.02844	1760
	FBXL7	0.023788	1761		BLOC1S4	0.028446	1761
	MAP2K3	0.023797	1762		KIF17	0.028497	1762
	FAM43B	0.023829	1763		MIER3	0.028538	1763
	DCAF11	0.02394	1764		OR2Z1	0.028548	1764
	AQP10	0.023966	1765		EDN1	0.028626	1765
	CCL2	0.023968	1766		TMEM174	0.028651	1766
	NPTXR	0.02397	1767		AKR1B15	0.028685	1767
	HDAC2	0.023983	1768		OR2B11	0.028688	1768
	ZNF107	0.023987	1769		RIPPLY2	0.028702	1769
	CHN2	0.023992	1770		INHBE	0.028753	1770
	OPTC	0.024001	1771		SHKBP1	0.028812	1771
	PITX1	0.024014	1772		PEX5L	0.028828	1772
	FOLH1	0.024034	1773		OR5M3	0.028855	1773
	TXLNA	0.02404	1774		PCDH19	0.02888	1774
	ABCB11	0.024078	1775		SLK	0.028886	1775
	DNAJC14	0.024081	1776		C12orf57	0.028974	1776
	ATP5A1	0.024086	1777		ACSBG2	0.028989	1777
	PDE1C	0.024096	1778		RINT1	0.028999	1778
	LOXL3	0.024137	1779		CFHR3	0.029006	1779
	SAA2	0.024145	1780		GNRH1	0.02906	1780
	QSOX1	0.024155	1781		EEF1D	0.0291	1781
	NAPEPLD	0.024161	1782		HIST1H2AD	0.029162	1782
	KIAA0556	0.024197	1783		OR10G3	0.029189	1783
	CD44	0.024232	1784		POGZ	0.029214	1784
	UGT1A3	0.024239	1785		ZNF839	0.029256	1785
	PRY	0.02425	1786		CD101	0.029286	1786
	IKZF4	0.024253	1787		ZCWPW2	0.029289	1787
	HMBOX1	0.024255	1788		EIF3B	0.029367	1788
	RBP5	0.024291	1789		RABL6	0.029383	1789
	BEAN1	0.024295	1790		ZDHHC7	0.029418	1790
	MTMR4	0.0243	1791		FOXP3	0.02942	1791
	KRT1	0.024335	1792		KDM5A	0.02951	1792
	RPL31	0.024343	1793		DSG4	0.029521	1793
	METTL13	0.024371	1794		CST6	0.029593	1794
	ABHD13	0.024394	1795		TSPAN10	0.029642	1795
	DUSP16	0.024422	1796		FAM19A3	0.029673	1796
	PRAMEF15	0.024426	1797		HAVCR2	0.029725	1797
	APOL1	0.024432	1798		AAR2	0.029759	1798
	FCER2	0.024445	1799		F2R	0.029763	1799
	NXF5	0.024445	1800		ESRP1	0.02977	1800
	BPIFB1	0.02446	1801		C9orf40	0.029776	1801
	OR2F1	0.024464	1802		OR51F1	0.029844	1802
	ACTA2	0.024497	1803		HS6ST2	0.029849	1803
	RRBP1	0.02451	1804		ZNF821	0.029871	1804
	SYCE2	0.024515	1805		ABCA7	0.029879	1805
	HSD17B8	0.024536	1806		MT1HL1	0.029913	1806
	ALKBH3	0.024539	1807		VTI1B	0.02993	1807
	ATP1B3	0.024549	1808		CRHR2	0.029942	1808
	LY96	0.024552	1809		TMEM79	0.029981	1809
	ZMYND10	0.024562	1810		ZSWIM8	0.030004	1810
	LGALS3	0.024591	1811		DUSP15	0.03002	1811
	ALDH5A1	0.024599	1812		NRBP2	0.030022	1812
	SLC20A2	0.024617	1813		HOXD4	0.030092	1813
	S100A6	0.02463	1814		CAMK2A	0.030134	1814
	TRIM77	0.024651	1815		KCNF1	0.030163	1815
	STEAP4	0.024653	1816		HS2ST1	0.030186	1816
	RBM25	0.024702	1817		GPR150	0.030223	1817
	NOS1AP	0.024708	1818		LCP2	0.030237	1818
	CYP4V2	0.024737	1819		GATA3	0.030239	1819
	MLEC	0.024753	1820		TRAK1	0.030288	1820
	CLDN12	0.024766	1821		PGLYRP3	0.030333	1821
	ERGIC1	0.02478	1822		XPOT	0.030339	1822
	C2orf48	0.024803	1823		MESP2	0.03039	1823
	SPATA22	0.024856	1824		FRMD6	0.030424	1824
	C1orf112	0.024865	1825		WDR41	0.030428	1825
	PCDHB5	0.024946	1826		SMAD1	0.030441	1826
	PLCB2	0.024959	1827		TOR1B	0.030465	1827
	SLAIN2	0.024977	1828		CREB3L2	0.030471	1828
	THRSP	0.02501	1829		LANCL2	0.030476	1829
	UFSP1	0.025011	1830		ARX	0.030484	1830
	PITHD1	0.025019	1831		B9D1	0.030498	1831
	TRPC7	0.025062	1832		AP3M1	0.030543	1832
	TRAF7	0.025085	1833		UBE2E3	0.030585	1833
	MCM10	0.025113	1834		ARHGAP15	0.030606	1834
	APOL3	0.025131	1835		RAB24	0.030646	1835
	NUGGC	0.025149	1836		SLC38A3	0.03067	1836
	SPDYE2	0.025164	1837		DIRC2	0.030697	1837
	PCDHA13	0.025211	1838		EPHA8	0.030725	1838
	ACD	0.025216	1839		TRMT12	0.030746	1839
	LCE2C	0.025224	1840		NR1D2	0.030748	1840
	LRRC17	0.025227	1841		WDR83OS	0.030779	1841
	ZNF765	0.025267	1842		SBSPON	0.030787	1842
	SEC14L5	0.025267	1843		CNOT8	0.030799	1843
	WISP2	0.025286	1844		KRTAP10-9	0.030818	1844
	MYO5C	0.025295	1845		KIF25	0.030828	1845
	CPVL	0.025337	1846		RGS21	0.030828	1846
	MSRA	0.02534	1847		SGCZ	0.030849	1847
	IGSF9	0.025353	1848		DZANK1	0.03085	1848
	AMIGO2	0.02536	1849		OR4A47	0.030858	1849
	TOB2	0.02537	1850		BEST4	0.030901	1850
	PPP1R12B	0.02539	1851		PRAMEF7	0.030925	1851
	CABLES1	0.0254	1852		SOCS7	0.030931	1852
	PRSS21	0.02541	1853		HTR2C	0.030952	1853
	TRPV1	0.025421	1854		GAPVD1	0.031003	1854
	ICAM4	0.025463	1855		PSD3	0.031031	1855
	CFHR1	0.02547	1856		TASP1	0.031055	1856
	MMP25	0.025474	1857		PIWIL2	0.031062	1857
	HMX3	0.02549	1858		CCDC24	0.031102	1858
	C5orf34	0.025502	1859		TTF1	0.031157	1859
	OTUD5	0.025551	1860		ENPP6	0.031171	1860
	KTN1	0.025567	1861		ZFP64	0.031193	1861
	ZNF830	0.025575	1862		SLC25A24	0.031208	1862
	EPM2A	0.0256	1863		GSTK1	0.031254	1863
	AAR2	0.02562	1864		HSCB	0.031259	1864
	GPI	0.025626	1865		ZNF7	0.031297	1865
	STKLD1	0.025651	1866		LIN9	0.031361	1866
	CKMT1A	0.02567	1867		ABCA8	0.031387	1867
	MKL2	0.025684	1868		MAGEE2	0.031428	1868
	CTSK	0.025729	1869		HERC6	0.031463	1869
	IL5RA	0.025748	1870		CD14	0.0315	1870
	ZNF607	0.025765	1871		GNG2	0.031514	1871
	PPFIA1	0.02578	1872		SLC2A10	0.031538	1872
	ARR3	0.025822	1873		PAPOLB	0.031571	1873
	PSG11	0.025828	1874		PDE8B	0.031615	1874
	TK2	0.025831	1875		CNPY1	0.031617	1875
	FAM120A	0.025923	1876		FGA	0.031621	1876
	SMARCA1	0.025927	1877		TPD52L3	0.031626	1877
	TDRD1	0.025934	1878		SERPINB11	0.031648	1878
	SGSH	0.025947	1879		OR2C1	0.031687	1879
	FAT1	0.025969	1880		RNF222	0.031694	1880
	CDK5R2	0.025974	1881		DUSP14	0.031719	1881
	ZNF84	0.025985	1882		CMC2	0.031737	1882
	KCTD11	0.025988	1883		SNRPG	0.03177	1883
	STAU1	0.025998	1884		ALDH2	0.031825	1884
	COMTD1	0.026032	1885		KIF7	0.031923	1885
	GLTSCR1	0.026045	1886		SNX13	0.03193	1886
	PLD6	0.026062	1887		RAI1	0.031969	1887
	IL22RA2	0.026076	1888		THAP4	0.031974	1888
	SH3BP5L	0.026081	1889		IFI6	0.031992	1889
	GOLIM4	0.026088	1890		BCAS1	0.032014	1890
	BCL9	0.026091	1891		PPCDC	0.032025	1891
	CUX1	0.026113	1892		PLCL1	0.03203	1892
	TMPRSS6	0.026119	1893		NKX6-2	0.032033	1893
	PPP1R16B	0.02612	1894		FBXL3	0.032036	1894
	FEV	0.026139	1895		FHL1	0.032047	1895
	BTLA	0.026154	1896		INSR	0.032053	1896
	DGKI	0.026191	1897		MTRNR2L9	0.032076	1897
	LVRN	0.026191	1898		RIPPLY3	0.032103	1898
	BEX5	0.026195	1899		KCNH6	0.032127	1899
	BTG2	0.026202	1900		OR10A2	0.032146	1900
	AMY2A	0.026277	1901		SPAG8	0.032158	1901
	TACR3	0.02628	1902		ZNF740	0.032214	1902
	GRAMD1A	0.02628	1903		FLOT1	0.032242	1903
	PODXL2	0.026293	1904		LGALS9C	0.032281	1904
	PPM1K	0.026304	1905		PPM1K	0.032309	1905
	PIAS2	0.026311	1906		SHISA7	0.032384	1906
	ITGA4	0.026321	1907		LGALS13	0.032425	1907
	RCAN1	0.026328	1908		FEZF2	0.03246	1908
	FAM156A	0.026369	1909		SEL1L2	0.032485	1909
	MT1B	0.026396	1910		C17orf64	0.032498	1910
	CYLC1	0.026405	1911		FKBP7	0.032536	1911
	SLC2A10	0.026412	1912		PCDHGB2	0.032539	1912
	UBASH3A	0.026447	1913		CYP46A1	0.032555	1913
	SERPINB10	0.026494	1914		LRP5	0.032587	1914
	RGS18	0.026498	1915		EIF3M	0.032595	1915
	SLC28A2	0.02655	1916		LMAN1L	0.032657	1916
	SIX1	0.026598	1917		APCS	0.032679	1917
	ATXN3L	0.026601	1918		ZNF711	0.032689	1918
	METTL5	0.026601	1919		CCDC30	0.03273	1919
	ATG16L1	0.026638	1920		RNF4	0.032741	1920
	RPS6KA4	0.026652	1921		CTSZ	0.032747	1921
	NRIP1	0.026652	1922		GMFG	0.03278	1922
	TSPY2	0.026658	1923		TAPBPL	0.032791	1923
	HAMP	0.026703	1924		OR5T3	0.032809	1924
	INSM1	0.026787	1925		FAM163B	0.03283	1925
	SPATS2L	0.026848	1926		HSF1	0.032842	1926
	GCN1L1	0.026866	1927		KIAA1551	0.032893	1927
	KCNK16	0.026877	1928		FOXB2	0.032893	1928
	DBH	0.026905	1929		DENND3	0.03291	1929
	SEC24B	0.026908	1930		NME7	0.032913	1930
	COPG2	0.026931	1931		COL25A1	0.032944	1931
	ATG5	0.02696	1932		CT47A8	0.032976	1932
	ZNF354A	0.027011	1933		TTF2	0.033018	1933
	CYP2S1	0.027062	1934		SCAP	0.033046	1934
	OSR2	0.027114	1935		TMEM168	0.033091	1935
	FNIP1	0.027165	1936		CCDC148	0.033097	1936
	DAPL1	0.027171	1937		TSPAN16	0.033142	1937
	OR56A3	0.027182	1938		CHRNA1	0.033148	1938
	PTPN2	0.027216	1939		TRIM50	0.033199	1939
	CPN2	0.027227	1940		SBK2	0.033228	1940
	ALDH1B1	0.027267	1941		PPARG	0.033239	1941
	MAGEB18	0.027272	1942		PLEK	0.03325	1942
	HIST1H2BM	0.027319	1943		LCE1B	0.033256	1943
	PARP2	0.027336	1944		GRIN2A	0.033258	1944
	TMEM107	0.027352	1945		TRAPPC6A	0.033301	1945
	LRP1	0.02737	1946		CCNB1IP1	0.033347	1946
	ANG	0.027374	1947		P4HA2	0.033352	1947
	SLC5A4	0.027378	1948		MTRNR2L8	0.033403	1948
	KIF25	0.027403	1949		FAT1	0.033415	1949
	SP140L	0.027421	1950		SNX22	0.033427	1950
	SERPINA3	0.027472	1951		HIST2H4B	0.033444	1951
	PPIP5K1	0.027479	1952		DCLK1	0.033447	1952
	NOX3	0.02748	1953		MEX3C	0.033454	1953
	CDY1	0.027538	1954		P2RX2	0.033473	1954
	VWDE	0.027547	1955		CCDC151	0.033478	1955
	NPAT	0.027625	1956		USMG5	0.033507	1956
	KCNG1	0.027626	1957		TCF7	0.033556	1957
	TXNIP	0.027656	1958		POU4F3	0.033604	1958
	DDN	0.027677	1959		PLCXD3	0.033616	1959
	CLIP1	0.027681	1960		DDX31	0.033633	1960
	CDH7	0.027712	1961		DEFB118	0.033658	1961
	HSP90B1	0.027729	1962		CAMSAP1	0.033699	1962
	ESPNL	0.027778	1963		BLMH	0.033709	1963
	ACOXL	0.027783	1964		RAB1A	0.033731	1964
	LY9	0.027803	1965		TIMP2	0.03376	1965
	NEURL1	0.027831	1966		ZNF629	0.033862	1966
	CCDC74B	0.027856	1967		C20orf194	0.033913	1967
	APOBEC3D	0.027921	1968		DNAAF3	0.033949	1968
	ULBP1	0.027944	1969		RGS11	0.033952	1969
	TTC31	0.027953	1970		ZNF10	0.033954	1970
	URGCP	0.027962	1971		DMC1	0.033995	1971
	FRY	0.027985	1972		DDX17	0.034005	1972
	BCL2	0.027987	1973		MAPRE1	0.034015	1973
	IL6R	0.028031	1974		ZMYND15	0.034052	1974
	BCL7B	0.028041	1975		MYH10	0.034066	1975
	CDKN2B	0.028087	1976		CD2	0.034093	1976
	HSP90AB1	0.028138	1977		PIGP	0.034122	1977
	ZNF286B	0.028186	1978		ZNF124	0.034122	1978
	PGBD2	0.02819	1979		FKTN	0.034153	1979
	ARG1	0.028196	1980		TEX2	0.034156	1980
	GAGE12J	0.028241	1981		CCNB2	0.034168	1981
	NMBR	0.028255	1982		NLGN4Y	0.034185	1982
	ERAP1	0.028274	1983		RFX2	0.034185	1983
	KRT10	0.02831	1984		IGFL3	0.034214	1984
	ZNF3	0.028391	1985		C17orf99	0.034243	1985
	B4GALT7	0.028394	1986		CD72	0.03427	1986
	FTSJ1	0.02842	1987		DPCD	0.034313	1987
	LAPTM4A	0.028446	1988		FAM65C	0.034376	1988
	PSTPIP1	0.028455	1989		OR10K1	0.034423	1989
	DEFB112	0.028532	1990		FAM71E2	0.034474	1990
	SHROOM1	0.028548	1991		TAB3	0.034504	1991
	PRSS54	0.028563	1992		ARHGAP22	0.034545	1992
	TBC1D5	0.028599	1993		RPL41	0.034576	1993
	KCNIP2	0.028626	1994		KCNH4	0.034627	1994
	HOGA1	0.028641	1995		C3orf70	0.034627	1995
	PANK3	0.028651	1996		RGL3	0.034667	1996
	CARHSP1	0.028683	1997		SMAD9	0.034679	1997
[truncated: 17,117 more rows]

## Sheet: ED Fig. 4i
ED Fig. 4i
	Vehicle		ERX-41
sgLIPA_1	67	115	1221	2124
sgLIPA_2	97	67	13581	4171
sgLIPA_3	102	104	852	12163
sgLIPA_4	211	37	1874	976

## Sheet: ED Fig. 4j
ED Fig. 4j
	Vehicle		ERX-41
sgEIF2AK3_1	74	52	24	65
sgEIF2AK3_2	216	259	171	688
sgEIF2AK3_3	407	192	82	382
sgEIF2AK3_4	588	245	912	238

## Sheet: ED Fig. 4k
ED Fig. 4k
	Vehicle		ERX-41
sgERN1_1	1	1	1	1
sgERN1_2	121	52	78	99
sgERN1_3	151	158	1	189
sgERN1_4	560	663	290	228
