# Supplementary material for: Targeting LIPA independent of its lipase activity is a therapeutic strategy in solid tumors via induction of endoplasmic reticulum stress
Source: Nat Cancer. 2022 Jun 2;3(7):866–84. doi: 10.1038/s43018-022-00389-8 (PMC9325671; doi:10.1038/s43018-022-00389-8)
Supplement: Supplementary file 26 — Numerical source data. [file 43018_2022_389_MOESM26_ESM.xlsx]

## Sheet: ED Fig. 5a
ED Fig. 5a
	ERX-41 (uM)	WT			KO-1			KO-2
	0	0.931034	1.03448	1.03448	1.01183	0.994083	0.994083	0.99403	1.03881	0.967164
	0.125	0.974138	1.03448	1.06035	1.03846	1.01183	1.01183	1.08358	1.07463	1.00299
	0.25	1.01724	1.06035	1	1.08284	1.04734	1.02071	1.10149	1.06567	1.02985
	0.5	0.965517	1.01724	1.0431	1.02071	1.01183	1.02959	1.05672	1.01194	0.99403
	1	0.396552	0.284483	0.310345	1.00296	1.00296	0.967456	1.06567	1.0209	0.976119
	2	0.137931	0.12931	0.12069	0.940828	0.89645	0.905325	0.967164	0.958209	0.904478
	4	0.103448	0.103448	0.094828	0.710059	0.692308	0.727811	0.653731	0.707463	0.680597

## Sheet: ED Fig. 5b
ED Fig. 5b
	Vehicle		ERX-41
WT	0.947741	1.05226	10.4091	10.2008
KO-1	0.782996	0.927588	1.66654	1.79109
KO-2	0.702103	0.809003	1.10841	0.892885

## Sheet: ED Fig. 5c
ED Fig. 5c
	Vehicle		ERX-41
WT	1.03332	0.966679	6.11407	5.79006
KO-1	1.10303	1.26944	1.34774	1.24126
KO-2	1.14955	1.24845	0.644605	0.433349

## Sheet: ED Fig. 5d
ED Fig. 5d
	ERX-41 (uM)	SUM-159-WT-mCheery-RAMP4			SUM-159-KO-mCheery-RAMP4
	0	0.971329	0.998	1.03067	1.01434	0.988652	0.997006
	0.125	0.950975	0.998986	1.02653	1.00857	0.983614	1.00438
	0.25	0.068243	0.206032	0.220031	1.02991	0.985624	0.987464
	0.5	0.029015	0.011656	0.025047	0.997404	0.974	0.956992
	1	0.004513	0.014868	0.015738	0.964854	0.936029	0.975946
	2	0.001218	0.010634	0.003986	0.704858	0.664336	0.778837
	4	0.001536	0.001074	0.002308	0.299826	0.357642	0.547963
