# Supplementary material for: Targeting LIPA independent of its lipase activity is a therapeutic strategy in solid tumors via induction of endoplasmic reticulum stress
Source: Nat Cancer. 2022 Jun 2;3(7):866–84. doi: 10.1038/s43018-022-00389-8 (PMC9325671; doi:10.1038/s43018-022-00389-8)
Supplement: Supplementary file 30 — Numerical source data. [file 43018_2022_389_MOESM30_ESM.xlsx]

## Sheet: ED Fig.8a
ED Fig.8a
ERX-41 (uM)	Parental			KO-clone 1			KO-clone 2
0	0.98	1.06	0.96	0.99	0.97	1.04	0.94	1.09	0.97
0.125	1.17	1.11	1.04	0.93	0.91	0.97	1.06	1.1	1.1
0.25	1.3	1.11	1.04	0.93	0.97	0.95	1.04	1.14	1.09
0.5	0.12	0.05	0.04	0.9	0.94	0.93	1	1.12	1.02
1	0.09	0.03	0.04	0.9	0.93	0.89	0.96	0.99	0.97
2	0.08	0.02	0.03	0.87	0.85	0.89	0.99	0.98	0.88
4	0.09	0.03	0.01	0.86	0.86	0.86	0.95	0.95	0.79

## Sheet: Fig.ED8c
ED Fig.8c
	Concentration (uM)	U251			U87			Hs683			A172			NHAP-MP
	0	0.981915	1.02763	0.990451	1.01215	0.989294	0.998561	0.960704	1.05764	0.981656	0.996596	0.990411	1.01299	0.995864	1.03056	0.97358
	0.125	0.986829	1.0065	0.983251	0.988912	0.986328	0.968166	1.02677	0.995961	1.02382	1.08314	1.04348	0.987178	1.0224	1.04814	1.00996
	0.25	0.272454	0.244952	0.491137	0.325279	0.546072	0.265406	0.416097	0.411398	0.699692	0.018998	0.021146	0.049006	0.316541	0.377534	0.371557
	0.5	0.0109799	0.00726791	0.0135985	0.0201279	0.0260146	0.0284265	0.00842589	0.1102	0.0268523	0.001439	0.006818	0.003937	0.024861	0.018951	0.044841
	1	0.00445378	0.00521279	0.00232974	0.00732351	0.00979749	0.00711306	0.00166886	0.0150381	0.00898333	0.003091	0.007625	0.003245	0.006999	0.018856	0.002804
	2	0.00916089	0.00518239	0.004092	0.00963094	0.0203323	0.0142579	0.00415376	0.0218032	0.00921895	0.002502	0.004911	0.002496	0.026865	0.034918	0.033561
	4	0.0161795	0.00682811	0.00742904	0.0128483	0.00633332	0.0107816	0.0155829	0.00933848	0.0254524	0.010913	0.003948	0.004395	0.027527	0.026625	0.038204

## Sheet: ED Fig. 8d
ED Fig. 8d
ERX-41 (uM)	PANC-1			MIA Paca-2			AsPC-1			BxPC-3
0	0.99839	0.984393	1.01722	1.00293	0.99818	0.998888	0.959069	1.00563	1.0353	1.0036	0.983539	1.01286
0.0024	0.925746	0.891346	0.909679	0.996158	0.994136	0.983318	1.00296	1.02462	1.06803	1.20113	1.11857	1.02752
0.012	0.858523	0.911256	0.938658	1.00364	1.01183	1.00778	0.981204	1.02681	1.05076	1.17335	1.17875	1.05684
0.06	0.846202	0.884347	0.915002	0.969669	0.978566	0.994844	0.970613	1.01975	1.04809	1.16024	1.15561	1.06301
0.3	0.057563	0.072053	0.096793	0.051865	0.074917	0.113639	0.067455	0.073753	0.074134	0.28215	0.309156	0.3107
1.5	0.001577	0.003253	0.015081	-0.0093	-0.00313	0.008391	0.019655	0.024044	0.029387	0.083076	0.079218	0.031379

## Sheet: ED Fig. 8e
ED Fig. 8e
ERX-41 (uM)	SKOV3		OVCAR3		OVCAR4		ES2
0	0.933134	1.06687	0.996383	1.00362	1.04685	0.953152	0.947	1.006	1.047
0.125	1.04165	1.11758	1.19777	1.09241	1.03611	1.12924	1.029	1.095	1.135
0.25	1.07169	1.15661	1.18768	1.10101	1.03473	1.02758	1.023	1.124	1.173
0.5	1.09015	1.05646	1.08569	1.02618	1.00605	1.04986	1.011	1.041	1.093
1	0.914696	0.752634	0.229324	0.251574	0.374238	0.404181	0.08	0.066	0.066
2	0.058057	0.086074	0.033675	0.035618	0.02688	0.024261	0.066	0.054	0.054
4	0.048783	0.050387	0.031983	0.03849	0.025196	0.020147	0.049	0.046	0.048
	0.055809	0.060154	0.028924	0.027775	0.022684	0.022303	0.051	0.047	0.049

## Sheet: ED Fig. 8f
			ED Fig. 8f
			Days after treatment	Vehicle			ERX-41
			1	83600000	239000000	133000000	122000000	5690000	5270000
			3	437000000	114000000	343000000	360000000	13600000	8110000
			6	1530000000	1310000000	2760000000	123000000	2010000000	305000000
			10	17600000000	13700000000	15800000000	41000000	992000000	274000000
			13	35600000000	37400000000	31900000000	275000000	5220000000	1370000000

## Sheet: ED Fig. 8h
			ED Fig. 8h
			Vehicle	ERX-41
			1.591	0.576
			0.99	0.75
			1.515	0.803

## Sheet: ED Fig. 8i
		ED Fig. 8i
		Vehicle	ERX-41
		88	26
		86	41
		68	34

## Sheet: ED Fig. 8j
				ED Fig. 8j
				Vehicle	ERX-41
				3000	80
				3000	100
				2800	50
