# Supplementary material for: Targeting LIPA independent of its lipase activity is a therapeutic strategy in solid tumors via induction of endoplasmic reticulum stress
Source: Nat Cancer. 2022 Jun 2;3(7):866–84. doi: 10.1038/s43018-022-00389-8 (PMC9325671; doi:10.1038/s43018-022-00389-8)
Supplement: Supplementary file 32 — Numerical source data. [file 43018_2022_389_MOESM32_ESM.xlsx]

## Sheet: ED Fig. 9b
ED Fig. 9b
	Vehicle			Lalistat 2			ERX-41
WT	1.01224	0.997873	0.989884	0.14733	0.151285	0.126159	0.88956	0.817186	0.927693
KO	0.782422	0.759639	0.759065	0.68371	0.629546	0.683873	0.622752	0.591194	0.702493

## Sheet: ED Fig. 9e
ED Fig. 9e
ERX-41 (uM)	WT			KO			KO+L239P/L242P/L243P			KO+L242P/L243P			KO+L239P			KO+L242P			KO+L239V/C240F
0	1.07754	0.968395	0.954067	1.01673	1.01434	0.968932	0.989139	1.02197	0.988896	1.01634	1.01234	0.971322	1.07494	1.02281	0.921672	0.99771	1.00969	0.992598	1.01513	1.02239	0.96248
0.125	1.03194	1.00957	1.01009	1.03148	1.00804	0.996582	1.04352	1.03559	0.976767	1.09902	1.03234	1.04851	0.903569	0.976169	0.888342	1.04843	1.06013	1.02115	1.06436	1.06976	1.00954
0.25	0.638559	0.552702	0.559386	1.03182	1.02932	1.03078	1.00993	1.02344	0.98399	1.10983	1.07541	1.0341	0.264342	0.025831	0.02733	1.03663	1.05348	1.05281	0.027877	0.022703	0.089635
0.5	0.164661	0.099182	0.055294	1.0255	0.979845	0.988263	1.05838	1.04404	1.00391	1.08834	1.00784	1.0393	0.005899	0.004871	0.003598	1.04735	1.04483	1.04452	0.019866	0.005575	0.040531
1	0.047615	0.065264	0.035955	1.01232	1.01662	1.0165	1.06028	1.0256	0.981475	1.12079	1.07509	1.08464	0.000513	0.001904	0.001808	1.01226	1.05425	1.02016	0.006045	0.001187	0.02364
2	0.020601	0.005776	0.021631	0.956924	0.978697	0.900113	1.00361	0.989089	0.929309	1.0814	1.02674	1.03439	0.000304	0.000525	0.000501	0.961907	0.987555	0.972842	0.004531	0.001049	0.012223
4	0.037804	0.025545	0.012223	0.974329	0.945627	0.934404	0.867689	0.91063	0.790467	0.948797	0.942586	0.931274	0.000434	0.000442	0.000398	0.698405	0.774123	0.74147	0.002756	0.000666	0.002572

## Sheet: ED Fig. 9i
ED Fig. 9i
ERX-41 (uM)	KO			KO+L239V/C240F			KO+mLIPA
0	0.986246	1.02686	0.981469	1.01513	1.02239	0.96248	0.975463	1.00523	1.01931
0.125	1.00752	1.02961	0.998995	1.06436	1.06976	1.00954	1.0058	0.980321	0.974756
0.25	0.985794	1.05718	0.998012	0.027877	0.022703	0.089635	0.15125	0.271648	0.2283
0.5	0.964383	0.975534	0.951223	0.019866	0.005575	0.040531	0.00759	0.013209	0.037737
1	0.973488	0.946729	0.969535	0.006045	0.001187	0.02364	0.000935	0.008166	0.003741
2	0.88394	0.940834	0.923942	0.004531	0.001049	0.012223	0.001478	0.000361	0.002892
4	0.701538	0.725887	0.614009	0.002756	0.000666	0.002572	0.000486	0.000323	0.002943
