# Supplementary material for: Targeting LIPA independent of its lipase activity is a therapeutic strategy in solid tumors via induction of endoplasmic reticulum stress
Source: Nat Cancer. 2022 Jun 2;3(7):866–84. doi: 10.1038/s43018-022-00389-8 (PMC9325671; doi:10.1038/s43018-022-00389-8)
Supplement: Supplementary file 34 — Numerical source data. [file 43018_2022_389_MOESM34_ESM.xlsx]

## Sheet: ED Fig. 10e
ED Fig. 10e
	Veh_1	Veh_2	Veh_3	ERX-41_1	ERX-41_2	ERX-41_3
RCN3	-0.02	0	0.02	-4.29	-4.38	-4.16
POGLUT1	0.02	-0.09	0.06	-3.69	-3.61	-5.47
HLA-E	0.11	-0.06	-0.05	-4.16	-3.44	-4.42
RCN2	-0.13	0	0.11	-4.29	-3.68	-3.4
GOLM1	-0.06	0.1	-0.04	-2.76	-6.38	-3.51
FKBP7	0.21	-0.12	-0.11	-3.35	-3.99	-3.52
SUMF2	0.05	-0.05	0	-3.42	-3.74	-3.58
FKBP10	0.02	-0.06	0.03	-3.32	-3.38	-3.43
COL6A2	0.1	-0.01	-0.09	-3.58	-3.07	-3.42
CALR	0.03	-0.08	0.04	-3.2	-3.17	-3.31
COL5A1	0.08	-0.06	-0.03	-3.42	-2.67	-3.18
TOR1B	0	-0.02	0.02	-5.19	-3.21	-1.69
NUCB2	0.04	-0.03	-0.02	-2.75	-2.75	-2.68
TMBIM6	0.09	0.08	-0.18	-2.99	-2.33	-2.84
COL1A1	-0.06	0.06	0	-2.64	-2.67	-2.61
TIMP3	-0.32	0.18	0.09	-2.96	-2.52	-2.44
FKBP9	-0.01	-0.01	0.02	-2.39	-2.68	-2.77
SIL1	0.06	-0.05	-0.01	-2.66	-1.96	-3.62
FKBP14	0.3	-0.18	-0.17	-2.21	-3.19	-2.45
VTI1A	0.21	0.01	-0.26	-2.7	-2.49	-2.4
P3H4	0	-0.12	0.11	-4.45	-4.14	-1.19
MICAL2	0.11	-0.02	-0.09	-2.6	-2.45	-2.33
SUMF1	0.16	-0.12	-0.06	-2.39	-2.4	-2.56
AMIGO2	-0.15	0.14		-2.27	-2.92	-2.01
PLAT	0.26	-0.29	-0.02	-2.5	-2.28	-2.27
PPP2CB	0.37	-0.05	-0.44	-1.83	-2.26	-3.26
CASC4	-0.14	0.07	0.07	-2.25	-2.55	-2.11
MET	0.01	-0.23	0.19	-2.96	-2.11	-1.91
MAN1B1	-0.05	0.13	-0.09	-2.14	-2.29	-2.34
GOLIM4	0.08	0.05	-0.14	-1.79	-3.91	-1.81
SPARC	0.07	-0.11	0.04	-2.19	-1.89	-2.34
CALU	0.01	0.01	-0.02	-2.05	-2.21	-2
LRPAP1	0.05	0	-0.05	-2.02	-2.21	-2.01
EFEMP1	-0.15	0.16	-0.03	-3.07	-1.24	-2.54
POFUT1	0.04	-0.04	0	-1.91	-2.15	-2.11
POFUT2	0.2	-0.04	-0.19	-2.08	-1.59	-2.66
CEMIP	0.04	-0.07	0.02	-2.23	-2.09	-1.75
SLC5A3	-0.17	-0.15	0.28	-1.79	-2.85	-1.64
NUCB1	-0.03	0.02	0.01	-1.98	-2.15	-1.86
RCN1	0.04	-0.03	-0.01	-1.95	-1.99	-2.03
GALNT5	0.21	-0.01	-0.23	-2.91	-2.27	-1.26
NRP1	0.02	-0.06	0.04	-2.18	-1.94	-1.77
PON2	-0.02	0.02	0	-2.04	-2.08	-1.77
MINPP1	-0.01	0.02	-0.01	-2.02	-1.51	-2.17
COL6A3	-0.04	0.1	-0.06	-1.81	-1.91	-1.82
IL6ST	-0.03	-0.02	0.05	-2.06	-1.51	-1.97
SLC39A14	-0.21	-0.09	0.26	-1.93	-1.79	-1.7
P4HTM	-0.07	-0.04	0.11	-1.94	-1.53	-1.92
CST3	-0.11	0.02	0.08	-1.2	-1.25	-4.76
GALNT2	0.14	-0.05	-0.1	-1.63	-1.86	-1.7
CCND1	0.01	-0.09	0.08	-1.88	-1.83	-1.5
MIA3	0.04	-0.09	0.05	-1.79	-1.7	-1.61
GJA1	-0.03	0.05	-0.02	-1.63	-1.79	-1.57
TBL2	0.01	0.01	-0.03	-1.83	-1.69	-1.46
MGAT2	0.04	0.12	-0.17	-1.5	-1.76	-1.67
P3H3	-0.04	-0.14	0.16	-1.53	-1.72	-1.6
GLG1	-0.04	-0.01	0.05	-1.71	-1.49	-1.65
P4HA2	0.04	-0.08	0.04	-1.45	-1.61	-1.79
PBXIP1	-0.05	0.03	0.02	-1.56	-1.46	-1.69
CNTNAP1	-0.01	-0.02	0.03	-1.53	-1.52	-1.45
SDF4	0.13	0	-0.14	-1.49	-1.61	-1.39
MMP1	-0.03	-0.1	0.12	-1.72	-1.66	-1.16
TMEM59	-0.05	0.13	-0.1	-1.74	-1.68	-1.09
THBD	0.13	0	-0.13	-1.32	-1.06	-2.07
SLC20A1	-0.05	-0.12	0.15	-1.19	-1.73	-1.33
DNAJC10	-0.08	0.12	-0.05	-1.25	-1.26	-1.68
PLAU	0.18	-0.29	0.07	-1.03	-1.86	-1.37
WLS	0.25	-0.22	-0.07	-1.46	-1.32	-1.35
CHPF	0.04	0.11	-0.15	-0.91	-1.2	-2.12
ANTXR2	-0.04	0.07	-0.03	-1.38	-0.91	-1.67
PTK7	0.05	0	-0.05	-1.25	-1.26	-1.33
MANF	0.12	-0.14	0.01	-1.11	-1.27	-1.38
TIMP1	0.06	-0.13	0.05	-1.14	-1.23	-1.33
TUBA8	-0.07	-0.05	0.11	-0.83	-0.86	-2.16
CNPY2	0.03	-0.03	0	-1.18	-1.12	-1.17
PEX11B	-0.04	0.01	0.03	-1.33	-0.96	-1.21
P3H2	-0.01	-0.05	0.06	-1.34	-1.28	-0.87
CPD	0.04	-0.06	0.02	-1.13	-1.06	-1.16
CLU	-0.01	0.09	-0.08	-0.98	-1.51	-0.91
LARP1B	-0.07	0.05	0.02	-0.97	-1.48	-0.92
TDO2	0.24	-0.02	-0.27	-1.02	-1.42	-0.89
CHID1	-0.01	0.09	-0.08	-1.15	-1.17	-0.95
TTC38	-0.04	0.06	-0.03	-0.9	-1.14	-1.18
ATF1	0.08	-0.13	0.03	-0.99	-1.45	-0.83
ADPGK	-0.03	0.03	0	-1.08	-0.77	-1.31
HLA-C	0.04	-0.08	0.04	-0.98	-1.08	-1.03
MRC2	-0.01	-0.05	0.05	-0.89	-1.02	-1.19
SLC6A6	0.01	0.1	-0.12	-1.05	-1.18	-0.87
POGLUT2	0.16	-0.09	-0.09	-0.92	-1.17	-0.96
SDF2	0.1	-0.06	-0.04	-1.07	-1.01	-0.93
LRP10	-0.14	0.15	-0.03	-0.63	-1.26	-1.19
CHD8	0.02	0.02	-0.05	-0.87	-1.06	-1.08
ADGRF5	0.1	-0.18	0.06	-1.15	-0.93	-0.92
HSPA13	0.12	0	-0.13	-0.87	-1.08	-1
XXYLT1	0.19	-0.07	-0.14	-1.17	-0.78	-1.01
TSPYL1	-0.01	0.21	-0.23	-0.81	-1.14	-0.99
PROCR	0.04	0.06	-0.1	-0.9	-1.13	-0.87
COL12A1	0.07	-0.05	-0.03	-0.89	-0.88	-1.09
C3	-0.08	0.08	-0.01	-0.85	-0.97	-1.02
LAMB1	0	0.05	-0.04	-0.93	-0.91	-0.91
CLCC1	0	-0.09	0.09	-1.14	-0.84	-0.79
SDCBP	-0.05	-0.03	0.08	-0.83	-0.85	-1.02
TGFBR1	0.14	0.01	-0.16	-0.96	-0.9	-0.81
VIPAS39	0.03	0.12	-0.17	-0.86	-0.76	-1.02
ANKH	-0.22	0.13	0.07	-1.19	-0.62	-0.86
TNFRSF10A	-0.22	0.18	0.02	-0.83	-0.9	-0.84
CD109	0	0.04	-0.04	-0.66	-0.89	-0.99
LGALS3	-0.03	0.03	-0.01	-0.78	-0.68	-1.07
P4HA1	0.08	-0.05	-0.03	-0.91	-0.81	-0.78
UBE2E1	0.08	-0.19	0.09	-0.76	-0.69	-1.08
MRFAP1	-0.1	0.06	0.03	-0.73	-0.86	-0.9
FKBP2	0.12	-0.05	-0.08	-0.82	-0.72	-0.96
GLT8D1	0.05	-0.19	0.12	-0.87	-0.56	-1.1
SPC25	-0.13	0.1	0.02	-1.22	-0.57	-0.76
CDK4	0	0	-0.01	-0.83	-0.89	-0.74
UBL5	0.06	-0.01	-0.05	-0.72	-1.17	-0.62
CHMP7	-0.08	0.19	-0.13	-0.73	-0.98	-0.75
LRP1	-0.1	0.12	-0.03	-1.02	-0.47	-1.01
OSBP2	0.1	-0.15	0.04	-0.76	-0.62	-1.08
EDIL3	0.04	0.02	-0.07	-0.75	-0.82	-0.82
SLC12A2	-0.05	0.11	-0.07	-0.8	-0.83	-0.71
B2M	0.02	0.05	-0.07	-0.88	-0.61	-0.83
HLA-A	-0.1	-0.01	0.11	-0.76	-0.57	-0.98
ZNF217	0.04	0	-0.04	-0.48	-0.75	-1.11
SLC38A2	0.12	-0.03	-0.1	-0.71	-0.79	-0.75
PLOD2	0	0.04	-0.05	-0.76	-0.69	-0.78
MYO10	0.07	0.01	-0.08	-0.73	-0.7	-0.77
ZNHIT6	0.02	-0.06	0.04	-0.8	-0.57	-0.84
CEMIP2	0.08	-0.07	-0.02	-0.66	-0.73	-0.8
CRTAP	0	0	0	-0.79	-0.72	-0.67
ZNF593	0.1	-0.05	-0.05	-0.66	-0.71	-0.8
UBE2E2	0.07	-0.14	0.06	-0.76	-0.55	-0.85
VPS33B	-0.11	0.07	0.04	-0.69	-0.74	-0.7
DNAJC3	0.06	-0.02	-0.04	-0.72	-0.74	-0.65
OS9	0.12	-0.13	0	-0.64	-0.75	-0.71
SPART	0.04	-0.04	0	-0.76	-0.72	-0.62
SLC16A6	-0.06	-0.08	0.13	-0.71	-0.77	-0.6
CHMP1A	0.09	-0.01	-0.08	-0.74	-0.69	-0.64
ASPH	-0.03	-0.02	0.04	-0.65	-0.65	-0.71
LGALS8	0.06	-0.07	0	-0.81	-0.45	-0.78
GSPT2	-0.02	-0.02	0.03	-0.81	-0.43	-0.74
HMOX1	0.02	-0.03	0.01	-0.66	-0.56	-0.71
QSOX2	0.03	0.07	-0.11	-0.65	-0.64	-0.63
ITGA5	0.02	0	-0.02	-0.64	-0.54	-0.7
SELENOF	0.04	0.03	-0.07	-0.72	-0.5	-0.65
APOB	-0.05	-0.01	0.06	-0.62	-0.71	-0.54
CLMP	0.04	-0.04	0	-0.57	-0.61	-0.65
CD82	0.07	0.04	-0.12	-0.47	-0.55	-0.84
NUDCD2	0.1	-0.21	0.09	-0.68	-0.5	-0.66
SOAT1	0.06	-0.01	-0.05	-0.6	-0.58	-0.64
ITGB3	0.06	0.01	-0.07	-0.71	-0.69	-0.42
CDC23	-0.06	0.04	0.02	-0.4	-0.67	-0.74
TGFBI	-0.03	-0.03	0.05	-0.66	-0.53	-0.58
CDS2	0.19	-0.05	-0.15	0.66	0.53	0.56
SCAF1	-0.25	0.03	0.19	0.48	0.62	0.67
APOO	0.12	-0.08	-0.05	0.63	0.68	0.45
CCDC71L	0.1	0.12	-0.26	0.72	0.54	0.56
DNAJB4	-0.09	-0.04	0.12	0.68	0.53	0.62
CHCHD6	-0.06	0.1	-0.04	0.68	0.55	0.74
PTGS2	0.07	0.07	-0.15	0.67	0.67	0.64
MTA1	0.01	0.03	-0.04	0.68	0.71	0.73
CAVIN2	0.09	-0.08	-0.02	0.77	0.78	0.59
COX7A2	0.05	0.05	-0.11	0.73	0.7	0.72
SLC9A7	0.1	0.09	-0.2	0.68	0.7	0.78
ANKZF1	0.06	-0.1	0.04	0.56	0.71	0.94
BAP18	-0.13	-0.28	0.34	0.83	0.66	0.83
UACA	0.06	-0.02	-0.04	0.76	0.89	0.78
CEP170B	-0.22	0.1	0.1	0.8	0.69	0.96
TNIP1	0.15	-0.11	-0.05	0.84	0.76	0.94
HOMER3	0.04	0.02	-0.07	0.69	1.01	0.86
SMTN	-0.05	-0.03	0.07	0.96	0.82	0.86
CHAF1B	-0.38	0.22	0.09	0.91	0.94	1.05
FRMD4A	0.07	0.02	-0.1	0.93	1.22	0.8
ZMYM3	0.13	-0.33	0.15	1.14	1.07	0.82
RND3	0.22	-0.14	-0.11	0.89	1	1.18
ITIH2	-0.64	0.17	0.3	1.22	0.97	0.94
IFIT3	0.25	0.24	-0.66	1.22	0.94	1.02
CENPF	-0.11	-0.07	0.16	1.02	1.2	1.17
ATP5PF	-0.23	0.27	-0.08	0.94	1.33	1.12
FOSB	-0.02	0.06	-0.05	1.23	1.05	1.19
HBA1	0.21	0.06	-0.32	1.35	1.65	1.47
SIRT1	-0.31	0.29	-0.04	1.88	1.4	2.02
F5	0.31	-0.16	-0.22	2.27	1.88	1.82
ACOT8	-0.11	0.28	-0.21	1.83	2.29	2.21
HDHD3	0.48	0.65	-4.61	2.4	2.57
IL1A	0.13	-0.01	-0.14	2.49	2.57	2.39
PARP2	-0.4	0.14	0.2	2.42	3.08	2.75
TNFAIP3	-1.92	0.2	0.66	3.03	2.84	3.11
IL6	-0.03	0.18	-0.17	3.41	3.37	3.33
